# Supplementary material for: The Framework of Quantifying Biomarkers of OCT and OCTA Images in Retinal Diseases
Source: Sensors (Basel). 2024 Aug 13;24(16):5227. doi: 10.3390/s24165227 (PMC11359948; doi:10.3390/s24165227)
Supplement: Supplementary file 1 [file sensors-24-05227-s001.zip]

Archive with 5 entries (5 files):
- Supplementary Data S1_LBP feature parameters of OCT and OCTA.xlsx
- Supplementary Data S2_All feature with significant differences.xlsx
- Supplementary Data S3_all FAZ parameters.xlsx
- Supplementary Data S4_All feature ranking data.xlsx
- Supplementary Data S5_rank of 5 types of features.xlsx
