# Supplementary material for: The Framework of Quantifying Biomarkers of OCT and OCTA Images in Retinal Diseases
Source: Sensors (Basel). 2024 Aug 13;24(16):5227. doi: 10.3390/s24165227 (PMC11359948; doi:10.3390/s24165227)
Supplement: Supplementary file 1 [file sensors-24-05227-s001.zip › Supplementary Data S1_LBP feature parameters of OCT and OCTA.xlsx]

## Sheet: OCT LBP feature parameters
OCT_FULL_LBP1	OCT_FULL_LBP2	OCT_FULL_LBP3	OCT_FULL_LBP4	OCT_FULL_LBP5	OCT_FULL_LBP6	OCT_FULL_LBP7	OCT_FULL_LBP8	OCT_FULL_LBP9	OCT_FULL_LBP10	OCT_FULL_LBP11	OCT_FULL_LBP12	OCT_FULL_LBP13	OCT_FULL_LBP14	OCT_FULL_LBP15	OCT_FULL_LBP16	OCT_FULL_LBP17	OCT_FULL_LBP18	OCT_FULL_LBP19	OCT_FULL_LBP20	OCT_FULL_LBP21	OCT_FULL_LBP22	OCT_FULL_LBP23	OCT_FULL_LBP24	OCT_FULL_LBP25	OCT_FULL_LBP26	OCT_FULL_LBP27	OCT_FULL_LBP28	OCT_FULL_LBP29	OCT_FULL_LBP30	OCT_FULL_LBP31	OCT_FULL_LBP32	OCT_FULL_LBP33	OCT_FULL_LBP34	OCT_FULL_LBP35	OCT_FULL_LBP36	OCT_FULL_LBP37	OCT_FULL_LBP38	OCT_FULL_LBP39	OCT_FULL_LBP40	OCT_FULL_LBP41	OCT_FULL_LBP42	OCT_FULL_LBP43	OCT_FULL_LBP44	OCT_FULL_LBP45	OCT_FULL_LBP46	OCT_FULL_LBP47	OCT_FULL_LBP48	OCT_FULL_LBP49	OCT_FULL_LBP50
0.36294	0.0851121	0.0123339	0.0852248	0.0126581	0.0836888	0.0132682	0.0855879	0.0149973	0.0392962	0.0375736	0.037965	0.0365732	0.0390586	0.0375565	0.0376951	0.0377494	0.0563903	0.0332975	0.0567801	0.0392786	0.0604043	0.0362617	0.0615787	0.0360871	0.0475798	0.0479426	0.0541821	0.0583232	0.0519042	0.0491697	0.0527425	0.0564316	0.046123	0.0449208	0.0524721	0.0486852	0.0484752	0.0491727	0.0491617	0.0477398	0.0434295	0.0429788	0.0450395	0.0456585	0.0460847	0.0454816	0.0425929	0.0406231	0.026105
0.329432	0.0813959	0.0140244	0.0828186	0.0148511	0.0812827	0.0137805	0.0830892	0.0141005	0.0424133	0.042075	0.0413854	0.0433337	0.0442789	0.0439052	0.0435059	0.0421947	0.0736502	0.0406933	0.0733684	0.0463713	0.0771921	0.0443242	0.0768293	0.0449259	0.0641963	0.0595075	0.0679034	0.0721653	0.0689647	0.0644536	0.0712023	0.0675255	0.0561986	0.0539371	0.0668316	0.0582646	0.0597392	0.0561063	0.0625549	0.0556014	0.048769	0.0490414	0.0503079	0.05152	0.0506841	0.0503316	0.048792	0.0483866	0.0276037
0.362311	0.0838768	0.0139808	0.0832287	0.0147054	0.0865073	0.013803	0.0812987	0.0135153	0.0384928	0.0370731	0.0353171	0.0365513	0.0357583	0.0363519	0.0343485	0.0367529	0.0559498	0.0334489	0.0519807	0.0355909	0.0564951	0.032363	0.0521687	0.0320212	0.0437515	0.0432137	0.0467774	0.0486426	0.0420436	0.039596	0.0406408	0.0441153	0.0453316	0.0398059	0.0477147	0.0449975	0.0433215	0.0424961	0.0447569	0.0444682	0.0427466	0.0433143	0.0428184	0.0420382	0.0411405	0.0419495	0.0446164	0.0442676	0.025926
0.378498	0.0850942	0.0162878	0.0803705	0.0147301	0.0848514	0.0158261	0.0817655	0.0155551	0.0382785	0.0367926	0.0376954	0.0375873	0.0380981	0.0378547	0.0379294	0.037586	0.0530871	0.0348719	0.0557882	0.0374607	0.0555398	0.0337158	0.0548032	0.0356075	0.0474833	0.0458997	0.0501674	0.0518469	0.0478798	0.0459332	0.045197	0.0511517	0.0429179	0.0476151	0.0465511	0.0467086	0.0427644	0.044248	0.0447308	0.0467147	0.042588	0.0432566	0.0430582	0.042611	0.0423287	0.0429908	0.0413535	0.0387057	0.0222938
0.366729	0.0790229	0.0144113	0.0881256	0.0164752	0.0790235	0.0146709	0.0877243	0.0158155	0.0429943	0.0420256	0.0455753	0.046785	0.0411923	0.0417299	0.0426743	0.0418028	0.0738205	0.0426297	0.0695684	0.0483122	0.0724127	0.0397534	0.0646318	0.0459891	0.0609582	0.0565796	0.066962	0.0831057	0.0599702	0.0538993	0.0586968	0.077873	0.0532349	0.0597929	0.069172	0.064481	0.0514907	0.0570647	0.0588456	0.0644538	0.0522548	0.0504514	0.0509984	0.0489215	0.0494967	0.0501376	0.0485473	0.0481118	0.0258416
0.364708	0.0799891	0.0140381	0.0866611	0.013475	0.0826212	0.0143334	0.0845012	0.0134251	0.0382967	0.039068	0.038157	0.0398784	0.0378524	0.0362735	0.0370377	0.0379167	0.057746	0.0321414	0.0561094	0.0408293	0.0585866	0.0321799	0.0535315	0.0347905	0.0470595	0.0447264	0.0569954	0.0613987	0.0467867	0.0432843	0.0471294	0.0561883	0.044062	0.0453271	0.0560768	0.0505396	0.0430792	0.0437786	0.047765	0.0485537	0.0430963	0.0426262	0.0447535	0.0427863	0.0414619	0.0429417	0.0445636	0.0437958	0.0256491
0.353836	0.0812855	0.0141921	0.0880959	0.0133872	0.0817795	0.0142789	0.0894105	0.012992	0.0381813	0.0373357	0.0343571	0.0386488	0.0412628	0.0411507	0.0397909	0.0394668	0.0552759	0.0289634	0.0591507	0.046397	0.0630226	0.0326663	0.0658009	0.0419722	0.0438549	0.0439936	0.07218	0.0671482	0.0513348	0.0483773	0.0694564	0.0594024	0.0429735	0.04646	0.0632163	0.0490616	0.0486532	0.0495951	0.0564607	0.0453177	0.0413339	0.0425402	0.0469718	0.0476954	0.0452934	0.0442092	0.0435187	0.0456012	0.0237818
0.34737	0.0802706	0.0133913	0.0849971	0.0132587	0.0782649	0.0130207	0.0900171	0.0145963	0.0375356	0.0350701	0.0359298	0.0381424	0.0393953	0.0432454	0.040734	0.0407905	0.0588557	0.0331534	0.0596013	0.0452466	0.0661206	0.0372557	0.0668951	0.0399182	0.049446	0.0465019	0.0776127	0.062367	0.0579869	0.0528552	0.0743151	0.0553926	0.044613	0.0452366	0.0587399	0.0507669	0.0516523	0.0526792	0.0551214	0.0481072	0.041691	0.0449456	0.0464187	0.0458054	0.0468915	0.0445348	0.0436013	0.0433157	0.0233852
0.349796	0.0820389	0.012367	0.0905166	0.012891	0.0839166	0.0121045	0.0875922	0.00998973	0.0331942	0.0340341	0.0393282	0.0367824	0.0360822	0.034272	0.0326189	0.031612	0.0545155	0.0293849	0.0547188	0.0346485	0.0509883	0.0266349	0.0482334	0.0309801	0.0441606	0.0420225	0.0506474	0.0498527	0.0381536	0.0376027	0.0426107	0.0439023	0.0469282	0.0410712	0.0521378	0.0411172	0.0401231	0.0364873	0.0484386	0.0413507	0.0450053	0.0432178	0.0418107	0.0412875	0.0381403	0.0378162	0.0419765	0.0396966	0.0293064
0.357406	0.0801658	0.0132459	0.0862963	0.015155	0.0873299	0.0139736	0.0862752	0.011714	0.0362479	0.0364049	0.0400839	0.0425835	0.0382711	0.0365505	0.0347765	0.0350501	0.0564339	0.0316246	0.061115	0.0387539	0.0627852	0.0290707	0.0534762	0.0340639	0.0462225	0.0464762	0.0582217	0.0575815	0.044448	0.0419733	0.0503782	0.0496537	0.0439581	0.0473957	0.0565122	0.0485593	0.0419752	0.0416956	0.0466409	0.0469895	0.0471964	0.0480865	0.0459434	0.0462652	0.0398307	0.040141	0.0421825	0.0432191	0.0292565
0.360316	0.082824	0.0144494	0.09152	0.0136282	0.0841121	0.0125749	0.0871031	0.0127425	0.0397377	0.0382483	0.0398459	0.037353	0.0351434	0.0335411	0.0376092	0.0370858	0.0602975	0.0359306	0.0602209	0.0367255	0.0552067	0.031954	0.0578742	0.0324467	0.050026	0.0577962	0.0584507	0.0575101	0.0441059	0.0514132	0.053397	0.0581211	0.0490997	0.0489211	0.0481213	0.0442105	0.0430246	0.0470609	0.0446634	0.0491648	0.0451094	0.0434956	0.0399537	0.0431917	0.0416761	0.0385828	0.0430625	0.0462043	0.0248344
0.370733	0.083861	0.0154955	0.0790652	0.0149546	0.0832315	0.0164483	0.0816787	0.0164709	0.0402193	0.0366205	0.0369884	0.0404067	0.0414337	0.039794	0.0400263	0.0389369	0.0526728	0.0294554	0.0550223	0.0401632	0.0542586	0.0309484	0.0592029	0.0368198	0.0372374	0.0402037	0.0577136	0.0474164	0.0407143	0.0425069	0.052815	0.0406126	0.0382816	0.0474985	0.051181	0.0434993	0.0407996	0.0509701	0.0469805	0.0418524	0.0418318	0.0442234	0.0474937	0.0437551	0.0447646	0.0446448	0.0423928	0.0416971	0.022895
0.361588	0.0832596	0.0149034	0.0833367	0.0141912	0.0839647	0.01455	0.0834906	0.0124733	0.039033	0.0392763	0.0391356	0.0392021	0.0360602	0.037537	0.0360531	0.0353587	0.058143	0.0323113	0.0581185	0.0388539	0.0579236	0.0307873	0.0549782	0.033887	0.0511707	0.0495974	0.0541505	0.0573101	0.0449256	0.043305	0.0497402	0.054	0.0447991	0.0465608	0.0527619	0.0486738	0.0427422	0.0433725	0.0472021	0.04754	0.0453569	0.0462388	0.0425146	0.0421327	0.0395652	0.0413604	0.0437322	0.0447113	0.0274118
0.370004	0.0822189	0.0143254	0.0836509	0.0143166	0.0831482	0.0158789	0.0864568	0.0139181	0.0369194	0.0388868	0.0368232	0.0381154	0.0400763	0.0404913	0.0385875	0.037686	0.0546169	0.0323907	0.0600586	0.0370298	0.0576453	0.0361165	0.0609207	0.033305	0.0473202	0.0472996	0.0630407	0.053656	0.0498722	0.0487065	0.0577628	0.0442884	0.0442708	0.0480823	0.0497979	0.0468162	0.0477112	0.0522844	0.043607	0.0441335	0.0410248	0.0435083	0.0422153	0.0447791	0.0447409	0.0426285	0.0414335	0.0414519	0.0233598
0.347777	0.0806985	0.0155773	0.0820185	0.0161625	0.0822726	0.0162761	0.0849189	0.0167553	0.0428335	0.0440008	0.0440121	0.0470267	0.0465807	0.0474773	0.0481639	0.0481435	0.0749327	0.0429594	0.0704459	0.054532	0.0861142	0.0458482	0.0712188	0.0490793	0.0626937	0.0549622	0.0707703	0.0817769	0.0688156	0.0603858	0.0678428	0.0721262	0.0544949	0.0557949	0.0681731	0.0682271	0.0573507	0.0589976	0.0626925	0.0632071	0.0498805	0.0512626	0.0538491	0.05231	0.0535565	0.0531536	0.0503714	0.0488009	0.0270928
0.353964	0.0738221	0.0127654	0.0928551	0.0120649	0.074801	0.0137865	0.101103	0.0136229	0.0311673	0.0312827	0.0306797	0.0329179	0.0349953	0.0358457	0.0351473	0.0334266	0.0465288	0.022782	0.0472969	0.0458791	0.051224	0.0277837	0.054565	0.0398395	0.0280052	0.0337489	0.0544197	0.0651541	0.0349856	0.0364973	0.0566761	0.0531034	0.0349717	0.0332928	0.0690618	0.0383053	0.0427808	0.0390669	0.0609678	0.0349585	0.0356867	0.0379574	0.0412692	0.0405	0.041469	0.0429458	0.0385226	0.0353224	0.0247249
0.368936	0.0823601	0.0121996	0.0814611	0.0141885	0.087179	0.0140767	0.0865342	0.0130833	0.034388	0.0340434	0.0357842	0.0383076	0.0376399	0.0353944	0.0329855	0.0326593	0.0503645	0.0260891	0.0494279	0.0374011	0.0553249	0.0280403	0.045666	0.0294912	0.0377894	0.0363181	0.045201	0.0558498	0.0375764	0.034747	0.0347578	0.0465924	0.0395745	0.0390102	0.0519515	0.0464091	0.0373169	0.0373808	0.0401248	0.0407627	0.0407781	0.0420311	0.0418796	0.0426246	0.0404944	0.0367702	0.0383866	0.0372858	0.0267228
0.360858	0.0814602	0.0124297	0.0843747	0.0142432	0.0815278	0.0151826	0.0901939	0.0159594	0.0355776	0.032827	0.0358496	0.0368087	0.0386526	0.0401406	0.0394976	0.0402451	0.0530164	0.0280704	0.0557395	0.0374846	0.0599729	0.0348345	0.0618352	0.0345071	0.039248	0.0417907	0.0606633	0.0542662	0.0479864	0.0495734	0.0607101	0.0443596	0.0403561	0.0429803	0.0480755	0.0480929	0.0487046	0.0502129	0.0489506	0.0419305	0.0397835	0.0405523	0.0444966	0.0459219	0.0461155	0.0451008	0.0408685	0.0389231	0.0239015
0.367513	0.0801239	0.0139174	0.0844015	0.0148936	0.0825265	0.0151805	0.0867676	0.0137921	0.0350776	0.0368788	0.0385985	0.037832	0.0389495	0.0403827	0.0387521	0.0380573	0.0556544	0.0305347	0.0543951	0.0416372	0.0619478	0.0359297	0.0578277	0.0349628	0.0487375	0.042895	0.0592494	0.0651025	0.0504599	0.0500945	0.0527358	0.0561159	0.0393016	0.0451195	0.0532624	0.0530682	0.0442011	0.0457847	0.0459205	0.047539	0.0417147	0.0427778	0.0429932	0.0455227	0.0426706	0.0424282	0.0420294	0.0408348	0.0243355
0.377409	0.0853977	0.0163143	0.0781091	0.015348	0.0811809	0.0159645	0.0831697	0.0160462	0.0389143	0.0374197	0.0381429	0.0380967	0.0376794	0.0380917	0.0380109	0.040107	0.0555927	0.0346437	0.053247	0.0394036	0.0539221	0.0354576	0.0575708	0.0386908	0.0461886	0.0471099	0.0538419	0.0501406	0.0441905	0.0485039	0.0506371	0.0446952	0.0444997	0.0464051	0.0492972	0.0454692	0.0425314	0.0494895	0.0462359	0.046907	0.0422999	0.0435271	0.0408655	0.0444764	0.0457762	0.0470273	0.0430847	0.0422629	0.023694
0.367686	0.0807096	0.0141938	0.0829086	0.015376	0.081322	0.0133598	0.0846643	0.013486	0.0347393	0.0361473	0.0393997	0.0379458	0.0361667	0.0356039	0.0370619	0.038293	0.0617162	0.0321147	0.0535623	0.0390214	0.0562958	0.0297156	0.0496645	0.0355101	0.0482338	0.0450627	0.0473229	0.0671704	0.0411447	0.0422289	0.0448327	0.0657611	0.0425996	0.0439734	0.0503302	0.0466616	0.0398075	0.0411525	0.0472509	0.0492812	0.0426436	0.042525	0.0427044	0.0411797	0.0417013	0.0403937	0.0418628	0.0415471	0.0258639
0.36776	0.0885778	0.0147618	0.0818323	0.0149933	0.0874051	0.0158259	0.0809342	0.015419	0.0387769	0.0371924	0.0364383	0.0391166	0.0416346	0.0420059	0.0387336	0.0392217	0.056556	0.0348058	0.0612745	0.0407913	0.0620008	0.0384488	0.0621833	0.0367476	0.0490958	0.0510421	0.0560077	0.0518863	0.05244	0.0535286	0.0539889	0.0475835	0.0460936	0.0508368	0.0522378	0.0515088	0.0496538	0.0486458	0.0463338	0.0452148	0.043066	0.0448231	0.0434917	0.0454036	0.0439402	0.0435359	0.0426285	0.044188	0.0239251
0.337526	0.0838765	0.0150386	0.084906	0.0145697	0.085738	0.0130624	0.0816011	0.0126492	0.0422102	0.0438957	0.0425269	0.0425119	0.0419559	0.0405511	0.0379566	0.040275	0.0710881	0.0415728	0.0713035	0.0478448	0.0692847	0.0395541	0.0680719	0.0426666	0.0631933	0.0644587	0.0639273	0.0703055	0.0598374	0.0527936	0.060554	0.0673615	0.0634536	0.0556347	0.0675907	0.0571005	0.0550165	0.0488939	0.0599029	0.0598739	0.0500119	0.0483875	0.0477474	0.0470708	0.0467195	0.046945	0.0481294	0.0489667	0.0303636
0.360942	0.0793085	0.0139843	0.087239	0.0138116	0.0824828	0.0129	0.0848976	0.013176	0.0389111	0.039526	0.0382421	0.0390455	0.0348632	0.0348371	0.0355171	0.0363251	0.0621642	0.0326569	0.059238	0.0366847	0.0574511	0.0293639	0.0545741	0.0361038	0.0500158	0.0459077	0.0537839	0.0575506	0.0449247	0.0422533	0.0494215	0.0568311	0.0468356	0.0483908	0.0511961	0.0450941	0.0416449	0.0439689	0.0490031	0.0496094	0.0443828	0.0449733	0.0423302	0.0407625	0.0408696	0.0421274	0.0429985	0.0457345	0.0262926
0.376862	0.0892669	0.0142734	0.0754044	0.0142224	0.0881564	0.0149563	0.0838242	0.0141027	0.0326833	0.034833	0.0345409	0.0336747	0.0358837	0.0373311	0.0346589	0.0346837	0.0458784	0.0283129	0.0490466	0.0362027	0.0494999	0.0331406	0.0522323	0.0299724	0.0353151	0.0420667	0.0458069	0.0427241	0.0420993	0.0457696	0.0411636	0.0367545	0.0389263	0.0406183	0.0467737	0.0425691	0.0436542	0.0426941	0.039367	0.0368637	0.0388117	0.0388781	0.0409357	0.0431173	0.0408869	0.0412956	0.0361919	0.038099	0.0225056
0.358775	0.0815932	0.0124994	0.0827231	0.0137537	0.0862525	0.0151884	0.0883177	0.015001	0.0372369	0.0376154	0.0394526	0.0378546	0.0403403	0.0409717	0.0404489	0.0391371	0.0581323	0.0327446	0.0592508	0.0390925	0.0642572	0.0376204	0.0598842	0.0348435	0.0481963	0.0480194	0.0616244	0.0656413	0.0580058	0.052234	0.056922	0.0599154	0.0437455	0.0466586	0.053993	0.0530948	0.0492888	0.0489953	0.0468432	0.0470338	0.0431244	0.0443583	0.0453671	0.046158	0.0448383	0.0433787	0.0419728	0.0409803	0.0245079
0.358365	0.0809992	0.0122829	0.0850503	0.0140248	0.0824644	0.0143931	0.0898737	0.0149404	0.0383829	0.0374675	0.0384813	0.0389918	0.0409559	0.0414144	0.0414908	0.039042	0.0586624	0.0323041	0.0621072	0.0445532	0.0666403	0.0368094	0.063046	0.0404752	0.0458855	0.0472773	0.0647391	0.0649257	0.053078	0.0537679	0.057818	0.0569701	0.0451256	0.0511594	0.0618695	0.0524882	0.0528448	0.0532147	0.0559507	0.0497639	0.0444448	0.0458998	0.0485221	0.046731	0.0456013	0.0451077	0.0424916	0.042677	0.0241108
0.335761	0.0800293	0.0124532	0.0912096	0.0128587	0.080182	0.0118861	0.0867199	0.0109101	0.0367363	0.037479	0.0402527	0.0394806	0.0380172	0.0341076	0.0343319	0.0352104	0.0686004	0.030664	0.0668852	0.0418711	0.0617665	0.0251289	0.0540733	0.0357989	0.0471827	0.0462721	0.0620494	0.0677089	0.038692	0.0381037	0.0506846	0.0639156	0.0501998	0.047614	0.0662793	0.0465931	0.0422788	0.039628	0.0557803	0.0500011	0.0503409	0.0495061	0.0466683	0.0433656	0.0420426	0.0435143	0.0445771	0.0467719	0.0307885
0.364818	0.0821538	0.0135509	0.0843395	0.0142169	0.0822164	0.0131908	0.0901582	0.0158727	0.035672	0.0373884	0.0340568	0.036236	0.0385909	0.0387949	0.0388726	0.0403993	0.0560402	0.0293879	0.0547283	0.0411512	0.0581547	0.0318263	0.0591317	0.0373106	0.0424929	0.0409026	0.059447	0.0593225	0.0441195	0.0473454	0.0575637	0.0507469	0.038975	0.0452764	0.0528741	0.0474981	0.0422381	0.048483	0.0479363	0.0447978	0.0417352	0.0408605	0.0446853	0.0445621	0.0454238	0.0467825	0.0444635	0.042004	0.023466
0.352227	0.0804936	0.0126155	0.082624	0.0140537	0.0828932	0.0142148	0.0876929	0.0154103	0.034222	0.0343836	0.0358806	0.0360053	0.0398218	0.0381089	0.038625	0.0362623	0.0547082	0.02844	0.0599665	0.0382327	0.0640265	0.0339869	0.06083	0.0324476	0.0422039	0.0429814	0.0554804	0.0521989	0.0516781	0.0489785	0.0498345	0.045281	0.0422998	0.0463558	0.0553724	0.0480504	0.050477	0.0477984	0.0454018	0.0420995	0.0416701	0.0441276	0.0450509	0.0468402	0.044457	0.0438065	0.041037	0.0400785	0.0278946
0.372244	0.0840185	0.0158902	0.0833261	0.0173037	0.0822071	0.0127743	0.0761129	0.0160984	0.0359851	0.0352861	0.0372976	0.0366069	0.0341533	0.0295759	0.0321749	0.0364084	0.0606389	0.0316895	0.0473588	0.0311133	0.0528247	0.0262047	0.044425	0.0349085	0.0522046	0.038731	0.0407969	0.0494354	0.0445486	0.0345237	0.0402524	0.0513119	0.0448032	0.0373344	0.0457732	0.0443087	0.0354708	0.0355614	0.0480022	0.0499791	0.0422366	0.0418087	0.0365453	0.0345239	0.0389806	0.0401892	0.0415856	0.0423155	0.0300676
0.35746	0.0843071	0.0145495	0.0838705	0.0140548	0.0809784	0.0148481	0.086266	0.0172047	0.042914	0.0385488	0.036963	0.0387897	0.0423073	0.0417844	0.0447983	0.0448313	0.0595946	0.0303916	0.0565818	0.0420683	0.0642323	0.0381944	0.067519	0.04292	0.0462672	0.0431607	0.0565221	0.0602067	0.0531561	0.0504379	0.0644643	0.0613616	0.047853	0.0477355	0.057435	0.0538386	0.0544678	0.0559715	0.0608418	0.0541813	0.0433212	0.0447509	0.0484692	0.0473692	0.051252	0.0509305	0.0478273	0.0446866	0.0231794
0.357806	0.0791172	0.0134104	0.0870451	0.0125921	0.0821764	0.0154071	0.0897465	0.0145193	0.0350168	0.0340796	0.0351391	0.0358311	0.0397093	0.0379072	0.0372637	0.0375964	0.0485747	0.0282755	0.054759	0.0377513	0.0556461	0.0319624	0.0566209	0.0325416	0.0383774	0.0412382	0.0525383	0.0539494	0.0429313	0.0449067	0.0469978	0.0438145	0.0420352	0.0442132	0.0528614	0.0450277	0.0452416	0.0441322	0.0469743	0.0376151	0.041351	0.0442492	0.0448614	0.0418172	0.0442558	0.043996	0.0404633	0.0385553	0.0248533
0.346012	0.0879713	0.0133738	0.0797195	0.0117125	0.0804827	0.0117195	0.0881878	0.0134901	0.0354252	0.0334642	0.0290226	0.0300726	0.0319282	0.0340567	0.0371821	0.0389463	0.0543415	0.0248252	0.0462809	0.0268942	0.0528529	0.0289441	0.05941	0.0323006	0.03563	0.0346634	0.0371655	0.0414852	0.0418779	0.0419722	0.0460718	0.0472942	0.0397299	0.034029	0.0437762	0.0404184	0.0477332	0.0420808	0.053214	0.040888	0.0373961	0.0377329	0.0383628	0.0417009	0.0447865	0.0459191	0.0448868	0.0409612	0.0257818
0.364668	0.0759199	0.015216	0.0873508	0.0156416	0.0790196	0.0153226	0.0819492	0.014016	0.0387251	0.0398033	0.0389305	0.0381115	0.0364494	0.0370065	0.0373329	0.037662	0.0579501	0.034378	0.0558401	0.0422681	0.0564563	0.0323521	0.0528096	0.0371912	0.0478624	0.0441891	0.0543811	0.0538214	0.0454331	0.0452433	0.0468607	0.0523621	0.0454667	0.0460092	0.0540586	0.044147	0.0427915	0.0423091	0.0503886	0.0457958	0.0438269	0.0440264	0.0411993	0.0434477	0.0411005	0.0407391	0.041798	0.0427033	0.0266962
0.354632	0.0765767	0.0127915	0.0954722	0.0133767	0.077456	0.013232	0.0899281	0.0119065	0.0345045	0.0363931	0.0362593	0.0344777	0.0352404	0.0337176	0.0312929	0.031972	0.0539317	0.0295261	0.0526875	0.0429495	0.0531982	0.023954	0.0474649	0.0328848	0.0410101	0.0378818	0.061929	0.0595667	0.0353162	0.0319637	0.0465025	0.0531604	0.0444002	0.0405044	0.0639272	0.0400001	0.0360412	0.0344074	0.0528558	0.0416874	0.0408441	0.0410259	0.0416316	0.0368499	0.0370577	0.038404	0.0427846	0.0434901	0.0262375
0.34949	0.086839	0.0161632	0.0838814	0.0127874	0.0818552	0.0114722	0.0772922	0.0144522	0.042154	0.039341	0.0391351	0.0397324	0.0339365	0.0338675	0.0360281	0.0381332	0.0623527	0.0365648	0.0562451	0.0327923	0.0510267	0.0285828	0.0582283	0.0343558	0.0485305	0.0510939	0.0461551	0.0446099	0.0377313	0.0412177	0.0460995	0.0483216	0.0523064	0.0452323	0.0477963	0.0394738	0.0423824	0.0429286	0.0513796	0.0460577	0.0461648	0.0455019	0.0396616	0.0383518	0.0434526	0.0456585	0.0503268	0.0503557	0.0277369
0.35331	0.0798773	0.0131221	0.0848247	0.013552	0.0803834	0.0153221	0.0902122	0.0145673	0.0365123	0.0377952	0.0365746	0.0404462	0.039925	0.0402498	0.041607	0.0401837	0.05977	0.0296981	0.0587972	0.0456898	0.0665529	0.0356566	0.0618982	0.0419305	0.0453621	0.0414219	0.0666352	0.065506	0.052535	0.046321	0.0628681	0.0619819	0.042642	0.0461011	0.0595732	0.0535193	0.0486704	0.0503497	0.0551684	0.0483709	0.0409965	0.0452465	0.0472814	0.0467666	0.047475	0.0465929	0.0431476	0.0437449	0.0252479
0.339142	0.0892959	0.012081	0.083513	0.0121952	0.0939058	0.0121997	0.0765605	0.00952226	0.0331959	0.0351982	0.0347013	0.0355582	0.0352315	0.0335148	0.0309809	0.0329062	0.0551057	0.0413524	0.0610198	0.0318311	0.0542635	0.0343072	0.0517803	0.0275605	0.0583258	0.0648976	0.0493725	0.0407142	0.0506117	0.048724	0.0425489	0.0381476	0.0730103	0.0432412	0.0529394	0.0375379	0.0594201	0.0357982	0.0468319	0.0389296	0.0461213	0.0431098	0.0422614	0.0419475	0.038673	0.0387876	0.0394416	0.0437142	0.0283367
0.37018	0.0821083	0.0150716	0.087804	0.0152278	0.0827518	0.0159342	0.0866574	0.0165169	0.0401344	0.0380514	0.0401695	0.0418672	0.0411455	0.0400261	0.0409048	0.0413353	0.0623976	0.0357781	0.0594762	0.0421302	0.0617121	0.03332	0.0605144	0.0431424	0.047683	0.0468217	0.0585753	0.0639249	0.0485779	0.0466772	0.0570233	0.060005	0.0452136	0.051989	0.0580431	0.0554932	0.0456162	0.0503524	0.0537849	0.053123	0.0467743	0.0478391	0.0468533	0.04578	0.0481967	0.0483068	0.0486996	0.0462504	0.0246381
0.362753	0.0924534	0.0142512	0.0764538	0.013426	0.0873685	0.01293	0.0810186	0.0141102	0.0380795	0.0385256	0.0322086	0.0330339	0.0329963	0.0334892	0.0356075	0.0379163	0.0531845	0.0304102	0.0497117	0.0294456	0.0479584	0.0305143	0.0551618	0.0338253	0.041083	0.0407915	0.0388745	0.0372241	0.0398882	0.0429449	0.0444441	0.041872	0.0421526	0.039375	0.0422491	0.0382187	0.0422329	0.0440607	0.0449739	0.0399919	0.0387243	0.0388743	0.0382828	0.0402735	0.0441417	0.0437751	0.0451553	0.0445823	0.0244679
0.363243	0.0856019	0.0135317	0.0754575	0.0156999	0.0976298	0.0147446	0.0740688	0.0136759	0.0308203	0.0325953	0.0353603	0.0377659	0.0346587	0.0335298	0.0310557	0.030406	0.0464109	0.0314067	0.0540379	0.0323997	0.053266	0.0344151	0.0417127	0.0249929	0.045754	0.0460596	0.0418128	0.0433017	0.0458985	0.0413172	0.0306139	0.0322251	0.0500006	0.0413517	0.0473621	0.0409133	0.0484056	0.0314071	0.0351773	0.0346768	0.0415858	0.0440901	0.0422007	0.0396755	0.0376395	0.0348111	0.0350823	0.0374103	0.029481
0.371544	0.0838221	0.0128425	0.0829444	0.0142065	0.0843763	0.0137853	0.0855664	0.0146473	0.0299777	0.0311373	0.0317825	0.0327639	0.0340753	0.0341977	0.0331888	0.0328983	0.0443457	0.0261041	0.0424062	0.0311084	0.0480339	0.0307628	0.0425634	0.0267989	0.0338713	0.0323091	0.0383745	0.0382969	0.0400096	0.0396873	0.0336405	0.0336265	0.0369891	0.0336029	0.0415313	0.0394364	0.0447049	0.0354503	0.040038	0.0350938	0.0373885	0.0405544	0.0406304	0.0395056	0.0401012	0.0380791	0.0375366	0.0380631	0.0257075
0.371335	0.0845975	0.0138475	0.0820233	0.0143516	0.0851613	0.0158481	0.0851976	0.0156618	0.035588	0.0349803	0.034364	0.0376506	0.0395654	0.0389083	0.0416875	0.0379645	0.0547119	0.0296013	0.0510536	0.0374137	0.0612158	0.0326735	0.0535359	0.0344531	0.044079	0.0391616	0.0488324	0.0582644	0.0497343	0.0444527	0.0428776	0.0513496	0.0390822	0.042569	0.0497572	0.0514087	0.0446368	0.0453456	0.0444776	0.0455337	0.0385372	0.0414562	0.0449793	0.0450143	0.041746	0.0433421	0.0398548	0.0400616	0.022606
0.356106	0.0846588	0.0133571	0.0818459	0.0139976	0.0857623	0.0139533	0.0865499	0.0131618	0.034226	0.033937	0.0351549	0.0377422	0.0376856	0.0360216	0.0378472	0.0376303	0.0509709	0.0278408	0.0513809	0.038195	0.0573975	0.0313994	0.0565246	0.035297	0.0392921	0.0370415	0.0483362	0.0496486	0.0450687	0.0423607	0.0482819	0.0458241	0.0395439	0.0417175	0.0531801	0.0447942	0.0449445	0.0425873	0.0482625	0.040369	0.0406386	0.0437676	0.0464578	0.0444682	0.0471836	0.0458435	0.0428477	0.0417818	0.0269044
0.373549	0.0820341	0.014631	0.0823733	0.0149764	0.0828267	0.0164523	0.0861961	0.0139343	0.037045	0.0354751	0.0371438	0.0389732	0.040575	0.0405392	0.0375216	0.036453	0.0521528	0.0327237	0.0585399	0.0394244	0.0603779	0.033126	0.0568559	0.0355848	0.0505162	0.0494967	0.0562264	0.0549977	0.0521633	0.0488844	0.0549915	0.0475558	0.0418254	0.0453176	0.048899	0.0489857	0.0432868	0.0455731	0.0440769	0.04414	0.0404247	0.0433777	0.046162	0.0450109	0.0407939	0.0412145	0.0424381	0.0406993	0.0251548
0.366688	0.083172	0.014239	0.0816036	0.0140499	0.0820741	0.0142911	0.0838724	0.0149686	0.0394921	0.0393093	0.0369269	0.0372797	0.0369516	0.0355062	0.0354248	0.0364115	0.0591057	0.0360961	0.0570311	0.0381184	0.0560004	0.0322937	0.0518425	0.0342899	0.0509743	0.0454077	0.0545779	0.0555409	0.0457689	0.0442383	0.0514263	0.0526998	0.0462639	0.0456078	0.0496208	0.0474142	0.0435237	0.0450909	0.0465191	0.0498004	0.0435293	0.0418582	0.0408332	0.0410695	0.0409794	0.0417485	0.0418281	0.0414716	0.0252289
0.358383	0.0827264	0.0144287	0.0842172	0.014693	0.0795415	0.0150428	0.0880944	0.0156439	0.0406233	0.0387858	0.039031	0.0419371	0.04114	0.0441364	0.0424952	0.0444069	0.0595936	0.0348231	0.0586877	0.048025	0.063276	0.0362955	0.0658437	0.0432561	0.0414708	0.0411616	0.0590332	0.0593767	0.0473868	0.0487391	0.0585805	0.0529456	0.0451046	0.0466142	0.0601223	0.0521913	0.0488765	0.0510371	0.055467	0.0461353	0.0421319	0.0443789	0.0443644	0.0465299	0.045869	0.0473894	0.0424313	0.0419823	0.0254974
0.364318	0.0806702	0.0139549	0.0861664	0.012031	0.079836	0.0149151	0.0891474	0.0146369	0.0364654	0.0369696	0.0351249	0.0352388	0.0377235	0.0407212	0.038533	0.0383082	0.0536174	0.0301405	0.0540828	0.0386685	0.0558589	0.0325009	0.0616743	0.0336588	0.0411781	0.0460272	0.0524683	0.0547456	0.0476785	0.0497195	0.0534336	0.0545444	0.0414591	0.0438183	0.0501657	0.0460893	0.0417068	0.0500814	0.0480959	0.0445143	0.0386994	0.0404277	0.0427308	0.0449743	0.0453589	0.0435672	0.0419389	0.0425707	0.0249061
0.359975	0.0817969	0.0131521	0.0893782	0.0146014	0.0823388	0.0147139	0.0843174	0.0129227	0.0327789	0.0323971	0.0353263	0.0389089	0.0345875	0.0299592	0.0312759	0.0305423	0.0472253	0.0287267	0.0508411	0.0403585	0.049655	0.0268439	0.0439201	0.0324499	0.0386925	0.0390758	0.0515615	0.0544276	0.0348197	0.0325074	0.0374704	0.0454228	0.0449032	0.0392611	0.0576446	0.0404567	0.0399041	0.0325961	0.0452861	0.0370103	0.0412358	0.042564	0.039565	0.0370999	0.0356788	0.0343653	0.0367414	0.0398062	0.0280534
0.332646	0.0793156	0.0138241	0.0854363	0.0140448	0.0808709	0.0158069	0.0917704	0.0142574	0.0439491	0.0455087	0.0468694	0.0468208	0.0501049	0.0512867	0.0494513	0.0459784	0.0771268	0.0468332	0.0794924	0.0546294	0.0912156	0.0549993	0.0824983	0.0499161	0.0648565	0.0655341	0.0796846	0.0803246	0.0781915	0.0719254	0.0715147	0.0716752	0.0629624	0.0647748	0.073346	0.0725551	0.0728164	0.0647837	0.0648078	0.0634243	0.0535504	0.0532624	0.0595366	0.0623815	0.057279	0.0546626	0.0549394	0.0555723	0.0270694
0.358498	0.0845556	0.0174237	0.0835608	0.0175951	0.0831009	0.0140941	0.0805187	0.014444	0.0427346	0.0431574	0.0402552	0.0417479	0.0405075	0.0394485	0.0390182	0.041551	0.0608064	0.0411856	0.0627876	0.0440561	0.0573737	0.0379318	0.0609494	0.0424946	0.0498431	0.057556	0.0571378	0.056133	0.0466608	0.0492542	0.0558382	0.0536275	0.0547402	0.0478361	0.055667	0.0470872	0.0493667	0.0452785	0.0548837	0.0469374	0.0447415	0.0453878	0.0422282	0.0429979	0.042585	0.0460983	0.0453554	0.0472873	0.0267913
0.358272	0.0808343	0.0139352	0.0799707	0.0140137	0.0813257	0.0164076	0.0886178	0.0154345	0.0402349	0.0378343	0.0345459	0.0374988	0.0405876	0.0396463	0.0425329	0.0411912	0.0581121	0.032862	0.0578219	0.0383599	0.0643453	0.0388705	0.0677856	0.0401976	0.0502016	0.0439535	0.0666781	0.0553525	0.0557445	0.0515484	0.0675935	0.0519847	0.0454427	0.0478451	0.053115	0.0498775	0.051883	0.0541249	0.0524055	0.0458089	0.0398256	0.0421496	0.0469382	0.0452954	0.0477873	0.0481129	0.0442782	0.0422682	0.0237273
0.366022	0.082466	0.0134924	0.0868323	0.0155004	0.0824581	0.015498	0.0883365	0.0153016	0.0423592	0.0413834	0.0439425	0.0426331	0.0417929	0.0411655	0.0422823	0.0407183	0.0706136	0.042207	0.0667996	0.0459055	0.0727157	0.0404735	0.0658184	0.0431486	0.0653775	0.0613041	0.0653334	0.0764947	0.0643229	0.0602754	0.0607033	0.0709121	0.0532458	0.0607214	0.0589787	0.0634141	0.0527734	0.0565513	0.0539049	0.0626712	0.0480167	0.0500959	0.0478456	0.0457629	0.0461386	0.0483257	0.0473737	0.046713	0.0240738
0.358536	0.0803244	0.014402	0.0830114	0.0147235	0.0815263	0.0152999	0.0865188	0.0155125	0.0377388	0.0368063	0.0372247	0.0380317	0.0418157	0.0408682	0.040833	0.0405583	0.0563113	0.0310347	0.0594301	0.0408545	0.0678277	0.0352201	0.0641839	0.0378259	0.0456295	0.0430337	0.0660729	0.0608209	0.0542442	0.053977	0.0640351	0.0571061	0.0415924	0.047659	0.0569736	0.0566896	0.0480307	0.0531085	0.0526978	0.0435215	0.0424554	0.0430561	0.0461348	0.047524	0.048308	0.0466848	0.0437315	0.0410171	0.0258816
0.36544	0.0832177	0.0131977	0.085671	0.0140244	0.0858567	0.0153854	0.0874816	0.0139304	0.0366878	0.0372996	0.0373557	0.0381338	0.0412667	0.041807	0.039676	0.0378723	0.0568421	0.0349573	0.0620253	0.0410742	0.0639832	0.0337365	0.0580017	0.0334999	0.0504765	0.0508428	0.0629721	0.0524422	0.0519383	0.0513934	0.0560673	0.0511789	0.0490733	0.049711	0.0543799	0.0551877	0.0504166	0.0499826	0.0470886	0.0489705	0.0445195	0.0446733	0.0473155	0.0459678	0.0423491	0.0426209	0.0436264	0.0420577	0.0254511
0.356528	0.079885	0.0161602	0.0843171	0.0147706	0.0823874	0.0126772	0.0790589	0.0119616	0.0365119	0.0371311	0.0355613	0.0352629	0.031717	0.031545	0.0298157	0.0317834	0.0539196	0.0307106	0.0545268	0.0297338	0.0438452	0.0227421	0.0480601	0.0280986	0.0419806	0.0432664	0.0426392	0.0408051	0.0316576	0.0315903	0.0386666	0.038451	0.0464994	0.0412735	0.0451819	0.0344745	0.0342754	0.036205	0.0428408	0.0405991	0.0410464	0.0437497	0.0388339	0.0373855	0.0370295	0.038803	0.0436188	0.0459642	0.0287703
0.361873	0.0804588	0.0132145	0.0827245	0.0138876	0.0841501	0.0145438	0.0865302	0.0156929	0.0365567	0.0348414	0.0367289	0.0389608	0.039225	0.0421133	0.0411759	0.0397648	0.0588338	0.032115	0.0560778	0.0419723	0.0655824	0.0369982	0.0619913	0.0375417	0.0526761	0.0443165	0.0649832	0.0656557	0.054732	0.0505631	0.062362	0.0581364	0.0439742	0.0448083	0.0572864	0.0534767	0.0497105	0.0463962	0.0516999	0.0473269	0.0430701	0.0421698	0.0457407	0.0457395	0.0458369	0.0450734	0.0420276	0.0416504	0.02473
0.37409	0.082679	0.0144315	0.0818746	0.0156601	0.0849669	0.0163139	0.0828025	0.0142597	0.03492	0.0355873	0.0354053	0.0380121	0.0369315	0.0361559	0.0342272	0.0348411	0.0469607	0.0321139	0.053603	0.0374728	0.0524997	0.0306385	0.048008	0.0332185	0.0391034	0.0431699	0.0495343	0.0458559	0.0373416	0.0409666	0.0439212	0.0412287	0.0405519	0.0432349	0.0495862	0.0406204	0.0420282	0.0409434	0.0430573	0.0408622	0.0409034	0.0416209	0.0427604	0.041911	0.0376386	0.0420085	0.041235	0.0405603	0.0225616
0.352728	0.0830839	0.0138172	0.082596	0.0135319	0.0823583	0.0149266	0.0891794	0.0153827	0.0369858	0.0375911	0.0372983	0.0378985	0.04091	0.039282	0.0399891	0.0388044	0.058402	0.0317236	0.0586585	0.0449808	0.0648309	0.0357012	0.0632498	0.0414575	0.0457432	0.0463154	0.0604473	0.0644206	0.0539614	0.0534772	0.0609854	0.0577059	0.0462354	0.0476097	0.0600884	0.0521626	0.052052	0.0507602	0.0548659	0.0439682	0.0452716	0.045788	0.0470356	0.0477416	0.0444617	0.0435761	0.0415688	0.0424633	0.0257641
0.344317	0.0917835	0.012073	0.0832536	0.0128189	0.0911351	0.0111835	0.076183	0.0113295	0.0337784	0.0353046	0.0387351	0.0374985	0.0330566	0.0333557	0.0333886	0.0343008	0.0584875	0.039175	0.0571625	0.0317573	0.0547986	0.0319841	0.0507602	0.0281271	0.0602816	0.0551222	0.0471434	0.0455338	0.0500703	0.0443466	0.0439793	0.0410907	0.0628886	0.0410964	0.0513003	0.0417817	0.0520895	0.0367813	0.0459222	0.0425906	0.0478489	0.0447067	0.0383757	0.0373975	0.0395063	0.0388008	0.0429878	0.0439306	0.0286066
0.34198	0.0767035	0.0142129	0.0866892	0.0154182	0.0770999	0.0156824	0.0890498	0.0151444	0.0444393	0.0429155	0.045879	0.0474695	0.0461507	0.0482171	0.0472038	0.0454868	0.0693053	0.0400092	0.0778265	0.0550476	0.0781365	0.0447021	0.0862273	0.0538484	0.0567294	0.0603453	0.0836436	0.07875	0.0624687	0.0671044	0.0832916	0.0734392	0.0517005	0.0668476	0.0762848	0.0616092	0.0597966	0.0664498	0.0699688	0.0553657	0.0504098	0.0519096	0.0547653	0.055859	0.0549626	0.0536446	0.0500968	0.049479	0.0275765
0.375353	0.0777641	0.0143417	0.0858367	0.0156494	0.0818765	0.0159856	0.0843829	0.0153612	0.0393219	0.0387566	0.0403357	0.0391209	0.0399753	0.0413701	0.0361434	0.0386725	0.0574213	0.0343415	0.059142	0.041234	0.060126	0.0337225	0.0561146	0.0363704	0.0509711	0.0480966	0.0605431	0.0584093	0.0476661	0.0477505	0.0545899	0.0525795	0.0423972	0.0505091	0.0513874	0.0495786	0.0436609	0.0492798	0.0463555	0.0479523	0.0437957	0.0452112	0.0443884	0.0444966	0.0425798	0.0420503	0.0431959	0.0441009	0.0228103
0.366006	0.0796664	0.01421	0.0830644	0.0159543	0.0820405	0.0162563	0.0843365	0.0157082	0.0356044	0.0367048	0.0378628	0.0386984	0.0410877	0.0400562	0.0380089	0.0377715	0.0533409	0.0301633	0.0536981	0.0411307	0.0586376	0.0326099	0.0544503	0.0340911	0.0393755	0.0432641	0.0521315	0.0530137	0.0418596	0.0405265	0.0437501	0.0452437	0.0416438	0.0461791	0.0533511	0.0460734	0.0437729	0.0430083	0.0466605	0.0410485	0.0410907	0.0438398	0.0437458	0.0425325	0.0425505	0.0433867	0.0410968	0.0401522	0.0250323
0.358192	0.0767062	0.0136356	0.0918255	0.0131225	0.0774178	0.0143121	0.0961963	0.0140803	0.0376628	0.0362827	0.036239	0.0401045	0.0399645	0.0385815	0.0389186	0.0387771	0.0625948	0.0259775	0.0612973	0.0498754	0.0656475	0.0305079	0.0598556	0.0448851	0.0414428	0.040177	0.069557	0.0740971	0.0447044	0.0431067	0.0624371	0.0674737	0.037311	0.051168	0.0681008	0.0535256	0.0399028	0.0496759	0.060754	0.0512113	0.047078	0.0460669	0.0456562	0.0447567	0.0451672	0.0474544	0.0439272	0.0441921	0.0237339
0.366236	0.0828395	0.0122283	0.0812717	0.0137326	0.0874881	0.0150485	0.0839622	0.0141393	0.0356891	0.0341062	0.0376085	0.0390973	0.0382196	0.0376645	0.0342071	0.0363069	0.0508255	0.0308827	0.0566963	0.0423022	0.0550481	0.0330141	0.0540947	0.0323796	0.0423778	0.0455136	0.0626337	0.0574523	0.0447493	0.0488019	0.0520591	0.0463722	0.0438223	0.0484083	0.0570486	0.0456902	0.0483911	0.0431805	0.0447408	0.0411034	0.0421654	0.0441588	0.0444517	0.0425569	0.0419913	0.0423076	0.0388383	0.0374836	0.0254586
0.369968	0.0815468	0.0136342	0.083671	0.0151891	0.0811235	0.0134118	0.085468	0.0130191	0.0381864	0.0370872	0.0399472	0.0383753	0.0386042	0.0352703	0.0376476	0.0391412	0.05396	0.0313299	0.0553019	0.0383214	0.0526098	0.0314496	0.0543392	0.0341941	0.0454356	0.0481732	0.0478531	0.0508442	0.0406267	0.0455319	0.0432159	0.0464895	0.042037	0.0457587	0.0481027	0.0448172	0.040497	0.0459454	0.0454226	0.0466362	0.0429546	0.0442623	0.0422634	0.0405397	0.0419842	0.0417157	0.0420153	0.0427788	0.0263029
0.351493	0.0776364	0.0128552	0.0810416	0.0133683	0.0819253	0.01552	0.0917648	0.0138244	0.0353167	0.0326935	0.0325583	0.035111	0.0378468	0.0394343	0.0409036	0.0395324	0.0517734	0.0275864	0.0532948	0.0381508	0.0608061	0.036006	0.0645169	0.0348841	0.0391069	0.0404398	0.0515791	0.0566486	0.0476338	0.0509003	0.0549458	0.0471402	0.0396789	0.0417849	0.0566083	0.0493163	0.0538532	0.0477566	0.0507865	0.0379958	0.0399801	0.0439994	0.0471234	0.048537	0.0471414	0.046407	0.040408	0.0412557	0.026185
0.388554	0.0841394	0.0146849	0.0825466	0.0162736	0.0812149	0.0148677	0.084295	0.0155839	0.0364469	0.0330509	0.0331034	0.0326376	0.0364482	0.0341854	0.0339742	0.0335728	0.0461578	0.0260903	0.0421123	0.0320991	0.0459296	0.0273221	0.0460991	0.0312957	0.0340221	0.0339682	0.036546	0.0399452	0.0355344	0.0351756	0.0370092	0.041972	0.0338813	0.0378352	0.0408589	0.0390998	0.0342609	0.0398653	0.0390103	0.0399868	0.0380412	0.0364876	0.0373863	0.0391796	0.0395394	0.0378247	0.0413947	0.0398819	0.0218232
0.352499	0.0815977	0.0125083	0.0837564	0.0145883	0.0869199	0.0135061	0.0867804	0.0144058	0.036412	0.0375696	0.0386713	0.0416102	0.0401893	0.0398877	0.037954	0.0357369	0.054168	0.0320295	0.0569461	0.0423116	0.0612526	0.0340516	0.0589228	0.0342998	0.0478062	0.0441636	0.0552372	0.0550353	0.0499682	0.0452494	0.0479395	0.0449907	0.0474468	0.0447529	0.0575033	0.0472757	0.0488515	0.0428546	0.0463213	0.0449121	0.0449266	0.0458594	0.0463346	0.0464199	0.0425297	0.0438429	0.0416106	0.0436001	0.0261936
0.349495	0.0810769	0.0120601	0.0871016	0.0132175	0.0843414	0.0150438	0.0868941	0.0137498	0.0384285	0.0399723	0.0393483	0.0411524	0.0396424	0.0414194	0.0407467	0.0407214	0.0613719	0.0350587	0.0668718	0.0473421	0.0665177	0.0384469	0.0703519	0.0411423	0.0540081	0.0580132	0.0733172	0.0775436	0.054718	0.0589812	0.0637053	0.0670211	0.049042	0.0531771	0.0626152	0.0507072	0.0513065	0.0544452	0.0539454	0.0519735	0.0462628	0.048585	0.0475174	0.0485823	0.0461273	0.0456602	0.0450879	0.0441299	0.0262608
0.353861	0.0825413	0.0140596	0.083881	0.0132404	0.084566	0.0156726	0.0826275	0.0129191	0.0377858	0.0363469	0.0387621	0.0409274	0.0419375	0.0411531	0.036338	0.0355865	0.0522724	0.0329852	0.0627809	0.0415839	0.0594649	0.0330273	0.0588883	0.0333278	0.0440215	0.046345	0.0600375	0.0520974	0.044805	0.0448519	0.0510723	0.0427217	0.0462999	0.0491789	0.0574687	0.0493361	0.0459123	0.0450901	0.0456338	0.0408566	0.0434796	0.0472587	0.0478472	0.0480586	0.0432793	0.0428127	0.0438797	0.0429642	0.0259547
0.363762	0.0816578	0.013973	0.0834014	0.0132692	0.080167	0.0138475	0.085204	0.0162007	0.0368056	0.0373177	0.0352709	0.0333821	0.0363876	0.0367983	0.0386366	0.0385156	0.0567023	0.0296791	0.0477947	0.0370754	0.0547729	0.0335809	0.0574683	0.0357918	0.0406436	0.0366861	0.0423884	0.0525455	0.0425834	0.0422726	0.0487154	0.0510547	0.0405681	0.0388765	0.0493401	0.0442049	0.0425632	0.0436125	0.0482539	0.0450458	0.0424568	0.0389997	0.0420706	0.0429296	0.0450221	0.0453396	0.0434636	0.0439368	0.0243578
0.349988	0.0793943	0.0143827	0.0901502	0.014391	0.0820548	0.0151338	0.0920123	0.0155743	0.0445027	0.0435307	0.0446964	0.0435522	0.0440126	0.0463232	0.0453328	0.0449369	0.0696714	0.0419022	0.0692101	0.0603265	0.0774764	0.0447203	0.0734059	0.0515689	0.062785	0.0608994	0.0810727	0.0869474	0.0661927	0.0641422	0.0716082	0.0754508	0.0560349	0.0607923	0.0775607	0.0650788	0.0585393	0.0617764	0.0677175	0.0641519	0.0529211	0.0499648	0.0555819	0.0541205	0.0534065	0.0528508	0.0494108	0.050027	0.0233571
0.351792	0.0855937	0.0114423	0.0771803	0.0127021	0.0838746	0.0125512	0.0842534	0.0142969	0.0318907	0.0311358	0.0323196	0.0323749	0.0385191	0.0379342	0.0394996	0.038492	0.0508266	0.0243197	0.0516153	0.0340356	0.0602904	0.0328967	0.0594416	0.0318878	0.0372334	0.0371878	0.0454451	0.0538923	0.0469945	0.0440049	0.0444347	0.0466487	0.0373868	0.0380785	0.0502881	0.0469687	0.0483949	0.0441315	0.0433313	0.0390208	0.0376668	0.0420146	0.0449998	0.0442507	0.0458668	0.0449382	0.0402581	0.0380694	0.0261125
0.344786	0.0838648	0.0125017	0.0840138	0.0142517	0.082818	0.0145575	0.0829817	0.013652	0.0430432	0.0391447	0.0411532	0.0437853	0.0393938	0.0398374	0.0390081	0.0388887	0.0685325	0.0341694	0.0682559	0.048808	0.0671326	0.0320358	0.0644183	0.0443046	0.0528945	0.0539765	0.0701448	0.073788	0.0493752	0.0503324	0.0620905	0.0654867	0.0479343	0.053103	0.0669717	0.0504362	0.0458512	0.0499747	0.0613312	0.0518505	0.0470259	0.0474251	0.0469738	0.0439928	0.0448768	0.0444048	0.0486238	0.0457572	0.0281906
0.358627	0.0843814	0.0150301	0.0834488	0.0147021	0.0888048	0.0149108	0.0831722	0.0156129	0.0384643	0.0363734	0.037983	0.0408652	0.0409122	0.04036	0.0383771	0.0407459	0.0579844	0.0333441	0.0599259	0.0455507	0.0626343	0.0362728	0.0662246	0.0414074	0.0462999	0.0485924	0.0654568	0.0671079	0.0501512	0.0512393	0.0592008	0.0585657	0.0471216	0.048929	0.0609137	0.052265	0.0523087	0.0520967	0.0526192	0.0486741	0.0415519	0.047377	0.0480681	0.0435212	0.0429877	0.0466714	0.0457051	0.0425512	0.0254858
0.351357	0.0827587	0.0134282	0.0898674	0.0127771	0.0808376	0.0111591	0.0872305	0.0125801	0.0366053	0.039169	0.037744	0.0372018	0.0359597	0.0336122	0.0351287	0.0373419	0.0613549	0.0328031	0.0574768	0.0385559	0.0589873	0.0275	0.0524041	0.0360917	0.0480294	0.0456325	0.0562141	0.0638329	0.0410769	0.0396824	0.0495324	0.0605709	0.0488124	0.0435981	0.0555964	0.0457229	0.0426769	0.0393357	0.0551427	0.047662	0.0443229	0.0454068	0.0434634	0.0410029	0.0435815	0.0428176	0.0448679	0.0436373	0.0283418
0.353856	0.0826825	0.0139316	0.0865795	0.0149078	0.082603	0.0128007	0.0844105	0.0127376	0.039256	0.038549	0.0416856	0.0409366	0.041389	0.0374708	0.0381305	0.0388849	0.0657691	0.0363449	0.0619769	0.0425797	0.0621251	0.0328061	0.054878	0.0400446	0.0546208	0.0513659	0.0627874	0.0634225	0.0513632	0.0456471	0.0550713	0.0588119	0.0514906	0.047691	0.0574901	0.0512003	0.045839	0.0432114	0.0540182	0.0522674	0.0470646	0.0486677	0.0451324	0.0448899	0.0411609	0.0424147	0.0455001	0.046301	0.0285819
0.361309	0.0824034	0.0151387	0.0848545	0.0136491	0.0809484	0.0139761	0.0853195	0.0149174	0.0378341	0.0382302	0.0371548	0.0367047	0.0378587	0.0385005	0.0397383	0.0381396	0.0585845	0.0316663	0.0569631	0.0416301	0.0559721	0.0320474	0.0635502	0.0387177	0.04706	0.0464894	0.060771	0.0627289	0.0467949	0.0473156	0.0559232	0.0623341	0.0442446	0.0463911	0.0564138	0.0472439	0.0441493	0.0482174	0.0526316	0.0461112	0.0436338	0.0422836	0.0429137	0.0436057	0.0457164	0.0456527	0.0438477	0.0414507	0.0246465
0.350328	0.0801155	0.0135095	0.0893121	0.013599	0.0830467	0.0134667	0.0837028	0.0130169	0.0397319	0.0399832	0.0393253	0.0416575	0.037639	0.0384491	0.0346622	0.0339749	0.062961	0.0385182	0.0628251	0.0400127	0.0645052	0.0325814	0.0568341	0.0337239	0.0598765	0.0503474	0.0596924	0.0670776	0.0528859	0.0450318	0.0497825	0.0587539	0.0545365	0.0507415	0.0585516	0.0502144	0.0488192	0.0432651	0.0497993	0.0529889	0.047506	0.0470253	0.0470274	0.0434825	0.0402088	0.0426006	0.0478435	0.0466232	0.0289695
0.370958	0.0828931	0.0148928	0.0823291	0.0147227	0.0824224	0.0148135	0.0872628	0.014882	0.0374401	0.0351875	0.0329149	0.0357745	0.0394266	0.0390165	0.0385073	0.0359552	0.0512189	0.0318388	0.0487966	0.0351666	0.0543968	0.0322318	0.055116	0.0332391	0.0415642	0.0419962	0.0470239	0.0485202	0.0446682	0.0479295	0.047399	0.0426625	0.0408374	0.0418917	0.0474509	0.045652	0.0467213	0.0447642	0.0435757	0.0435817	0.0414567	0.0392402	0.0441766	0.0451597	0.043593	0.0411163	0.0393636	0.0413809	0.023635
0.37427	0.078711	0.0147223	0.0857701	0.0148463	0.0808015	0.0171501	0.0875625	0.0146879	0.0356332	0.0359705	0.0373157	0.0365114	0.0400306	0.0394656	0.0393735	0.0404275	0.0541154	0.0293988	0.0553174	0.0401761	0.0546603	0.033649	0.0566866	0.0365984	0.0420872	0.0407975	0.0566107	0.0552483	0.0415936	0.0456217	0.0539459	0.0520806	0.0390929	0.0461514	0.0501806	0.0453731	0.0412634	0.0478509	0.04775	0.0437633	0.0396534	0.0406375	0.043653	0.0429759	0.0429044	0.0421243	0.0413611	0.040444	0.0228404
0.354178	0.085904	0.0143045	0.0827176	0.0133558	0.0836865	0.0151025	0.0836125	0.0139913	0.0387312	0.0375785	0.0371994	0.0386115	0.0402147	0.0401632	0.0377894	0.0392901	0.0617737	0.0359523	0.0598353	0.0428707	0.0638863	0.0379468	0.0612314	0.0399418	0.0507107	0.0471891	0.0628703	0.0569564	0.0530639	0.0501364	0.056329	0.052195	0.0516199	0.0461614	0.0576045	0.0494522	0.0544727	0.0463656	0.0541129	0.0466053	0.0424475	0.0447467	0.0469837	0.0484687	0.0450034	0.0468089	0.0441939	0.0447672	0.0266228
0.358765	0.0834155	0.0115203	0.080875	0.012459	0.0850542	0.0146966	0.0869611	0.0144112	0.0350488	0.0344828	0.0336172	0.0350025	0.0390617	0.0415007	0.0401786	0.0381642	0.0525166	0.0287182	0.0536167	0.0412669	0.0615794	0.0342499	0.0639515	0.0360975	0.0397232	0.0429315	0.0553276	0.0611033	0.0484855	0.0499655	0.0567133	0.0548391	0.0389191	0.0413626	0.053392	0.0469339	0.0486482	0.0486176	0.048439	0.0411613	0.0395227	0.0406596	0.0460914	0.0456686	0.045901	0.0433853	0.0401016	0.0393581	0.0233279
0.366286	0.0902414	0.0134454	0.075736	0.0143257	0.0922902	0.0149081	0.0784758	0.013567	0.0350807	0.0340519	0.0382237	0.0391582	0.0386563	0.0377965	0.0357018	0.0354179	0.0516024	0.0413516	0.0560682	0.034249	0.0587278	0.0378703	0.0550398	0.0307704	0.0568655	0.0549755	0.0451806	0.0475161	0.0544853	0.052302	0.0405193	0.0377558	0.0561836	0.0447577	0.0452884	0.0467421	0.0538269	0.0453443	0.039819	0.0423178	0.0429614	0.0425	0.0439706	0.0453175	0.0426324	0.0405399	0.04123	0.0408469	0.0254474
0.349105	0.0846887	0.0156562	0.0828748	0.0135338	0.080549	0.0147433	0.0845611	0.0159107	0.0415322	0.0438348	0.0418972	0.0409089	0.0398216	0.042314	0.0453168	0.0435801	0.0714171	0.0421701	0.0639588	0.0447679	0.0703636	0.0406679	0.0684299	0.0436468	0.0582673	0.0561613	0.0575521	0.0578585	0.057514	0.0562331	0.0570794	0.0608926	0.0579666	0.0526773	0.0564954	0.051966	0.0574808	0.0536267	0.0557971	0.0552921	0.0452963	0.0458147	0.0497785	0.0492534	0.0474599	0.0494221	0.0486178	0.051086	0.0265226
0.360178	0.0814599	0.0152742	0.0924693	0.0155844	0.0818119	0.0127504	0.0822242	0.0138558	0.038079	0.0397036	0.0382991	0.0366081	0.0337831	0.0328585	0.0339187	0.0339712	0.0584351	0.0288793	0.0563737	0.0363448	0.0501461	0.0232881	0.0476969	0.0334229	0.0436285	0.0395625	0.0517846	0.0540791	0.0339647	0.0327831	0.0456274	0.052251	0.0425143	0.043911	0.0511538	0.0393163	0.0348105	0.0382467	0.0477077	0.0461754	0.0441117	0.0436244	0.0416303	0.0363638	0.0378957	0.039712	0.0432196	0.0446861	0.0274886
0.362543	0.0789178	0.0141529	0.0827944	0.0142766	0.0837142	0.0142999	0.0863956	0.0150461	0.0362657	0.0335255	0.0366751	0.0371081	0.0392721	0.0382464	0.0385837	0.0370836	0.052066	0.0291886	0.0577777	0.0385403	0.0604387	0.0348794	0.0604462	0.03512	0.040143	0.0456136	0.0626079	0.0545821	0.0476169	0.050249	0.0565365	0.0494215	0.0408239	0.0480678	0.0543721	0.0461014	0.0467055	0.0480172	0.049335	0.0413332	0.0434741	0.0435658	0.0451146	0.0441739	0.0446648	0.0435882	0.0419477	0.0415379	0.0262628
0.378416	0.0826418	0.0158589	0.0813061	0.0148532	0.0834636	0.0146543	0.0836149	0.0154815	0.0354594	0.0343105	0.0331517	0.0352673	0.0345112	0.0340616	0.0336602	0.0347501	0.0449566	0.0303701	0.0455658	0.0322498	0.046386	0.0292155	0.0480891	0.0323768	0.0358283	0.03621	0.0393304	0.0383065	0.036895	0.0364982	0.0381082	0.0382889	0.037958	0.0395433	0.0421339	0.0399417	0.0375993	0.0395183	0.0404841	0.037721	0.0371956	0.0369844	0.0379437	0.0377137	0.0375683	0.0391276	0.0373108	0.0400333	0.0220721
0.362088	0.0835725	0.0157513	0.0856614	0.0150314	0.0817969	0.0139612	0.08199	0.0136927	0.043385	0.0420129	0.0420038	0.0429379	0.0377655	0.0385242	0.0408431	0.0421069	0.0624674	0.036616	0.0638676	0.0375426	0.057956	0.0328994	0.0618449	0.0413533	0.0516595	0.0513425	0.0529452	0.0513948	0.0460717	0.0480731	0.0529184	0.0535935	0.0497729	0.0503453	0.0508557	0.0467206	0.0439529	0.0500617	0.0544507	0.0526516	0.0471387	0.0474119	0.044249	0.0424037	0.046011	0.0491171	0.0464854	0.0462928	0.0261674
0.348739	0.073116	0.0131454	0.0964523	0.0181993	0.0741594	0.0151548	0.0937317	0.015699	0.0438706	0.0484042	0.0505208	0.0501624	0.0451297	0.0449091	0.0500616	0.0477224	0.0842723	0.0445425	0.0751763	0.0554969	0.0842559	0.0406313	0.0699396	0.0524537	0.0667087	0.0559337	0.069673	0.0964746	0.0625729	0.0540518	0.0615447	0.0896516	0.0522896	0.06005	0.0696027	0.0714267	0.0503931	0.0571915	0.0613552	0.0771213	0.0558379	0.0529261	0.0507322	0.0502331	0.0513661	0.050957	0.0489774	0.0527271	0.025609
0.362439	0.0843967	0.0132448	0.0807092	0.0125289	0.0891076	0.0161098	0.0841951	0.0159887	0.0336343	0.0324991	0.0345578	0.0389738	0.0394404	0.0387401	0.0384753	0.0388072	0.0522262	0.0326633	0.0506101	0.0367451	0.0562523	0.0344625	0.0532936	0.0310653	0.0426836	0.0444087	0.0487555	0.0503131	0.048514	0.0476335	0.0427878	0.0434526	0.0451788	0.0431164	0.051318	0.0461305	0.0481667	0.0430208	0.0448888	0.0422792	0.0415763	0.0443098	0.0465246	0.0448995	0.0449611	0.0461276	0.0403457	0.0380242	0.0248453
0.358812	0.0863387	0.0139715	0.0838565	0.0157374	0.0879475	0.0143737	0.0787985	0.0148098	0.0387342	0.0394775	0.0400705	0.0401635	0.0400687	0.0381204	0.0377986	0.0374786	0.0627385	0.0415204	0.0595566	0.0404733	0.0619488	0.0385518	0.0563361	0.0384179	0.0594266	0.0557736	0.0596022	0.0558716	0.0581231	0.0544083	0.0534151	0.0510343	0.051346	0.0473489	0.0549096	0.0492474	0.0506363	0.0466493	0.0488656	0.0496773	0.0464407	0.0462971	0.0441864	0.0447838	0.0423574	0.0423587	0.044416	0.0451659	0.0245377
0.361987	0.081886	0.0158522	0.0858301	0.0146548	0.0815318	0.0137456	0.0845292	0.0156286	0.0409875	0.0394942	0.0376752	0.0373681	0.0373289	0.0366499	0.0421397	0.0402648	0.0611066	0.0337399	0.0543764	0.0365835	0.0538957	0.032739	0.062418	0.0387568	0.0458703	0.0431601	0.0471136	0.0507651	0.0426017	0.0419512	0.0502792	0.0527641	0.0465604	0.0445891	0.0489222	0.0437323	0.0436331	0.0484217	0.0485957	0.049454	0.0444161	0.0425466	0.0414398	0.0421988	0.0465591	0.047675	0.0448252	0.045448	0.0246187
0.35661	0.0861769	0.0130383	0.0784445	0.0142504	0.0937542	0.0145184	0.0804618	0.0138205	0.0313951	0.0339722	0.034556	0.0372583	0.0369453	0.0370904	0.0321008	0.0323074	0.051308	0.0359878	0.0559932	0.0362773	0.0578938	0.0366367	0.0522708	0.030038	0.0487045	0.0507215	0.0491905	0.0504947	0.0519079	0.0493941	0.0419588	0.0461585	0.0529243	0.0439605	0.0519144	0.0424907	0.0530395	0.0403447	0.0413794	0.0382665	0.0397796	0.0418665	0.0408391	0.0428305	0.0390471	0.0383957	0.0378161	0.0393763	0.0256438
0.365962	0.078179	0.014302	0.0899145	0.0152446	0.0824321	0.0150135	0.0892829	0.0139975	0.0395119	0.0407163	0.0406184	0.0376459	0.037495	0.0377675	0.0394026	0.0379231	0.0632036	0.0352818	0.0565698	0.0402851	0.0612975	0.0323905	0.0580896	0.0380808	0.0527456	0.0460935	0.05416	0.069211	0.0518691	0.0457485	0.0517323	0.0630361	0.0476704	0.0470516	0.0530292	0.0510978	0.0447583	0.0470464	0.0483836	0.0557033	0.0450523	0.0415756	0.0426546	0.0425892	0.0425899	0.0435732	0.0434707	0.0437981	0.0258084
0.354378	0.0801869	0.0147926	0.0914338	0.0146851	0.077709	0.0116689	0.0864604	0.0128258	0.0413409	0.039834	0.0381741	0.0357109	0.0357825	0.0351641	0.0350751	0.0370126	0.065004	0.0341161	0.0611846	0.0371414	0.0554855	0.0285148	0.058114	0.0380132	0.0508734	0.0514414	0.0629547	0.0591144	0.0455013	0.0434419	0.0551435	0.0636785	0.049236	0.0457285	0.0538469	0.0449063	0.0438409	0.0470956	0.0520807	0.0505148	0.0448738	0.0446134	0.0429402	0.0426779	0.0431906	0.0437519	0.0487762	0.0466848	0.0258476
0.381006	0.0807392	0.0165822	0.0831937	0.0162964	0.0825091	0.0177924	0.0833026	0.0153159	0.0397889	0.0367945	0.0354478	0.0378153	0.0409845	0.0400099	0.0357943	0.0382759	0.0488658	0.0321232	0.0518558	0.036379	0.0527017	0.0326992	0.0526405	0.0350387	0.0386059	0.0402421	0.047908	0.0438168	0.0420971	0.0434121	0.0418148	0.0409874	0.0374115	0.0457215	0.0451989	0.0440908	0.0417222	0.0468992	0.0421348	0.0422598	0.0397257	0.039961	0.0434262	0.0413498	0.0398153	0.0411796	0.0412659	0.0413434	0.0225325
0.371915	0.0831056	0.0154722	0.0872272	0.0148685	0.0814217	0.0134811	0.0832361	0.0145568	0.0372118	0.0362565	0.0359117	0.0356396	0.0341088	0.0353708	0.0356324	0.0369194	0.0532482	0.0293322	0.0494951	0.0368128	0.0518449	0.0263444	0.0468457	0.0324554	0.0424497	0.0379036	0.0485241	0.0518214	0.0404207	0.0345246	0.0434356	0.0486175	0.0382741	0.0407108	0.0481285	0.0420144	0.0359173	0.0389031	0.0461457	0.0451646	0.0398403	0.0399413	0.0395323	0.0369793	0.0407157	0.0402605	0.0428626	0.0420315	0.0249121
0.364758	0.0819966	0.0124338	0.0795338	0.0142521	0.086315	0.0146262	0.0831067	0.0147206	0.0361156	0.0358685	0.0366106	0.0383207	0.0385456	0.0401788	0.0397465	0.0360552	0.0544195	0.0296309	0.0547479	0.0378734	0.0604202	0.0319195	0.0561477	0.0343705	0.0410159	0.0424054	0.0506618	0.0546107	0.0477459	0.0444442	0.0468433	0.0472904	0.0409557	0.0444065	0.051917	0.0489191	0.044434	0.0439356	0.04575	0.044707	0.0427435	0.0454578	0.044975	0.0448676	0.0442696	0.0410868	0.040865	0.0388935	0.0259994
0.345223	0.0994388	0.0136707	0.0736461	0.0155478	0.103767	0.0131603	0.0684804	0.0128043	0.0351474	0.0372649	0.040137	0.0394896	0.0343117	0.0362858	0.0338191	0.0364798	0.062356	0.0514268	0.0613775	0.0347304	0.06145	0.0494718	0.0533221	0.0304612	0.0717796	0.0708444	0.0448796	0.0483391	0.0692097	0.0620441	0.0381671	0.0438877	0.0757518	0.0462997	0.0513889	0.0447205	0.0679315	0.0394969	0.0454709	0.0465415	0.0482431	0.0457422	0.0433624	0.0422928	0.0384824	0.0399785	0.0418374	0.0446401	0.0305594
0.359281	0.0798462	0.0124189	0.0850758	0.0138508	0.0810381	0.0138616	0.0900599	0.015089	0.0357569	0.0376249	0.0366527	0.0373248	0.0385131	0.0397847	0.0389143	0.0403644	0.0553696	0.0320916	0.0563812	0.0387538	0.0625416	0.0371673	0.0593785	0.034586	0.048349	0.0468677	0.0572267	0.0600773	0.0569251	0.0524545	0.057635	0.0573295	0.0444227	0.0460889	0.053707	0.0524154	0.0511328	0.0485413	0.0510073	0.0451909	0.0445803	0.0428337	0.0434443	0.0452367	0.0450167	0.0460667	0.0422677	0.039345	0.0235465
0.352059	0.0804123	0.0132933	0.0836483	0.0143715	0.0823954	0.015427	0.0880649	0.013878	0.0372336	0.0364079	0.0371778	0.0377603	0.0417655	0.0410303	0.0398535	0.0420997	0.0604702	0.0355987	0.0623883	0.041775	0.0638549	0.035952	0.066377	0.0366026	0.0493732	0.0519295	0.0705429	0.0594308	0.0501979	0.0555716	0.0634658	0.0536676	0.0485966	0.0512929	0.0586425	0.0507284	0.0509324	0.0552193	0.0530837	0.0482951	0.0451461	0.0453012	0.0450769	0.0476871	0.0444814	0.0448947	0.0434825	0.0434614	0.0255795
0.361748	0.0777665	0.0136592	0.0848506	0.0150734	0.080522	0.014519	0.0913547	0.0163037	0.0381468	0.0400616	0.0358566	0.0398746	0.0390353	0.0421821	0.0394471	0.0400732	0.0586272	0.0305932	0.0595442	0.0421732	0.0673676	0.036249	0.062288	0.0392529	0.0468828	0.042851	0.0581627	0.0643499	0.0509933	0.0450483	0.0600961	0.0585501	0.0384315	0.0476815	0.0565238	0.0514887	0.0466525	0.0511677	0.0534408	0.0496368	0.042063	0.0428471	0.044839	0.0474899	0.0463913	0.0458266	0.0450005	0.0424132	0.0253135
0.355627	0.0819715	0.0136932	0.0825423	0.012817	0.0824846	0.01405	0.0851627	0.0148779	0.0356778	0.0358269	0.0376307	0.0384043	0.0360081	0.0382723	0.0378059	0.0371488	0.0577025	0.0291444	0.0564373	0.0373682	0.0594323	0.0328063	0.0583917	0.0328755	0.0466534	0.0432199	0.0556422	0.0526089	0.0521187	0.0483076	0.0534243	0.0460169	0.0411775	0.0466514	0.0513301	0.0469468	0.0464839	0.0489401	0.045453	0.0463069	0.0429464	0.0427245	0.0423298	0.0434856	0.0419758	0.0454983	0.0429579	0.043116	0.0247066
0.297909	0.0820716	0.010162	0.0849795	0.0103934	0.0844123	0.00978578	0.08171	0.00866822	0.0373256	0.038059	0.0389777	0.0375313	0.0363844	0.0345506	0.0314435	0.0321385	0.0680803	0.0324382	0.0775681	0.0438603	0.0699681	0.0289316	0.0667584	0.0374973	0.051467	0.0597504	0.0757763	0.0662835	0.0478863	0.048184	0.0684807	0.0628763	0.0614949	0.0516234	0.0808033	0.0448698	0.0535403	0.0435882	0.0683794	0.0454142	0.0503587	0.0517549	0.0486747	0.0464792	0.0432941	0.0460472	0.0462777	0.049336	0.0369024
0.364137	0.0790585	0.0145487	0.0877121	0.0136751	0.0792032	0.0149896	0.0879782	0.0159171	0.0374117	0.0384536	0.037202	0.0382653	0.0424711	0.041345	0.0410998	0.0390354	0.0574321	0.0322981	0.059431	0.0437639	0.0657865	0.0362744	0.0629906	0.0399097	0.0501024	0.043472	0.0758082	0.069308	0.0559902	0.047688	0.0719472	0.0632705	0.0432344	0.0471267	0.0554866	0.0543194	0.0460035	0.0488312	0.0522521	0.049849	0.04382	0.0421671	0.0433031	0.0440081	0.0432656	0.0429284	0.0403925	0.0424216	0.0235524
0.363047	0.0826122	0.0163157	0.0856821	0.015518	0.0821406	0.0147407	0.0870221	0.0140604	0.0405996	0.0406378	0.0395475	0.040608	0.0408284	0.0379624	0.0384302	0.0406108	0.0641357	0.0381488	0.0616883	0.0440249	0.0610276	0.035002	0.0617983	0.041721	0.0562128	0.0533164	0.065305	0.0575565	0.052504	0.0500719	0.0606716	0.058165	0.0473644	0.0527985	0.0577526	0.0521829	0.0464464	0.0523411	0.0554883	0.057257	0.04504	0.0464342	0.0444756	0.0431807	0.0444831	0.0449216	0.047289	0.0478889	0.0256055
0.356694	0.0864946	0.0141722	0.0880145	0.0140816	0.0819898	0.0132305	0.0821068	0.0142129	0.04061	0.0385836	0.0402512	0.0415784	0.0371183	0.0358094	0.0362226	0.0356539	0.058331	0.0366744	0.0608988	0.0419741	0.0584298	0.0339449	0.0565087	0.0379282	0.04979	0.0486977	0.0538864	0.0680041	0.0495166	0.0488231	0.0487023	0.0633586	0.0493926	0.0482851	0.0553233	0.0470853	0.0450925	0.0451053	0.0489282	0.0510178	0.0464651	0.0453673	0.0430059	0.0434158	0.0415316	0.0441939	0.0457534	0.0446092	0.0271983
0.34912	0.0817098	0.0150633	0.0884716	0.0160044	0.0817535	0.0150201	0.0871453	0.0139498	0.0462036	0.0465828	0.0450625	0.0472859	0.0489873	0.0452739	0.0437643	0.0457434	0.0766693	0.0475455	0.0791828	0.0619156	0.0812198	0.0466072	0.0764083	0.0545123	0.0696521	0.0720859	0.0842141	0.0908306	0.0671171	0.0737239	0.0789813	0.0858646	0.0654518	0.0700669	0.0833822	0.0697404	0.0622801	0.0664374	0.0747128	0.0667852	0.0530234	0.0538796	0.0565014	0.0526709	0.0497965	0.0522982	0.0510858	0.0527405	0.0255059
0.350008	0.0845785	0.0108139	0.07869	0.0115777	0.0871573	0.0129502	0.087963	0.0132891	0.0326969	0.0328829	0.0336929	0.0371008	0.0404543	0.0390531	0.038357	0.0392791	0.0507427	0.0267234	0.0551108	0.0372836	0.0653846	0.0347324	0.0622109	0.0312624	0.0401301	0.042724	0.0583378	0.062175	0.0523038	0.0559096	0.0525235	0.0497966	0.039077	0.0425328	0.0563125	0.0501105	0.0504662	0.0466798	0.0438144	0.0387839	0.0391328	0.0411219	0.0452712	0.0475755	0.0448629	0.0456249	0.0359005	0.0376311	0.0260151
0.352162	0.0855971	0.0145557	0.0825791	0.0125128	0.0826194	0.012149	0.0818294	0.0138805	0.0421694	0.0393449	0.0372216	0.0381864	0.0356972	0.0360307	0.036803	0.0394344	0.0661322	0.0327221	0.0548147	0.0377727	0.0582518	0.0317769	0.0591631	0.0360089	0.0525124	0.0498152	0.0478583	0.0598489	0.0481941	0.0456037	0.0502897	0.0594786	0.047594	0.0435211	0.0506686	0.0457183	0.0451394	0.0453919	0.0525951	0.0529756	0.0437	0.044221	0.044343	0.0418561	0.0444351	0.0440034	0.0481357	0.0471071	0.0253883
0.327517	0.0854874	0.0142257	0.0887671	0.0122705	0.084523	0.0133508	0.083988	0.0123581	0.0479207	0.0461619	0.047582	0.0489353	0.0463516	0.043912	0.0442458	0.0459169	0.0841768	0.0534971	0.0875152	0.0547424	0.0822393	0.0481301	0.0815661	0.0523643	0.086675	0.0824651	0.086728	0.0861114	0.0762843	0.0746007	0.0815494	0.0812896	0.0683811	0.0685678	0.076513	0.0625078	0.0647573	0.0653924	0.0696853	0.06274	0.0530459	0.0528778	0.0512191	0.0496084	0.0473404	0.051533	0.0532161	0.0537862	0.0276929
0.370299	0.0864314	0.0146722	0.0789645	0.0135328	0.0813559	0.0152318	0.0859537	0.0157874	0.0371869	0.0358155	0.0352537	0.034739	0.0384384	0.0383466	0.0417803	0.040018	0.054894	0.0297757	0.0537896	0.0350917	0.055864	0.0352752	0.0617632	0.0354939	0.0433808	0.0420662	0.0586821	0.0499198	0.0507211	0.0484487	0.0598072	0.0481023	0.0403917	0.0430276	0.0475983	0.0456326	0.0471333	0.0487893	0.0470002	0.0455076	0.0399848	0.0407909	0.0429144	0.0446679	0.0449325	0.0459818	0.0440353	0.0401617	0.0232681
0.363016	0.0822295	0.0156717	0.0839073	0.015023	0.0834225	0.014589	0.0831673	0.0133149	0.0397814	0.0409141	0.0406269	0.0408382	0.0385164	0.0368399	0.0366892	0.0366312	0.0620496	0.0373135	0.0625749	0.0410468	0.0577819	0.0322218	0.0606929	0.0379776	0.0514435	0.0538902	0.059749	0.060163	0.043556	0.0476402	0.0531586	0.0581474	0.0466918	0.0530703	0.0525984	0.0470146	0.0412749	0.0495567	0.0486629	0.0526133	0.0438881	0.045618	0.0434415	0.0425988	0.0418974	0.0421786	0.0434868	0.0453605	0.0257255
0.368036	0.0803289	0.0151703	0.0816485	0.0171394	0.0844187	0.0150465	0.0821781	0.0153232	0.0369513	0.0398395	0.0394434	0.0404339	0.0413807	0.0374756	0.0356637	0.0379461	0.0621242	0.0362488	0.0544684	0.0400529	0.0587747	0.0302356	0.0497372	0.0362055	0.0535477	0.0434991	0.0492806	0.0530171	0.0482931	0.0424194	0.0436639	0.0551523	0.0477146	0.0456328	0.0514024	0.0477761	0.0425279	0.0423698	0.0481042	0.0506004	0.0462211	0.045684	0.0448233	0.0416359	0.0397661	0.0418298	0.0456697	0.0437269	0.0263481
0.365467	0.0890072	0.0142326	0.0750882	0.0141673	0.0879895	0.0154558	0.0818601	0.015504	0.0371452	0.0346893	0.0357284	0.0387062	0.042101	0.0395983	0.0392971	0.0368055	0.0500215	0.0288052	0.0531011	0.0363836	0.0586024	0.0362301	0.0559098	0.0326053	0.0433826	0.0392748	0.0496134	0.054068	0.0500217	0.0479667	0.0460847	0.0447059	0.039571	0.0436524	0.0508887	0.0490542	0.0495698	0.047071	0.0459484	0.0419911	0.0388952	0.0415748	0.0464304	0.0450442	0.0430373	0.0432635	0.0418047	0.038425	0.0239669
0.360388	0.0863161	0.0155041	0.0784807	0.0139289	0.0824912	0.0154608	0.0830792	0.0157034	0.0418577	0.0410694	0.0405805	0.0408917	0.0405456	0.0435383	0.0440439	0.0437584	0.0656969	0.0363049	0.06282	0.0475088	0.0666295	0.0411062	0.0691068	0.0430791	0.0494075	0.0541832	0.0664577	0.0641665	0.0574368	0.0605151	0.0617709	0.0601281	0.049479	0.0553518	0.0614878	0.0564264	0.0537539	0.0574344	0.0560805	0.0557441	0.0454809	0.046277	0.0471658	0.0480996	0.0496754	0.0533408	0.0495587	0.0457268	0.0238384
0.364404	0.079544	0.0127834	0.0842443	0.0133598	0.0803394	0.0167221	0.0903729	0.0154399	0.0349364	0.035141	0.0368716	0.0381522	0.0404246	0.0401646	0.0378793	0.0388737	0.0553827	0.0303462	0.0599203	0.0417816	0.0639182	0.0333942	0.063059	0.0374148	0.0448127	0.0483189	0.0632395	0.0660128	0.0521415	0.0530753	0.0584204	0.0572661	0.0429069	0.0497989	0.0558435	0.0506829	0.0490672	0.0500331	0.0494765	0.0449817	0.0427865	0.0417438	0.04628	0.047556	0.0438426	0.0438823	0.0407791	0.0409394	0.0255108
0.350909	0.082074	0.012471	0.0825297	0.0125132	0.0832186	0.0132536	0.0878408	0.0127594	0.0368517	0.0371002	0.0357306	0.0379526	0.0399625	0.038272	0.0395629	0.0401217	0.0582016	0.0334369	0.059435	0.038983	0.0689537	0.039148	0.0656741	0.0354061	0.0534038	0.0571168	0.0586102	0.0631799	0.061455	0.0612763	0.0590499	0.058489	0.0491134	0.0473956	0.0533081	0.0517609	0.055694	0.0521351	0.0501519	0.0454908	0.0431783	0.0423554	0.0462821	0.0447926	0.0469087	0.0456246	0.0442079	0.0422402	0.0268471
0.343505	0.0781407	0.0134062	0.0876546	0.0137123	0.0805313	0.0138991	0.0896902	0.0137399	0.04015	0.0387258	0.0446756	0.0403269	0.0430734	0.0426052	0.04204	0.040601	0.0628998	0.0362473	0.070675	0.0491229	0.0676168	0.0391748	0.0688056	0.0438203	0.0464864	0.0497563	0.0686131	0.0667382	0.0509943	0.0526601	0.0629611	0.0607989	0.0502206	0.0539705	0.0650995	0.0515995	0.0522897	0.0530199	0.0605053	0.0491009	0.0491699	0.0478977	0.0493446	0.049771	0.0499789	0.0470828	0.0467797	0.0463733	0.0280418
0.37137	0.0780056	0.0151272	0.0834893	0.0145572	0.0820276	0.0150492	0.087162	0.0153363	0.0366993	0.0382945	0.0382867	0.0379603	0.040321	0.0395794	0.0390151	0.0379159	0.0525228	0.0331075	0.0561842	0.0385604	0.0566832	0.034484	0.0556171	0.0328995	0.0436498	0.0429035	0.0503247	0.0534615	0.0464237	0.0465751	0.0470779	0.0484044	0.042471	0.0462403	0.049976	0.0490432	0.0458012	0.0469868	0.0416287	0.0442878	0.0438707	0.0413627	0.0442122	0.0434045	0.0442912	0.0436436	0.0414736	0.041276	0.0239438
0.346842	0.0813366	0.0116428	0.0842897	0.0117752	0.0778439	0.0134367	0.0937905	0.0140939	0.0342068	0.0321158	0.0319275	0.0360486	0.0358045	0.0385782	0.0398061	0.0387838	0.0518598	0.0276737	0.0523714	0.037394	0.0619055	0.034354	0.0602914	0.0331903	0.0377926	0.0361638	0.0519101	0.0553278	0.0490639	0.0490687	0.0530765	0.047498	0.041063	0.0377541	0.0572694	0.0448065	0.05322	0.0456319	0.0549762	0.0367412	0.0386929	0.0407938	0.04512	0.0459748	0.0476444	0.0452942	0.0400093	0.0379986	0.0244044
0.354815	0.080658	0.0148992	0.0839525	0.0155908	0.0812793	0.0160613	0.0846006	0.0168399	0.0443055	0.0447655	0.0440264	0.0436529	0.0475769	0.0459373	0.0454002	0.0448986	0.0675821	0.0400627	0.0642306	0.0495002	0.0741897	0.044064	0.0634082	0.0457897	0.0573254	0.0503595	0.0596676	0.0639811	0.0606624	0.0554058	0.0564245	0.0596655	0.052153	0.0550962	0.0618259	0.060952	0.05949	0.0560982	0.0576686	0.0576551	0.0498147	0.0479513	0.0550431	0.052342	0.0511894	0.0491893	0.0497999	0.0479409	0.0256028
0.357043	0.0785039	0.0127565	0.0881307	0.0146306	0.081102	0.0147059	0.0898706	0.0140432	0.0349528	0.0359534	0.0371655	0.037038	0.0360503	0.0355015	0.0355662	0.0353122	0.0536521	0.030013	0.0559176	0.047115	0.0505465	0.029142	0.0524926	0.0374066	0.0419982	0.0404731	0.0630173	0.0604269	0.0386464	0.040697	0.0519916	0.0514131	0.0431125	0.0445039	0.0654771	0.0416596	0.0415578	0.0414537	0.0536081	0.0399348	0.0404764	0.0421359	0.0428403	0.0400072	0.0391874	0.0407317	0.0401852	0.0421551	0.0270882
0.369067	0.0798589	0.015036	0.0869895	0.0143716	0.0794647	0.0151048	0.0873498	0.0142775	0.0365056	0.0365754	0.036147	0.037138	0.0387439	0.0361479	0.0363046	0.0374381	0.0541765	0.0296537	0.0558734	0.0370098	0.0528625	0.0287184	0.0508449	0.0308128	0.0409193	0.0391698	0.0512751	0.0501693	0.0395581	0.0376878	0.0455104	0.0458707	0.039586	0.0458775	0.0493996	0.0440273	0.0394041	0.0427779	0.0425455	0.0440243	0.0429357	0.0429525	0.0429842	0.0431445	0.0396795	0.0419939	0.0432871	0.0438016	0.0253364
0.362221	0.0836423	0.0141566	0.0854269	0.013532	0.0856882	0.0128572	0.078948	0.0135735	0.0384712	0.0389634	0.0407886	0.0402415	0.0377348	0.0380134	0.0369029	0.0371781	0.0568541	0.0331701	0.0586262	0.0380259	0.058638	0.0298779	0.0542724	0.0341482	0.0474265	0.0484238	0.0532489	0.0502073	0.0447863	0.0419032	0.0514538	0.0463758	0.0456613	0.0462416	0.0479442	0.0452547	0.0398461	0.0442059	0.0443087	0.0480272	0.0453494	0.0455019	0.0446102	0.042882	0.0403141	0.0398802	0.0449095	0.0438469	0.0267124
0.36022	0.082951	0.0143324	0.0825854	0.0142238	0.0819678	0.0151505	0.0871027	0.014686	0.0359075	0.0355006	0.0353164	0.0365286	0.0397238	0.0398896	0.0367205	0.038253	0.0561139	0.0304321	0.0547443	0.0426145	0.0586774	0.0327181	0.0574609	0.0366002	0.0391943	0.0397546	0.0562013	0.0552087	0.0452133	0.0429958	0.0512393	0.0487127	0.0460273	0.0439211	0.0562917	0.0459448	0.047377	0.0459188	0.0503128	0.042365	0.0411298	0.0426611	0.0451188	0.0425687	0.0416893	0.0413639	0.0397736	0.0392654	0.0246726
0.360389	0.0813992	0.0132614	0.082344	0.0126482	0.0782032	0.0143361	0.0902553	0.0147275	0.036246	0.0373853	0.0366725	0.0360001	0.0398271	0.0403251	0.04066	0.040412	0.0587735	0.0329722	0.0578969	0.0412608	0.0645509	0.0388301	0.0645982	0.0378505	0.0513048	0.0497583	0.0601899	0.0659232	0.0561695	0.0576979	0.0605266	0.0638724	0.0460503	0.0486206	0.0563173	0.0484866	0.0509143	0.0498504	0.0525415	0.0460449	0.0410679	0.0440334	0.0460396	0.0452276	0.044899	0.0453656	0.0424584	0.0448489	0.0238514
0.36596	0.0817435	0.0150475	0.0862496	0.0159203	0.085284	0.0139429	0.0840643	0.014273	0.0397885	0.0383321	0.0390273	0.0396831	0.0387607	0.0368471	0.0361173	0.0381329	0.0613633	0.0381385	0.0590671	0.0411413	0.0568015	0.0335766	0.0558408	0.039205	0.0526347	0.053024	0.0615068	0.0561865	0.0457122	0.0498787	0.0571749	0.0560128	0.0502422	0.0491252	0.0574282	0.0466165	0.0452151	0.0488196	0.0521549	0.0494213	0.0454612	0.0487537	0.0422846	0.0437856	0.0434572	0.045291	0.0466855	0.04437	0.0255921
0.366361	0.083731	0.0154039	0.0823566	0.0144545	0.0839183	0.0137937	0.0825652	0.0150382	0.0384879	0.0389007	0.0415451	0.0413767	0.0397697	0.039222	0.0386085	0.040906	0.0609348	0.0377288	0.061992	0.0377576	0.0603609	0.0347112	0.0549313	0.0356743	0.0547769	0.0518112	0.0526048	0.0571818	0.052821	0.0491865	0.0504941	0.0571775	0.0486269	0.0511339	0.0495981	0.0495214	0.0440534	0.0486057	0.0462492	0.0507039	0.0438944	0.0454596	0.0426897	0.0434142	0.0433255	0.0449257	0.0451582	0.0451463	0.0241007
0.346059	0.0809906	0.013554	0.0832933	0.0142365	0.0828826	0.0158493	0.0889815	0.0159278	0.0449759	0.0437205	0.0422378	0.0434253	0.0474127	0.0484927	0.0465	0.046822	0.071487	0.0400563	0.0722681	0.0530918	0.077293	0.0470354	0.0759838	0.0488391	0.0586185	0.0570531	0.0713583	0.0763173	0.0648696	0.0635403	0.0660444	0.0734197	0.0544941	0.0614039	0.0702901	0.0677853	0.061545	0.0640196	0.0634313	0.0607979	0.0483298	0.052195	0.053555	0.0540524	0.0541768	0.0534819	0.0504931	0.0485437	0.0224421
0.368891	0.0769596	0.0140386	0.0910555	0.0143714	0.0760073	0.0160088	0.0937972	0.0140638	0.0351978	0.0330637	0.034011	0.0357254	0.03618	0.0352443	0.0347482	0.0355858	0.0490858	0.0292433	0.053213	0.0449751	0.050383	0.0280329	0.0523185	0.0395631	0.0351633	0.034743	0.0625361	0.0508821	0.0384542	0.0371139	0.0586164	0.0475635	0.0365273	0.0421398	0.061482	0.0408222	0.038998	0.0411968	0.0526911	0.0391532	0.0379316	0.0396988	0.0401002	0.0392641	0.0384443	0.0410721	0.0396625	0.0394611	0.0244443
0.362486	0.0838243	0.0147694	0.0802094	0.0144005	0.0872154	0.0161902	0.0822451	0.0144335	0.0371413	0.0381433	0.0381017	0.0394008	0.0393214	0.0391364	0.035645	0.0357664	0.0556868	0.0377425	0.057855	0.0381329	0.0605067	0.0363051	0.0520981	0.0302659	0.0478322	0.0492043	0.0501947	0.0503908	0.0520572	0.0454987	0.0404486	0.0421821	0.0499013	0.0446839	0.0543875	0.0495156	0.0497207	0.043058	0.0424415	0.0452135	0.0450496	0.0475601	0.0467663	0.0470046	0.042759	0.0404629	0.0422624	0.0446005	0.0283499
0.372042	0.0808715	0.0154897	0.0831911	0.0156962	0.0808142	0.017363	0.0843029	0.014557	0.0403804	0.0402202	0.0399234	0.0410602	0.0422832	0.040604	0.0400596	0.0397715	0.0534739	0.0351873	0.0605651	0.0450546	0.0582553	0.0360354	0.0628478	0.0404917	0.0437292	0.0465257	0.0609518	0.054746	0.0427719	0.0467094	0.0545955	0.0487264	0.0439358	0.0528576	0.0572964	0.0501716	0.0432277	0.0507351	0.0498364	0.0467322	0.0424134	0.0473707	0.0462971	0.0453607	0.0439319	0.0430017	0.044172	0.0443429	0.0238861
0.342368	0.0805191	0.0124971	0.0846007	0.0124664	0.0821721	0.0137232	0.0893147	0.0133418	0.0379401	0.0375322	0.0362766	0.0377891	0.040943	0.0407281	0.0422777	0.0427264	0.0623116	0.0319	0.0655132	0.043403	0.0684776	0.0360897	0.0709242	0.0389928	0.0482421	0.0476504	0.0726942	0.0727006	0.0546475	0.056948	0.0674505	0.0656075	0.0422005	0.0512774	0.0600424	0.05119	0.0527919	0.0539462	0.0561896	0.0460159	0.0428715	0.0430555	0.0479921	0.0460878	0.048588	0.0474339	0.042593	0.0445726	0.0258508
0.363016	0.082795	0.0139337	0.0830398	0.0163867	0.0853569	0.0145893	0.080658	0.013346	0.0389118	0.0398049	0.0424525	0.0427995	0.0418724	0.0399259	0.0396079	0.0417216	0.0670628	0.0414252	0.0647084	0.0446456	0.0685234	0.0409293	0.0616994	0.0390081	0.0643431	0.0640205	0.0584348	0.0656466	0.0610157	0.0627811	0.0536102	0.0587829	0.0551763	0.0536923	0.0574567	0.0540395	0.0515994	0.0491226	0.0499605	0.0560493	0.0449131	0.0457619	0.0458953	0.0451062	0.0444053	0.0458	0.0450544	0.0447355	0.0245531
0.358636	0.0812152	0.0128991	0.0829279	0.0126415	0.0799057	0.0152407	0.086839	0.0137815	0.0356059	0.0358758	0.0373106	0.0381536	0.0409857	0.0406572	0.0421641	0.0391395	0.0565812	0.0311632	0.0591806	0.0405609	0.0668011	0.0379777	0.0624588	0.0349346	0.048047	0.04522	0.0557547	0.0628281	0.055054	0.0550102	0.0532026	0.0561055	0.0439165	0.0471259	0.0526563	0.0525767	0.0519924	0.0487464	0.0459487	0.0447313	0.0433126	0.0430899	0.047193	0.0482777	0.0483263	0.0449567	0.0433958	0.0409232	0.0251571
0.359005	0.0842189	0.0150156	0.0816512	0.0156761	0.0829494	0.0166574	0.0881276	0.0157518	0.0391169	0.0389693	0.0402979	0.0415798	0.0422931	0.0451074	0.0433675	0.0403261	0.0599433	0.035728	0.0629454	0.0472733	0.0721654	0.0394536	0.0643507	0.0404111	0.0499678	0.0500469	0.064629	0.0646845	0.0557887	0.0513024	0.0563496	0.0550476	0.0473941	0.0511186	0.0622857	0.0605143	0.0530755	0.0551945	0.0567005	0.052288	0.0467776	0.0494795	0.0505468	0.0507048	0.0491209	0.0456287	0.0469915	0.0444474	0.0256362
0.366437	0.0900483	0.0146362	0.0756794	0.0158174	0.0889696	0.015381	0.0782996	0.0154286	0.0382663	0.0378816	0.0392689	0.038836	0.0403109	0.0378652	0.036789	0.0377919	0.0576601	0.0353554	0.0553111	0.037818	0.0586067	0.0362473	0.0543964	0.0349511	0.0510992	0.045677	0.0430724	0.048075	0.0488402	0.0445029	0.0418893	0.0485351	0.0466454	0.0453052	0.0468818	0.04937	0.0476705	0.0444673	0.044754	0.0504124	0.0432256	0.0433107	0.0457539	0.0431294	0.0424667	0.0445464	0.0431511	0.0430116	0.0247326
0.362462	0.0777792	0.0148155	0.0880578	0.0157137	0.0803829	0.0144684	0.0883156	0.0149979	0.0410795	0.0399476	0.03956	0.0407045	0.0401577	0.040307	0.0374574	0.0389857	0.0617128	0.0354491	0.0599433	0.0400535	0.0611278	0.0320773	0.0547173	0.0368773	0.0493925	0.04944	0.0590395	0.0577668	0.0481149	0.0441166	0.0532191	0.0563183	0.0446338	0.0483006	0.0512856	0.0504349	0.0399835	0.0447966	0.0471044	0.0521905	0.0446973	0.0435381	0.0445981	0.0464798	0.0419623	0.0422543	0.0439005	0.0447268	0.0253637
0.354022	0.081163	0.0139407	0.0893302	0.0154208	0.0832733	0.0136153	0.084459	0.0131129	0.0419725	0.0394906	0.0389114	0.0388372	0.0388491	0.0370907	0.0372239	0.0383849	0.0645001	0.0354705	0.0619806	0.0417002	0.0628866	0.0313582	0.0600145	0.0373317	0.0581115	0.0520842	0.0641964	0.0730959	0.0518822	0.0475871	0.0567577	0.0694762	0.0481194	0.0508402	0.0571972	0.0488409	0.0435196	0.0445187	0.051513	0.0531308	0.0430123	0.0457991	0.0442408	0.0435406	0.0422685	0.0413499	0.0451498	0.0439763	0.0258921
0.366035	0.0804885	0.0141798	0.0876059	0.0147695	0.0806301	0.0143554	0.085576	0.0156071	0.0378336	0.0373804	0.0376405	0.0363842	0.035861	0.0365263	0.0370241	0.0379583	0.0594263	0.0340075	0.0530241	0.0395631	0.0567034	0.0329139	0.05516	0.0392267	0.0478697	0.042574	0.0530156	0.0673912	0.0444271	0.0410102	0.0511011	0.0627453	0.0435756	0.0438981	0.0528253	0.0463541	0.0417893	0.0438902	0.0522838	0.0479921	0.0425466	0.0424328	0.0396722	0.0390732	0.0408059	0.0405413	0.0414694	0.0430462	0.0236085
0.346276	0.0811939	0.0121561	0.0837632	0.0126574	0.0824817	0.0139273	0.0886591	0.0142287	0.0360734	0.0380495	0.0372096	0.0399235	0.0427674	0.0415597	0.0404695	0.0388982	0.0572495	0.0296932	0.0609453	0.0445093	0.0656322	0.039194	0.0670126	0.039498	0.043472	0.0441086	0.0671619	0.0749648	0.0522751	0.0550919	0.0654906	0.0630223	0.0452016	0.0443204	0.0658368	0.0508238	0.0555103	0.0490842	0.0593324	0.0437913	0.0436403	0.0443318	0.0475956	0.0475163	0.0479293	0.0459598	0.0433029	0.0419979	0.0249539
0.320672	0.0797909	0.0137738	0.0878373	0.0153727	0.0828031	0.0132086	0.0870401	0.0136435	0.0473087	0.0505791	0.0520153	0.0500721	0.0483632	0.0494438	0.0503811	0.0483562	0.0952321	0.0506822	0.0884039	0.0593513	0.097941	0.053865	0.0864652	0.0566186	0.0786716	0.0758808	0.0887324	0.100683	0.0802167	0.0733454	0.0825804	0.0919294	0.0693258	0.071369	0.0824119	0.0806541	0.0705325	0.0694788	0.0748	0.07389	0.0588546	0.0563969	0.0558905	0.0592505	0.057759	0.0556774	0.0557032	0.0568677	0.0285791
0.364193	0.0835153	0.0139194	0.0833149	0.0150416	0.0858539	0.0139486	0.0832481	0.0143925	0.0394897	0.0388368	0.0390558	0.040693	0.0369476	0.0379175	0.0364979	0.0379318	0.0594187	0.0349564	0.0590633	0.0391092	0.0580189	0.0298638	0.0570113	0.0359984	0.0490232	0.0474446	0.0558417	0.0568008	0.0413266	0.0457538	0.0517536	0.0492624	0.0468324	0.0487193	0.0508077	0.0469713	0.0426279	0.0452161	0.046892	0.04839	0.0437077	0.0447458	0.0434655	0.0422618	0.04122	0.0443855	0.0432371	0.0429401	0.0261628
0.357609	0.0790666	0.0139695	0.0912991	0.0157195	0.0821306	0.0126506	0.0869329	0.0146594	0.0426534	0.0426806	0.0456772	0.0413908	0.0400929	0.0412577	0.0389879	0.038288	0.07035	0.0405178	0.06933	0.0456273	0.0628686	0.0334856	0.0623473	0.0440122	0.0561577	0.0610368	0.0712464	0.0684033	0.0499246	0.05133	0.0626192	0.065162	0.0554156	0.0594744	0.062506	0.052318	0.0488003	0.0534263	0.0593236	0.0576824	0.0520281	0.0499862	0.0460293	0.046227	0.045552	0.0450528	0.0478255	0.0491955	0.026012
0.336038	0.0893623	0.0144022	0.080001	0.0160278	0.0910155	0.0151549	0.0755075	0.0144711	0.0451458	0.0439242	0.0447899	0.0440535	0.0440148	0.0424589	0.0429788	0.0436281	0.077997	0.0552965	0.0772874	0.0463921	0.0739476	0.0497906	0.0733397	0.0438248	0.0743817	0.0698569	0.0665934	0.0650015	0.0684859	0.0728294	0.0610505	0.0607353	0.07551	0.0606285	0.0657042	0.0576379	0.0724273	0.058658	0.060638	0.0621534	0.0548312	0.0515754	0.0475906	0.049952	0.0482797	0.0493226	0.0508658	0.0515569	0.0281622
0.379963	0.0844977	0.0147926	0.0832105	0.014451	0.0822794	0.0148346	0.0816202	0.0144642	0.0362828	0.037114	0.0338213	0.034899	0.0334477	0.0341828	0.0331105	0.0349771	0.0516589	0.0286471	0.0475837	0.0371261	0.0472535	0.0237555	0.0476658	0.0361075	0.0352373	0.038074	0.0460788	0.0487869	0.0338939	0.0344964	0.0443137	0.0479441	0.0377492	0.0397649	0.0463745	0.039836	0.0346853	0.0416231	0.0470651	0.0426796	0.03871	0.0403883	0.0402965	0.037466	0.0370693	0.0399211	0.0402999	0.0403918	0.0232629
0.374128	0.0814221	0.0148913	0.0851144	0.0151854	0.0853986	0.0148739	0.0812949	0.0140716	0.0381353	0.0372995	0.0397193	0.0380208	0.0376205	0.0357543	0.0350065	0.036189	0.0548339	0.0318059	0.0537133	0.0384443	0.0559952	0.0298515	0.0496653	0.0331728	0.0456883	0.048069	0.0498251	0.0530103	0.0408575	0.0388721	0.0437308	0.049805	0.0441707	0.0441808	0.0496266	0.0459853	0.040221	0.0418293	0.0444447	0.0452047	0.0451042	0.0438969	0.0403969	0.041183	0.0403243	0.0411387	0.0437401	0.0411856	0.0247619
0.365537	0.0743887	0.0128219	0.0877089	0.0149293	0.0764881	0.0154572	0.095657	0.0143944	0.0338106	0.0332274	0.0373073	0.0369373	0.0370137	0.0373635	0.0384596	0.0359618	0.0497973	0.0272825	0.0528969	0.0391656	0.0548632	0.0268357	0.052732	0.0347602	0.0342585	0.0374249	0.0487534	0.0537288	0.0390883	0.0410613	0.0475176	0.0468328	0.0383006	0.042973	0.0538208	0.0468928	0.0414774	0.0447504	0.0479981	0.0413482	0.0425298	0.0431923	0.0440419	0.0429493	0.0431069	0.0436999	0.0393252	0.040383	0.0249138
0.338828	0.0771703	0.0106635	0.0898733	0.0129804	0.0795522	0.0131607	0.0912283	0.0132125	0.0316695	0.0315183	0.0342114	0.03618	0.0368148	0.0373139	0.0338871	0.0332528	0.0513188	0.0248724	0.0566071	0.0480787	0.0595118	0.0283628	0.0569865	0.0349536	0.0356968	0.0369506	0.0705914	0.0684954	0.0411786	0.041863	0.0579472	0.0527875	0.0380494	0.0419666	0.073168	0.0422282	0.0453641	0.041257	0.0575212	0.034975	0.0410198	0.0461573	0.0469226	0.042718	0.042114	0.0445074	0.0400686	0.037662	0.0299727
0.369599	0.0802761	0.0138514	0.0868778	0.0135118	0.0822879	0.0126048	0.0867545	0.0129316	0.0349031	0.0347747	0.0348936	0.0339835	0.0331119	0.0333677	0.0326989	0.0319546	0.0473197	0.0272148	0.0506789	0.0321517	0.0465064	0.0261748	0.0501878	0.0291565	0.035557	0.0396803	0.0447903	0.0409305	0.0374842	0.0366121	0.040227	0.0402663	0.039382	0.0427883	0.0441976	0.0398021	0.0376372	0.0386535	0.0407	0.0381356	0.0409715	0.0409537	0.0391399	0.0400742	0.0403593	0.0398573	0.0395691	0.0413464	0.0253797
0.357796	0.079171	0.0153159	0.0849571	0.0158496	0.0839308	0.015243	0.0883152	0.0161731	0.0443476	0.0434831	0.0444993	0.0423559	0.0453434	0.0436931	0.0443943	0.0454843	0.0705486	0.0418376	0.070254	0.0507888	0.0794269	0.0452715	0.0714536	0.0457494	0.0636033	0.0613367	0.0702348	0.0776163	0.0681979	0.0611881	0.0669344	0.0726899	0.0552525	0.060657	0.0639088	0.0637919	0.0600662	0.0632236	0.0571471	0.0600425	0.049363	0.0502815	0.0504882	0.0492331	0.0505204	0.0501594	0.0500666	0.0499096	0.0244347
0.353172	0.0864066	0.0131455	0.0830326	0.0129701	0.0853054	0.0138808	0.08649	0.0135918	0.0383417	0.036963	0.037055	0.0381843	0.0394581	0.0391383	0.0399677	0.0391508	0.0580311	0.0316106	0.0633846	0.0377376	0.0625602	0.0358203	0.0661161	0.0379584	0.0478251	0.0512112	0.066073	0.0648891	0.0532648	0.057419	0.0638255	0.0612174	0.0447987	0.0490321	0.0548506	0.048656	0.0475845	0.0547482	0.0522765	0.04482	0.041686	0.0407764	0.044497	0.0464989	0.0458726	0.0455015	0.0440065	0.043318	0.0246353
0.360781	0.0797793	0.0145641	0.086597	0.0150751	0.0820618	0.0154082	0.0882582	0.013935	0.0387856	0.0381461	0.0427857	0.04203	0.0423231	0.0424039	0.0415277	0.0409135	0.0607234	0.0356026	0.0663293	0.0475123	0.0648258	0.0358375	0.0643145	0.0408186	0.0471331	0.0542042	0.0633377	0.0656877	0.0488703	0.054382	0.0575238	0.0550096	0.0502417	0.0544956	0.063328	0.0533066	0.0527345	0.0516603	0.0553565	0.0474473	0.0477903	0.0505087	0.0502418	0.0485118	0.0476343	0.0458234	0.0451306	0.0480581	0.0277962
0.352537	0.0806055	0.0158436	0.0890584	0.0138881	0.081968	0.0148677	0.0846088	0.0137508	0.0453846	0.0470492	0.0461321	0.0427937	0.0414387	0.041669	0.0409686	0.0428639	0.0768707	0.0443668	0.076961	0.0475025	0.0686036	0.042216	0.0719289	0.044813	0.0606156	0.0651016	0.0703769	0.0623019	0.0579152	0.0630647	0.068972	0.0649019	0.0589332	0.0623871	0.0615781	0.0565572	0.0526549	0.0593636	0.0590593	0.0634385	0.0528199	0.0499648	0.0472918	0.0496509	0.0502926	0.0472691	0.0514787	0.0539923	0.026066
0.369031	0.0808613	0.0150326	0.0835525	0.01443	0.0778297	0.0150114	0.0934538	0.0160791	0.0355171	0.034631	0.0342602	0.0361115	0.0367458	0.0378581	0.0391345	0.036991	0.0500432	0.0269585	0.050117	0.0425328	0.0545381	0.0304356	0.0566718	0.0363677	0.0350535	0.036775	0.0531764	0.0488863	0.0399308	0.044429	0.0556705	0.0458829	0.0361012	0.0396849	0.0560807	0.0457518	0.0417334	0.0490956	0.0505533	0.0416311	0.0373628	0.040357	0.0428719	0.0434511	0.0466046	0.0418465	0.0407014	0.0391404	0.0252788
0.357017	0.0878135	0.0125172	0.0733328	0.012807	0.0933594	0.0138043	0.0814826	0.0131109	0.033027	0.0327696	0.0319703	0.0355197	0.0402399	0.0359086	0.036383	0.0373668	0.0462674	0.0282907	0.0538382	0.0331878	0.0558903	0.0308076	0.0539441	0.0273916	0.0369736	0.0421	0.0485334	0.042748	0.0443039	0.0481727	0.0418297	0.0366183	0.0419165	0.042292	0.0513187	0.0428921	0.0468118	0.0453616	0.0414565	0.0374125	0.0404076	0.0426459	0.0443573	0.0434241	0.043585	0.0437832	0.039545	0.0378863	0.0255045
0.368543	0.0812423	0.0140332	0.0821403	0.0148015	0.0806653	0.014505	0.0896654	0.0150599	0.03267	0.0326798	0.0352293	0.0342202	0.0365513	0.0381258	0.0358676	0.0362671	0.0500035	0.0288668	0.0503399	0.0341689	0.0512237	0.0302867	0.0529519	0.0313108	0.0395854	0.0375455	0.0449182	0.0455807	0.0432456	0.0414216	0.0427297	0.0412859	0.0388091	0.0402116	0.0474043	0.0440038	0.0439566	0.0419348	0.0425243	0.0385587	0.0403428	0.0397317	0.0432625	0.0421068	0.0427912	0.0409187	0.0404522	0.0394592	0.0249985
0.36052	0.080939	0.0146433	0.0870066	0.0161868	0.0822881	0.0132528	0.084286	0.0153399	0.0389334	0.0403124	0.0389428	0.0381514	0.0364141	0.0357115	0.0336704	0.036026	0.0626045	0.0335235	0.0569084	0.0364009	0.0578181	0.0303919	0.0501626	0.0365984	0.0506523	0.0459607	0.0537575	0.0584108	0.0482376	0.0400539	0.0499875	0.0581783	0.0470256	0.0454686	0.0543488	0.0471929	0.0412768	0.041524	0.0504317	0.051996	0.0436618	0.0449601	0.0399359	0.0408484	0.040604	0.0398856	0.0437294	0.0441402	0.0283256
0.36359	0.0826572	0.0157422	0.0818365	0.0143374	0.0870918	0.0159903	0.085246	0.0152313	0.0417409	0.0365215	0.0409828	0.0430597	0.0432003	0.0431263	0.0424103	0.0411943	0.06183	0.0394131	0.0630729	0.0471277	0.0658363	0.0419475	0.0648806	0.0466729	0.0519695	0.0521374	0.0644022	0.0653981	0.0569105	0.0579098	0.0634083	0.0630139	0.0494962	0.0515208	0.0612964	0.0563789	0.0544237	0.0519536	0.0573777	0.0489035	0.0439923	0.0481202	0.0479848	0.0471319	0.0478729	0.0470697	0.0438028	0.0409603	0.0241181
0.378787	0.0808014	0.0156346	0.0827794	0.0146136	0.0844276	0.0158892	0.0804972	0.0163883	0.0352701	0.0369039	0.0369317	0.0404444	0.0383225	0.0369577	0.0371554	0.0366771	0.0501558	0.0311378	0.0523137	0.0370387	0.0514809	0.0306863	0.0497597	0.03261	0.0430829	0.0403886	0.0470222	0.0439138	0.039963	0.041692	0.0419347	0.0409062	0.0400674	0.0439203	0.0469346	0.0440241	0.0398953	0.042166	0.0391717	0.0422854	0.0429723	0.0446534	0.0419665	0.0409345	0.0399637	0.039728	0.0405831	0.0398576	0.0231929
0.364946	0.081608	0.0133769	0.0848143	0.0158689	0.0855871	0.0149234	0.0854564	0.0149023	0.0387058	0.0374766	0.0355869	0.0381909	0.0376447	0.039634	0.0398795	0.0389075	0.0569591	0.0342581	0.0533688	0.0425818	0.0618559	0.0384692	0.0575226	0.0391437	0.0460067	0.043985	0.0555028	0.0575477	0.0506355	0.050604	0.0538932	0.0558679	0.0451055	0.0449754	0.0554108	0.0507497	0.0495866	0.0495022	0.0501254	0.0462693	0.0419295	0.0416685	0.044282	0.0452677	0.0439933	0.044285	0.0425133	0.0411009	0.024718
0.383311	0.0815387	0.0163401	0.0828594	0.0163836	0.0809072	0.0147195	0.0796622	0.0164893	0.0354791	0.0370353	0.0382678	0.0372546	0.0342441	0.0357976	0.037146	0.0356989	0.0555807	0.0324075	0.0481341	0.0353483	0.0531795	0.0295396	0.0458361	0.0338522	0.0418117	0.0380971	0.0425132	0.0513469	0.042504	0.0357431	0.0409076	0.0515767	0.0389141	0.0401978	0.0443585	0.0444217	0.0377637	0.0385485	0.0428039	0.0470824	0.0423015	0.041327	0.0405927	0.0398081	0.0403724	0.0398252	0.042665	0.0424034	0.0247023
0.370935	0.0855294	0.0147866	0.0772951	0.0142895	0.0865687	0.0170371	0.0797163	0.0148505	0.0350158	0.0329421	0.0329458	0.0352945	0.0388754	0.0385912	0.0372256	0.0358878	0.0502104	0.0294798	0.0511718	0.0346977	0.0572105	0.032937	0.0516883	0.0297898	0.0436344	0.0378073	0.044658	0.048925	0.0469102	0.0466656	0.0407422	0.0428215	0.0392196	0.0404023	0.0459024	0.0466911	0.0443706	0.0429604	0.0405006	0.0400571	0.0386318	0.0395869	0.0432189	0.0426275	0.040193	0.0421271	0.0389043	0.0402831	0.0246366
0.378903	0.0873572	0.0143206	0.0791117	0.0138801	0.0845294	0.0146376	0.0781301	0.013941	0.0361886	0.0355514	0.037321	0.0374757	0.0354883	0.0361017	0.0353452	0.035685	0.0509265	0.0295852	0.0517462	0.0373772	0.0505918	0.029621	0.0498024	0.0306996	0.0391558	0.0421756	0.0478509	0.0491235	0.0396715	0.0428379	0.0412565	0.0429665	0.040955	0.043783	0.046018	0.0403206	0.0393484	0.0422758	0.0421568	0.0425228	0.0388181	0.0419578	0.0403039	0.0404147	0.0389178	0.0406815	0.0406659	0.0408415	0.0244102
0.367956	0.0865989	0.0154213	0.0817999	0.0166128	0.0849219	0.0151176	0.0838598	0.0149021	0.0391927	0.0387247	0.0428685	0.0407374	0.0396439	0.0388486	0.0398249	0.0409259	0.0621919	0.0354398	0.0574075	0.0415384	0.0630654	0.0359659	0.0590596	0.0384843	0.0496341	0.0485833	0.0542172	0.0570561	0.0511532	0.047588	0.051061	0.0557597	0.0441	0.0472909	0.0543039	0.0501507	0.0464828	0.0498385	0.0501077	0.0532105	0.0473782	0.0453359	0.0437698	0.0457729	0.0435287	0.0459195	0.0445732	0.0443333	0.0253269
0.36409	0.0797442	0.0143623	0.0884644	0.01479	0.0787178	0.0153463	0.0869077	0.0159579	0.0400203	0.0357576	0.0392544	0.0391984	0.0374251	0.0413562	0.0414226	0.0410495	0.0584616	0.0327329	0.0574024	0.0412654	0.0622809	0.0377602	0.0627547	0.0391911	0.0460315	0.0475466	0.0562901	0.0621883	0.049088	0.0496261	0.0536833	0.0563908	0.0464312	0.0512028	0.0539335	0.0493012	0.0491995	0.0514435	0.0514395	0.0481522	0.0434278	0.0426699	0.044902	0.0474733	0.0449693	0.0459085	0.04521	0.0447107	0.0257321
0.349754	0.0817989	0.0132447	0.0881652	0.0132052	0.0823783	0.0147652	0.0829813	0.0124926	0.0392152	0.040511	0.0404524	0.0405546	0.0374732	0.0373252	0.0368104	0.0376936	0.064142	0.0369457	0.0633016	0.0400559	0.0597429	0.0332176	0.0583565	0.0367596	0.0513964	0.0532054	0.0560284	0.0603673	0.045407	0.0487278	0.047924	0.0577027	0.0497654	0.0480291	0.0560774	0.0481528	0.0460977	0.0452474	0.0496449	0.0512398	0.0469973	0.0447726	0.0457543	0.0442398	0.0436947	0.0437945	0.0484937	0.0475459	0.0277512
0.354637	0.0827274	0.0113067	0.0818493	0.0141323	0.088588	0.0133789	0.0863798	0.0135913	0.0332491	0.0314271	0.0369178	0.0402075	0.0406737	0.0412051	0.0391601	0.0387293	0.0544981	0.0312294	0.0590907	0.0405779	0.0667996	0.035916	0.0560549	0.0348712	0.0460275	0.0455279	0.0543973	0.0620282	0.0565328	0.0518372	0.0530065	0.0527408	0.0439632	0.0447835	0.0551336	0.0518819	0.0506684	0.0450054	0.0488947	0.0430943	0.0433322	0.0465187	0.0476236	0.0472932	0.0446232	0.0442378	0.039326	0.0392917	0.0271297
0.363318	0.0796863	0.013835	0.0917156	0.0147876	0.0799363	0.0132616	0.0861055	0.0140712	0.0413608	0.038492	0.040556	0.0382157	0.0364944	0.0379014	0.03458	0.0382563	0.0600245	0.0329714	0.0572607	0.0384712	0.0558856	0.0311533	0.0551039	0.0335141	0.0517618	0.0487879	0.0559652	0.0543237	0.042023	0.0426594	0.0476817	0.0561346	0.0461846	0.046159	0.0499775	0.0460117	0.0407545	0.0447405	0.0472169	0.0500485	0.044803	0.0445558	0.0405253	0.0427899	0.0415737	0.0416285	0.0452392	0.0463626	0.0259258
0.363711	0.0791233	0.0147073	0.0887089	0.0151524	0.0840917	0.0130065	0.083217	0.0135244	0.0395864	0.0379234	0.0403898	0.0404436	0.0377574	0.0354043	0.0355421	0.0362937	0.0595468	0.0327774	0.0608749	0.0381978	0.0572674	0.0293356	0.0535929	0.0347278	0.0510335	0.0511232	0.0535563	0.0514838	0.0457742	0.0422433	0.0511442	0.0509101	0.0451631	0.0482247	0.0486681	0.047227	0.0407913	0.0443494	0.0437359	0.0494899	0.0461126	0.0437469	0.039073	0.0403304	0.0421071	0.0412019	0.0430786	0.0427396	0.0276647
0.373596	0.0818392	0.0156866	0.0852759	0.0163667	0.08627	0.0150127	0.0816859	0.0132343	0.0373672	0.0364098	0.0383694	0.0407948	0.0386678	0.037747	0.0351439	0.0367955	0.0516449	0.0303848	0.0542744	0.0380679	0.0518783	0.0284867	0.0487501	0.031387	0.0382158	0.0410444	0.0493874	0.046745	0.038085	0.0376103	0.0403314	0.0388193	0.0404084	0.046124	0.0506954	0.0439209	0.0399754	0.0414841	0.0424569	0.0426887	0.0419206	0.044375	0.0446844	0.0414704	0.0397145	0.0400455	0.0415507	0.0408291	0.0247983
0.364276	0.0813705	0.0142996	0.0855662	0.015262	0.0781456	0.0152646	0.083468	0.0149542	0.0381236	0.0401814	0.0363856	0.0414408	0.0370984	0.0393209	0.0386968	0.03951	0.0563335	0.0326109	0.0600087	0.0414017	0.0579325	0.0327556	0.0563963	0.0387642	0.0431661	0.0447808	0.0552064	0.0566445	0.0419533	0.0449357	0.0545384	0.0532573	0.0436162	0.0485773	0.0530945	0.0446895	0.0427208	0.0474498	0.0505996	0.0485745	0.0451545	0.0439806	0.0445874	0.0457998	0.0429914	0.0423846	0.0447152	0.0433319	0.0254409
0.380775	0.0799016	0.0155623	0.0852797	0.0144159	0.0780299	0.0166751	0.0894078	0.0156602	0.0350818	0.0361875	0.0357969	0.0376858	0.0365611	0.0379178	0.0374938	0.0391632	0.0486658	0.0273816	0.0510465	0.0355501	0.0519763	0.0301843	0.0539519	0.0330626	0.0344319	0.0379711	0.0496627	0.0455465	0.0373037	0.0384857	0.0485643	0.0407277	0.0352379	0.0456128	0.0448085	0.0441106	0.0375295	0.0447161	0.0416642	0.0412231	0.0398267	0.039678	0.0440701	0.0419512	0.043197	0.0413135	0.039323	0.0411817	0.0227355
0.361987	0.080366	0.0143909	0.0850853	0.0150398	0.0797149	0.0145574	0.0860094	0.0126959	0.0407058	0.0407856	0.0402803	0.0382864	0.0376669	0.0378532	0.0391315	0.0379374	0.0599444	0.0346461	0.0594306	0.0379933	0.0565356	0.0304103	0.0598993	0.0365814	0.0467466	0.0498938	0.0560982	0.0557483	0.0441146	0.046993	0.054002	0.0542835	0.0457276	0.0473846	0.0535509	0.0467309	0.0416487	0.0489427	0.0506766	0.0498524	0.0476995	0.0448197	0.0433287	0.0436102	0.0441726	0.0435822	0.0453202	0.0444286	0.024675
0.367236	0.080993	0.0142646	0.0855388	0.0141286	0.0804338	0.0149381	0.0883848	0.0154097	0.0390887	0.0367812	0.0367134	0.0371223	0.038993	0.0400592	0.0399244	0.0401618	0.0564387	0.0312062	0.0539563	0.0410375	0.0585414	0.0343132	0.0586146	0.0379339	0.0453598	0.0432311	0.0577675	0.060214	0.0467258	0.0460137	0.0609195	0.0537973	0.041138	0.0472303	0.0530658	0.0469919	0.0437891	0.0484764	0.0516327	0.0476599	0.041058	0.0403754	0.0430177	0.0449469	0.046591	0.0443601	0.0422202	0.043125	0.0226041
0.360658	0.0781601	0.0136141	0.0884513	0.0137512	0.078055	0.014764	0.0935853	0.014156	0.0357965	0.0365204	0.0402428	0.0391717	0.04041	0.040562	0.0376103	0.0377422	0.0563033	0.0341347	0.0600288	0.0416444	0.0621088	0.0350031	0.0575933	0.0360515	0.0501908	0.0506112	0.0576804	0.0641967	0.0497375	0.0492649	0.0534977	0.0551132	0.0465653	0.0477999	0.0530416	0.0473073	0.046404	0.0451956	0.0486304	0.0449854	0.0426415	0.043403	0.044691	0.0457616	0.0436598	0.0423515	0.0397816	0.0418546	0.0255136
0.345613	0.0884575	0.0118524	0.0855825	0.0119805	0.0827774	0.0115227	0.0878994	0.0140322	0.03645	0.0350843	0.0344636	0.0309597	0.0333241	0.034707	0.038395	0.0356518	0.0571404	0.0323751	0.0521866	0.0356578	0.0539225	0.035937	0.0621599	0.0368497	0.0503501	0.0453526	0.0539492	0.0453486	0.0480889	0.0518013	0.0569953	0.0485524	0.0515342	0.0388166	0.0532361	0.0410114	0.0560979	0.0467925	0.0553002	0.0451052	0.0420973	0.0411591	0.0395873	0.0433271	0.0473113	0.0466588	0.0442327	0.0429554	0.026472
0.358993	0.0876067	0.0142013	0.0868936	0.0130292	0.0818704	0.0142967	0.0797887	0.0148388	0.0393897	0.0374329	0.0380736	0.0366083	0.0379313	0.0344084	0.0365922	0.0369359	0.0625811	0.0359766	0.0614484	0.0381419	0.0559749	0.0336649	0.0595145	0.0368651	0.0564065	0.0532221	0.0608913	0.0576789	0.0518764	0.0522132	0.0570616	0.0534329	0.0493379	0.0475957	0.0527557	0.0447394	0.0453881	0.0450445	0.0507611	0.0492967	0.0440949	0.0425667	0.0434963	0.03976	0.0436873	0.0440359	0.0439963	0.0440631	0.0259698
0.350253	0.0804702	0.0153564	0.0860314	0.0155993	0.0795914	0.0140989	0.0842256	0.0149968	0.0444062	0.0446392	0.0463715	0.0476157	0.0427989	0.0437361	0.0422962	0.0450576	0.0777217	0.0451583	0.0679838	0.0475501	0.0734797	0.0385431	0.0647529	0.0463278	0.0580512	0.0556025	0.0613632	0.0679409	0.0547981	0.0530305	0.058282	0.0705952	0.054853	0.054569	0.059117	0.0567659	0.0486417	0.0510327	0.0584534	0.0630386	0.0523028	0.0484645	0.0476754	0.0480774	0.0486756	0.0493705	0.0472161	0.0520546	0.0277673
0.351059	0.0830673	0.0159162	0.0922706	0.0152264	0.0850368	0.0129706	0.0863286	0.0137347	0.04324	0.0446787	0.0429477	0.0450518	0.0402241	0.0387595	0.0402057	0.0395103	0.0691635	0.0400915	0.0684469	0.0481594	0.065723	0.0348197	0.0586376	0.0472044	0.0569997	0.0554966	0.0670924	0.0751974	0.0490292	0.0461458	0.0610397	0.0681669	0.061292	0.0567778	0.0715725	0.0534666	0.0497045	0.0502051	0.0665905	0.0608398	0.0478462	0.0498472	0.0471556	0.0455635	0.0455023	0.0451397	0.0495291	0.0483182	0.0261757
0.359577	0.0799856	0.0137078	0.0863686	0.0130078	0.0833801	0.014778	0.0885384	0.0130746	0.0325665	0.0347985	0.0356592	0.0359	0.0374663	0.0372958	0.0360011	0.0344385	0.0508218	0.0306835	0.0543067	0.0389673	0.0541542	0.0311602	0.0523856	0.0313849	0.0403672	0.0401906	0.052563	0.055979	0.0399672	0.0434482	0.0430076	0.0418944	0.0420242	0.0445183	0.0565806	0.0441745	0.0419626	0.0433725	0.0434178	0.0402371	0.0426366	0.0434458	0.0449556	0.0444216	0.0424172	0.0402397	0.040004	0.0415012	0.0263714
0.357817	0.0799459	0.0124898	0.0867097	0.0129203	0.0806862	0.0138485	0.0901687	0.0141276	0.0381375	0.0366374	0.0369114	0.0383406	0.0394564	0.0415344	0.041979	0.0383658	0.0552138	0.0312501	0.0601988	0.0383298	0.0651507	0.0341816	0.0613352	0.034218	0.0447791	0.0463492	0.0508364	0.0583027	0.0525868	0.0493088	0.0512931	0.0500785	0.0413719	0.0455116	0.0534938	0.0521075	0.0490822	0.0517905	0.0465572	0.0469384	0.0452895	0.0434212	0.0475474	0.048379	0.049812	0.0461665	0.0431883	0.042387	0.0249977
0.370556	0.087391	0.0160249	0.077713	0.0166307	0.0894457	0.0149959	0.0799033	0.0150523	0.0356532	0.0351802	0.0365019	0.0401212	0.0397271	0.0368444	0.0362862	0.0372715	0.0477741	0.0321772	0.0553441	0.0374257	0.0512021	0.0302429	0.0531482	0.0325124	0.0384097	0.0443494	0.0489854	0.0431055	0.0380009	0.0418249	0.045439	0.0383174	0.0415019	0.0458308	0.0494948	0.0415016	0.0407522	0.0466919	0.0422396	0.0384792	0.0426476	0.0448807	0.0411125	0.0398256	0.040585	0.0437647	0.041123	0.0432007	0.0253548
0.374411	0.0856396	0.0148744	0.0819732	0.0140008	0.0819409	0.015068	0.0788408	0.0142282	0.0387702	0.0374739	0.03782	0.0367861	0.0348616	0.0338959	0.0348315	0.038002	0.057098	0.0300481	0.0530581	0.0334015	0.0513359	0.0265218	0.0510144	0.0326132	0.0429152	0.0394092	0.0458082	0.0476134	0.0403189	0.0332594	0.0442318	0.050081	0.0395212	0.0418564	0.0443145	0.0397249	0.0348705	0.0420771	0.0416992	0.0466912	0.0411311	0.0395837	0.0391376	0.0383369	0.0404719	0.0414707	0.0434853	0.0431799	0.0235546
0.353882	0.0832097	0.011465	0.0849694	0.0130948	0.0820272	0.013322	0.0860017	0.013189	0.0336737	0.0350237	0.0354818	0.035881	0.0389187	0.0387566	0.036737	0.0366466	0.0538516	0.0283446	0.0554455	0.0367885	0.0637497	0.0336897	0.0574024	0.0312956	0.0433548	0.0447828	0.0496317	0.0631335	0.0476919	0.0514046	0.0476013	0.051596	0.041651	0.0431691	0.0539027	0.0495523	0.0486681	0.046237	0.0454758	0.0457057	0.041771	0.0437205	0.0467442	0.0455982	0.0460106	0.0447278	0.0424067	0.0419907	0.0261722
0.366683	0.0804303	0.0140504	0.0834941	0.0140362	0.0795695	0.0151244	0.0892297	0.015224	0.0363746	0.0371167	0.0383589	0.0391344	0.0404429	0.0410703	0.0389261	0.0382527	0.0540348	0.0289592	0.0562671	0.0398789	0.0603993	0.0309258	0.0575243	0.034333	0.0423157	0.0448615	0.0593327	0.0580533	0.0468318	0.0477805	0.0540071	0.0496584	0.0407773	0.0448308	0.0529464	0.0517981	0.0438283	0.048835	0.0458061	0.0444943	0.0411175	0.0427393	0.0455612	0.0446863	0.0432431	0.0437498	0.0405613	0.0394793	0.0248982
0.346447	0.0845924	0.01116	0.0838552	0.0116304	0.0873272	0.0129769	0.0847989	0.0111532	0.0347274	0.0366598	0.0376417	0.0380354	0.0377444	0.036714	0.0348736	0.0356626	0.0565003	0.0326128	0.0607897	0.0364014	0.0615715	0.0347439	0.0603234	0.031723	0.0495685	0.0562558	0.0555377	0.0553623	0.0526596	0.0561666	0.0496314	0.0475367	0.0535868	0.0469997	0.0550066	0.0472491	0.0535648	0.0461847	0.0486988	0.0426398	0.0428327	0.0454909	0.0451111	0.0429644	0.0428154	0.0416075	0.0422402	0.0422373	0.0280665
0.366811	0.0831423	0.0133127	0.0789769	0.0127232	0.0877675	0.0145558	0.0869654	0.014362	0.0345323	0.0351473	0.0357972	0.0385742	0.0402215	0.0399912	0.0393637	0.0393016	0.0536423	0.0291329	0.0540381	0.0356997	0.0603683	0.0372179	0.0552513	0.0324681	0.0420776	0.0440915	0.0486721	0.0517067	0.0497478	0.0506277	0.0469672	0.0468038	0.041298	0.0424336	0.0491684	0.0485031	0.0496452	0.0445915	0.0423974	0.0426879	0.0405822	0.0432526	0.0471094	0.0479571	0.044762	0.042853	0.0420609	0.0408251	0.0249811
0.352742	0.0833335	0.012903	0.0898073	0.0144385	0.0854358	0.0117956	0.0843409	0.012567	0.0396881	0.0398713	0.0395634	0.0397006	0.0360949	0.0347986	0.033184	0.0344352	0.0629321	0.0330657	0.0607266	0.0395915	0.0570399	0.0246526	0.0518113	0.0355285	0.0513859	0.0448231	0.054386	0.0587613	0.0415912	0.0370746	0.0486161	0.0548138	0.0482669	0.0452578	0.0607107	0.0429083	0.0366862	0.0391531	0.0507695	0.0498363	0.0484794	0.045232	0.0434916	0.0410288	0.0408626	0.0421751	0.0473515	0.0473382	0.0271174
0.375817	0.0831703	0.0147678	0.0841774	0.0151192	0.0823247	0.0147528	0.0881547	0.0161787	0.0350865	0.0351206	0.0369329	0.0362107	0.0368537	0.0365737	0.0393763	0.0391288	0.0517825	0.0303376	0.0516681	0.0377797	0.0544855	0.0332284	0.0549245	0.0330931	0.0467993	0.0398329	0.0463911	0.0478478	0.0473466	0.0449356	0.0452781	0.0438459	0.0389122	0.0449907	0.0457899	0.0454945	0.0411452	0.047066	0.0430522	0.0445071	0.0410992	0.0423272	0.0408454	0.0429061	0.0458744	0.044443	0.0417956	0.041696	0.022181
0.368001	0.0788773	0.0123444	0.0864155	0.0135677	0.081387	0.0146375	0.0904766	0.013628	0.0348177	0.0354373	0.035048	0.0350342	0.0350684	0.035964	0.0382312	0.0378747	0.051587	0.0259511	0.0509026	0.035533	0.0516771	0.0308556	0.052503	0.0306907	0.0381117	0.0377455	0.0493588	0.0490514	0.0447059	0.0407552	0.0462872	0.0451018	0.0376766	0.041331	0.0479317	0.0412264	0.0410407	0.0436265	0.0434386	0.041701	0.0395506	0.0389695	0.0400479	0.0411572	0.0440453	0.0417096	0.0417378	0.0375141	0.0253866
0.370348	0.0806853	0.015667	0.0828465	0.016432	0.084481	0.0161281	0.0847014	0.0149008	0.0376657	0.0381218	0.0373694	0.040157	0.042413	0.0401733	0.0376678	0.0389645	0.0562267	0.0341725	0.059239	0.042771	0.0642717	0.0346877	0.0573406	0.0359661	0.0481637	0.044088	0.0580772	0.0597006	0.0534572	0.0482666	0.0510921	0.0531655	0.0439645	0.0488414	0.0555696	0.0562054	0.0448254	0.0466332	0.0476244	0.0483826	0.0418773	0.0456834	0.0463084	0.0463988	0.042023	0.0450197	0.0424984	0.0423696	0.0258793
0.362397	0.0819854	0.012895	0.0883311	0.0146875	0.0807495	0.0139113	0.0877696	0.0140224	0.0363	0.0367353	0.0362515	0.0374681	0.0357767	0.0363861	0.0396423	0.0413146	0.0604738	0.0322002	0.0557872	0.0401154	0.0610397	0.0321511	0.0589143	0.0398573	0.0499594	0.0449615	0.0571149	0.0645516	0.0503004	0.0479638	0.0601087	0.0622048	0.0425935	0.0463738	0.0529092	0.0486459	0.0434294	0.0505054	0.0526906	0.0507248	0.0411114	0.0406875	0.0410776	0.0417362	0.0460869	0.0464454	0.0416098	0.0420096	0.0237973
0.364109	0.080158	0.0160251	0.0839256	0.0144282	0.0794149	0.0169004	0.0844672	0.0157074	0.043045	0.0409365	0.037608	0.0394419	0.0421633	0.0419691	0.0403799	0.0394164	0.0557959	0.0354718	0.062007	0.0400221	0.0593031	0.0386703	0.0658695	0.0394597	0.0450871	0.0485243	0.0605076	0.0510828	0.0520839	0.0525249	0.0596795	0.050289	0.0455648	0.0489427	0.0523091	0.0515057	0.0494031	0.0530742	0.0535958	0.0477618	0.0442204	0.045549	0.0478026	0.0484818	0.0457598	0.0448864	0.0425371	0.0441964	0.0254171
0.367083	0.0843501	0.0162894	0.0822003	0.0155541	0.0821841	0.0149104	0.083601	0.0154367	0.038268	0.035763	0.0355263	0.0356805	0.038572	0.0349693	0.0384557	0.0390089	0.0549675	0.0311906	0.0506682	0.0366826	0.0517962	0.0316916	0.0505292	0.034739	0.0434486	0.0406334	0.046232	0.0438221	0.0428647	0.0402296	0.0435984	0.0442315	0.0429454	0.0413602	0.0474054	0.0454402	0.0432693	0.0450813	0.0431501	0.0457606	0.0408996	0.0422369	0.0406549	0.0402552	0.0433003	0.0451207	0.0442416	0.041224	0.0235347
0.354031	0.0837629	0.0136335	0.0863666	0.0136104	0.0841686	0.0124483	0.0804315	0.0129901	0.0414064	0.0413764	0.0439459	0.0421442	0.0367456	0.0357434	0.0353038	0.0387183	0.0659727	0.0373277	0.0637598	0.0400296	0.0599524	0.0298156	0.0572174	0.0374603	0.05627	0.0544046	0.0603156	0.0622953	0.0495798	0.0447077	0.0559978	0.0613144	0.0490967	0.0493977	0.0555246	0.0473677	0.0435662	0.0459135	0.0514045	0.0525436	0.048039	0.0462623	0.0432163	0.0393174	0.0416446	0.0410802	0.0452527	0.0456287	0.026529
0.351854	0.0826228	0.0127104	0.0797201	0.0137677	0.0841616	0.0143966	0.0877551	0.0149026	0.0386729	0.0363897	0.0389242	0.0388579	0.0422764	0.0415805	0.0426416	0.0390114	0.0578683	0.0335505	0.0610968	0.040243	0.0654168	0.0365808	0.0660499	0.037573	0.0484205	0.0522248	0.0617011	0.0690216	0.0530968	0.0545799	0.0606765	0.056365	0.0444151	0.0493592	0.0528612	0.0498514	0.0490727	0.0518501	0.0520444	0.0435202	0.0433246	0.0453055	0.0474859	0.0461742	0.0486306	0.047308	0.0431622	0.0416707	0.0261264
0.359516	0.0802653	0.0125884	0.0836706	0.0160473	0.082367	0.0155138	0.0867372	0.0139522	0.0392387	0.0379194	0.0389171	0.0377961	0.0413161	0.0414646	0.0387445	0.036421	0.0552595	0.0303994	0.0580731	0.0420407	0.0604504	0.0315676	0.0579	0.0361491	0.0421728	0.0439084	0.0568453	0.053045	0.043247	0.0461067	0.0494874	0.0461301	0.0427634	0.0487667	0.0567787	0.0501715	0.0459579	0.0484218	0.0481241	0.0424666	0.0440017	0.046723	0.0471278	0.045819	0.043099	0.0443934	0.0433274	0.041489	0.0259792
0.359877	0.0823884	0.0126355	0.0903106	0.0120704	0.0809605	0.0146396	0.090989	0.0143111	0.0383975	0.0368103	0.0351207	0.0386218	0.0382405	0.0396735	0.0395302	0.0399973	0.0612353	0.0323383	0.0603354	0.0394891	0.0660292	0.0363309	0.0670084	0.0397534	0.0534192	0.0521135	0.0664559	0.0714371	0.0564602	0.0561669	0.0667573	0.0672017	0.0444953	0.0485658	0.0593397	0.051212	0.0503864	0.0523033	0.0551952	0.0480174	0.0420646	0.0430911	0.0447518	0.0440545	0.0472671	0.0450822	0.0453363	0.0433402	0.0248377
0.362994	0.0836846	0.0138724	0.0817027	0.0133903	0.0821439	0.0148356	0.0863647	0.0153807	0.0399319	0.0368167	0.0358934	0.0362395	0.0379036	0.0399627	0.0405256	0.0394669	0.0543069	0.0315721	0.0535753	0.0369715	0.054581	0.0355175	0.0591864	0.0367711	0.0414819	0.0441175	0.0474404	0.0540467	0.0486078	0.0487046	0.0512114	0.0525668	0.0395645	0.0436668	0.0470429	0.0471353	0.0467168	0.0482775	0.0486323	0.0442204	0.0402964	0.0414205	0.0423887	0.042722	0.0454023	0.0430104	0.0427707	0.0427686	0.0232975
0.358312	0.0873504	0.0151992	0.0845361	0.0139804	0.0848822	0.0137508	0.0817479	0.0146244	0.0412463	0.0401444	0.0405424	0.0393821	0.0390649	0.0380861	0.0388107	0.0398107	0.0650746	0.0370238	0.0608766	0.0441684	0.0587332	0.0353737	0.0607796	0.0431488	0.0578058	0.0555075	0.0565215	0.065851	0.0512647	0.0514071	0.0600046	0.0666365	0.0504093	0.0507126	0.0580456	0.0486375	0.0502952	0.0516578	0.0565677	0.0553809	0.0447211	0.0447472	0.0439642	0.0435533	0.0448892	0.0432706	0.0485341	0.0478516	0.0262333
0.351144	0.0827886	0.0142157	0.0848325	0.0131656	0.0821786	0.0127386	0.0852174	0.0132532	0.0427625	0.0379058	0.0409419	0.0402712	0.0377905	0.0369495	0.0379235	0.0385032	0.0651264	0.0373247	0.0599347	0.0397111	0.0622542	0.0355572	0.0577363	0.0378281	0.0567645	0.0528517	0.0570836	0.0560521	0.054555	0.0480294	0.053152	0.0520409	0.0527594	0.0494107	0.0552621	0.0486923	0.0500475	0.0440636	0.0533523	0.0501714	0.0463089	0.0473647	0.0423402	0.0429863	0.0457206	0.0458025	0.045924	0.0466047	0.0269107
0.355425	0.0828326	0.0128614	0.0862352	0.014241	0.0860956	0.0127824	0.085278	0.0126543	0.0378363	0.0388149	0.0395947	0.0386276	0.0348675	0.0330047	0.0349798	0.0378936	0.0626404	0.0366222	0.0635005	0.0406928	0.0595549	0.0322615	0.0552744	0.0340843	0.0593764	0.0638647	0.0637025	0.0641641	0.051898	0.0537985	0.0557287	0.0606698	0.0524687	0.0495819	0.0559143	0.0463728	0.0458081	0.0432091	0.0498064	0.0466997	0.0444199	0.0444706	0.0418641	0.0398898	0.039866	0.0410576	0.043909	0.0439632	0.0256352
0.343663	0.0876393	0.0118274	0.0808199	0.0119959	0.0851637	0.0137617	0.0867633	0.0129699	0.0361996	0.0344289	0.0364934	0.0357396	0.0397957	0.0387298	0.0366861	0.0373818	0.056106	0.0286443	0.0586255	0.0381618	0.0654427	0.0334525	0.0630674	0.0338188	0.0432442	0.0445298	0.0560879	0.0602733	0.0512103	0.0513777	0.0541952	0.0542197	0.0428477	0.0438598	0.057062	0.0510461	0.0484943	0.0476918	0.0511068	0.0433529	0.0421733	0.0450693	0.0471408	0.0463162	0.0453186	0.0474711	0.043247	0.0420659	0.0263313
0.358636	0.08361	0.0137668	0.0817223	0.014978	0.0832056	0.0156672	0.0866853	0.0164127	0.0391559	0.0383989	0.0391328	0.0396447	0.0406903	0.0406433	0.0411008	0.0396769	0.0604784	0.0345601	0.0548053	0.0398057	0.0662913	0.0368303	0.057726	0.0361728	0.0492993	0.0416999	0.0503657	0.0612095	0.0566879	0.0501159	0.0484968	0.0549735	0.04855	0.0442219	0.054067	0.0541667	0.0522112	0.0486114	0.0506109	0.0535939	0.0429603	0.0439506	0.0480865	0.0466433	0.0470562	0.0457388	0.0447559	0.0446713	0.0260662
0.372377	0.0826832	0.0145356	0.0814024	0.0147756	0.0836871	0.0148285	0.0849259	0.0173786	0.0412073	0.0402739	0.0385602	0.041041	0.0395676	0.0395436	0.0437209	0.042183	0.0614496	0.0349833	0.0542055	0.0424261	0.0614409	0.0335072	0.062744	0.0388307	0.0487174	0.0486651	0.052594	0.0573793	0.0512575	0.0512683	0.0538192	0.053247	0.0429103	0.0455059	0.0500284	0.0520273	0.0481333	0.0522867	0.0483381	0.0504368	0.043054	0.0475746	0.0459008	0.0462459	0.0463763	0.0470457	0.0451396	0.0448336	0.0242659
0.363983	0.0871032	0.0147561	0.0805706	0.0133086	0.0827937	0.014882	0.0860616	0.017035	0.0382719	0.0367179	0.0363004	0.0379132	0.0397675	0.0415579	0.0413665	0.0411523	0.0609986	0.0325046	0.0591584	0.0423763	0.0621017	0.0376462	0.0633882	0.0410107	0.0497527	0.048517	0.0572284	0.0601881	0.0535185	0.0552111	0.0592141	0.0587199	0.0431365	0.0479882	0.0520703	0.050051	0.0472606	0.0514783	0.0537117	0.0495258	0.0392723	0.0412796	0.0452808	0.0438001	0.0450594	0.0454317	0.0437015	0.0412363	0.0230988
0.364785	0.0865896	0.0134862	0.0788362	0.0151421	0.0890522	0.015978	0.0850059	0.014168	0.0379069	0.0380553	0.0389198	0.0385358	0.0413401	0.0412128	0.0421462	0.0422485	0.0584485	0.0380454	0.0592308	0.0397588	0.0640488	0.0424743	0.0631176	0.0385062	0.0565136	0.055518	0.0604821	0.0553566	0.0600315	0.0622148	0.0568496	0.0535425	0.0475059	0.0500911	0.0537621	0.0554383	0.0534426	0.0525739	0.0456226	0.0488879	0.0419995	0.0421432	0.047322	0.0475893	0.0473172	0.0458887	0.0430648	0.0439587	0.0228346
0.364565	0.0912858	0.0131262	0.0737763	0.0133789	0.0934315	0.0144696	0.0798334	0.0124101	0.0330749	0.0317366	0.0333367	0.0340106	0.0366836	0.0350749	0.0341623	0.0346117	0.0443424	0.0334488	0.0526039	0.0341171	0.0511457	0.0388059	0.0531904	0.0265827	0.045076	0.048063	0.042138	0.0405508	0.0496279	0.0507474	0.0404084	0.0335119	0.0522851	0.0408138	0.0466211	0.0410693	0.0568944	0.0421657	0.0390937	0.0346781	0.0403832	0.0407524	0.0422662	0.0421146	0.0389435	0.0385731	0.0378635	0.0356098	0.025779
0.351852	0.0792962	0.0125642	0.089516	0.0116228	0.0792527	0.0129083	0.0947163	0.0132591	0.0345694	0.0333258	0.0318187	0.0336941	0.035737	0.0370262	0.0405442	0.03798	0.0537962	0.0245045	0.0521568	0.0366716	0.0582323	0.0310106	0.060361	0.0374586	0.0389623	0.0345303	0.0502703	0.0565822	0.0430839	0.0449258	0.0553223	0.0536265	0.038697	0.0400919	0.0543964	0.0434123	0.0468941	0.047018	0.0565126	0.0407514	0.0380958	0.038509	0.0409268	0.042638	0.0450638	0.0463153	0.041221	0.0382499	0.0247661
0.356244	0.0801118	0.0128766	0.0860035	0.0145369	0.0855842	0.0161586	0.0882309	0.0134944	0.0357181	0.0353345	0.037356	0.0375619	0.0392648	0.0394951	0.0399096	0.0380668	0.0524742	0.0300752	0.059375	0.0379153	0.0601784	0.0321326	0.0577516	0.0316252	0.0422838	0.0428831	0.0552212	0.0531924	0.0445073	0.0466233	0.0469433	0.041689	0.0429179	0.0455201	0.053295	0.0489728	0.0465167	0.044963	0.0432909	0.043678	0.043836	0.0445484	0.0438331	0.0471966	0.0432774	0.0419101	0.0393668	0.0409143	0.0275244
0.362568	0.0788681	0.0149094	0.0870098	0.0148268	0.07842	0.0149683	0.0914324	0.0153496	0.040639	0.0399335	0.0401334	0.0419235	0.0441374	0.0448403	0.0419896	0.0413862	0.0666358	0.0317334	0.0672836	0.0526723	0.0703499	0.0345688	0.0683319	0.0495307	0.0478573	0.046261	0.0776744	0.0803304	0.0494467	0.0499014	0.0736443	0.0697293	0.044041	0.0546062	0.0698901	0.0572847	0.0486901	0.0567559	0.0656281	0.0578278	0.045178	0.0482206	0.0484371	0.0474178	0.0458578	0.048687	0.04612	0.0455046	0.0266926
0.366338	0.081195	0.0127238	0.0798763	0.0145584	0.0900058	0.0160891	0.0795546	0.0144603	0.0342175	0.03457	0.0376657	0.0403948	0.0389347	0.0380993	0.0340936	0.0346486	0.0500519	0.0305097	0.058628	0.0375074	0.0575859	0.0316589	0.0526626	0.0264744	0.0406035	0.0466115	0.0497604	0.0525843	0.0431616	0.0453952	0.0386529	0.0396783	0.0441064	0.0453197	0.0491913	0.0460641	0.0441797	0.0408584	0.0378094	0.040431	0.0437653	0.0459755	0.045783	0.0414068	0.0400892	0.0402292	0.0368699	0.0376634	0.0273077
0.365628	0.0853282	0.0136828	0.082429	0.0155592	0.086689	0.0137682	0.078461	0.0138566	0.0367882	0.0356921	0.0398587	0.0398197	0.0352154	0.0340046	0.033913	0.0327206	0.0574803	0.0320023	0.0566809	0.0357789	0.0528409	0.0276045	0.0481318	0.0307302	0.045772	0.0452296	0.047152	0.0516776	0.0366814	0.039007	0.0385963	0.0487474	0.0450027	0.0451952	0.0490048	0.0415014	0.0386837	0.0383542	0.0413661	0.0482483	0.0444112	0.0438799	0.0405414	0.0404044	0.0390366	0.0399087	0.0410678	0.0432588	0.0276553
0.351613	0.0842714	0.015313	0.0791909	0.0151236	0.0817343	0.0149471	0.0787895	0.0162851	0.0400432	0.0375123	0.0388921	0.0355148	0.0371397	0.0379867	0.0413298	0.041259	0.0536545	0.0324019	0.074551	0.0408659	0.0525923	0.0348115	0.0772319	0.0399566	0.0409374	0.0596296	0.0652609	0.0502052	0.0456794	0.0628762	0.0665298	0.0503117	0.0475678	0.0594969	0.0553333	0.0404113	0.0503821	0.0611044	0.0558623	0.0427848	0.0450278	0.0453767	0.043285	0.0434777	0.0488033	0.0515807	0.0451514	0.0427907	0.0270207
0.365606	0.0789996	0.0146545	0.086649	0.0152315	0.0816287	0.0151303	0.0900961	0.0145617	0.0359501	0.0372165	0.0392283	0.0402059	0.0372048	0.0373936	0.0365109	0.0368216	0.0535579	0.0294038	0.0545143	0.0405573	0.0559881	0.0316276	0.0552017	0.0378484	0.0422514	0.0378951	0.0595215	0.0576303	0.0424504	0.0410602	0.0511755	0.0498075	0.0391934	0.0475477	0.0555871	0.0485994	0.0411001	0.0438432	0.0496647	0.0437118	0.0420449	0.0436441	0.0431411	0.0437298	0.0439711	0.0418605	0.040673	0.0425048	0.0241298
0.358893	0.0836916	0.0136112	0.0828233	0.0150148	0.0858048	0.0153023	0.0859027	0.0150128	0.0404462	0.0403832	0.0422826	0.0408196	0.0419536	0.0406066	0.0440739	0.0443853	0.068227	0.0355539	0.0653225	0.0442704	0.0692816	0.0388974	0.0670104	0.0404344	0.0542092	0.0528302	0.06284	0.0674985	0.0578459	0.0584662	0.0593011	0.0604661	0.0507355	0.0539073	0.0586807	0.0593129	0.0565488	0.0571631	0.0573253	0.0561751	0.0466427	0.0461834	0.0493582	0.0484047	0.0497697	0.0505167	0.0485391	0.0487334	0.0260607
0.359988	0.0834146	0.0140787	0.0818254	0.0129057	0.0827622	0.013174	0.0860392	0.0138365	0.0363366	0.0387421	0.0354322	0.0363841	0.0375613	0.0378591	0.0368998	0.0397593	0.0552103	0.0320034	0.058675	0.0404836	0.0580402	0.0350773	0.0619515	0.038409	0.0431743	0.0491254	0.070312	0.0581799	0.0483496	0.0497075	0.0673911	0.0564917	0.0471811	0.0458223	0.0559107	0.0460107	0.0487039	0.0497514	0.0554537	0.0434641	0.0424143	0.0410507	0.0437438	0.0421394	0.0447689	0.0454748	0.0445097	0.044269	0.023376
0.367481	0.0819667	0.0138911	0.0834492	0.0125121	0.0813907	0.0155436	0.0874272	0.0155369	0.0365759	0.0366576	0.0354921	0.0368079	0.0387298	0.0368347	0.0379869	0.0358032	0.0489955	0.0316281	0.0509488	0.0418551	0.0548272	0.0345344	0.0561443	0.0361401	0.0425302	0.0404716	0.0501359	0.0527054	0.0443239	0.044593	0.0487163	0.0440904	0.0424752	0.0449071	0.0540689	0.0438602	0.0461927	0.0459417	0.0476801	0.0404538	0.0391521	0.0417039	0.0432592	0.0439437	0.0417507	0.0423987	0.0402213	0.0409318	0.0235178
0.363271	0.0803842	0.0139665	0.081732	0.015465	0.0852786	0.0163437	0.0819222	0.0143879	0.0347002	0.0341082	0.0391676	0.0383691	0.0394447	0.0377608	0.036787	0.03498	0.0546515	0.0337338	0.0588998	0.0371899	0.0612474	0.0347019	0.0529823	0.0329121	0.0439338	0.0460311	0.0508509	0.0540843	0.0478796	0.0452673	0.0445824	0.0450954	0.0448574	0.0476556	0.0542017	0.0477959	0.0481694	0.0442281	0.0444116	0.0439777	0.0437914	0.0469378	0.0448594	0.0447546	0.0436737	0.0406553	0.0411096	0.0419444	0.0275803
0.370813	0.0904049	0.0142724	0.0824648	0.0157842	0.0874245	0.0134258	0.0774147	0.0133048	0.0358066	0.0367014	0.0374221	0.038048	0.0343688	0.0351409	0.0347206	0.0338796	0.0497924	0.0319834	0.0525208	0.0308491	0.0456498	0.0287589	0.0473873	0.0296856	0.0402491	0.039268	0.0393952	0.0381371	0.0361367	0.0376596	0.0368795	0.0383221	0.0434078	0.04317	0.0420822	0.0384158	0.0386904	0.0378584	0.0406088	0.0417964	0.0422908	0.0445108	0.0397572	0.0396289	0.0397949	0.0398043	0.0402726	0.0430852	0.0263322
0.355702	0.0808738	0.0147763	0.0847418	0.0164584	0.0864423	0.0155963	0.0868195	0.0155865	0.0401052	0.0423621	0.0423122	0.0444624	0.0453673	0.0461517	0.0430169	0.0425697	0.0627172	0.0382672	0.0707874	0.0478881	0.0717699	0.0420389	0.0705904	0.0433499	0.0541121	0.0543689	0.0665938	0.072917	0.0614897	0.0566444	0.0620131	0.0638854	0.053485	0.0604392	0.0640266	0.0654867	0.0580576	0.0591449	0.0574233	0.0551133	0.0481411	0.0512347	0.0516771	0.0515283	0.0515258	0.0486138	0.0479236	0.0481787	0.0258002
0.378431	0.0796902	0.0154777	0.0834126	0.0146489	0.0825204	0.0125883	0.083772	0.0137249	0.0384764	0.0388355	0.0378762	0.0365243	0.033608	0.033951	0.0349479	0.0347969	0.0542529	0.0308304	0.0533331	0.0379622	0.0505149	0.0263935	0.0471386	0.0334941	0.0398382	0.0430728	0.046086	0.0542829	0.0344605	0.0353932	0.0440134	0.0491433	0.0419556	0.0425645	0.046735	0.0422732	0.0333622	0.0402256	0.0426316	0.0441424	0.0420319	0.0421987	0.0393981	0.037463	0.0390531	0.0390785	0.0416483	0.0420097	0.0247851
0.353735	0.0818198	0.0156222	0.0828068	0.0155146	0.0836328	0.015807	0.0858897	0.0163756	0.0415716	0.0430275	0.0432839	0.043726	0.0442909	0.0450462	0.0429445	0.0401418	0.0640069	0.0397238	0.0658377	0.0449465	0.067957	0.0411402	0.0668652	0.0410947	0.0558693	0.0555617	0.0624181	0.0570854	0.0533518	0.0557693	0.0607961	0.053328	0.0494205	0.0546635	0.0560291	0.0521713	0.0510896	0.0552892	0.0530979	0.0507638	0.0462235	0.0465989	0.0479467	0.0483042	0.0472774	0.0457219	0.0471162	0.0464563	0.0263544
0.360113	0.0794921	0.0134518	0.0871367	0.0138005	0.0801835	0.0137161	0.0919109	0.0142993	0.0361519	0.0353347	0.0371434	0.0351069	0.038309	0.0418956	0.0396528	0.0375799	0.0562673	0.0308595	0.0560945	0.0429577	0.060199	0.0321996	0.0592052	0.040324	0.0420613	0.0469283	0.0645028	0.0667199	0.048587	0.0503594	0.0639456	0.0604235	0.0421123	0.0439456	0.0560397	0.0463549	0.0451314	0.0487392	0.0528758	0.0429729	0.0414217	0.0424712	0.043336	0.0463625	0.046475	0.044347	0.0431811	0.0409827	0.02221
0.368235	0.085838	0.0142806	0.0829756	0.01511	0.0812698	0.0140718	0.0818933	0.0154124	0.0402188	0.0401489	0.0396348	0.0406349	0.0378679	0.037421	0.0391372	0.0391206	0.0604497	0.0341866	0.0585622	0.0393429	0.0578979	0.0318816	0.0580739	0.0379701	0.0495549	0.0478536	0.0581921	0.0549522	0.0448936	0.044927	0.0527956	0.0533894	0.0435658	0.0485243	0.050424	0.0470238	0.0421122	0.0460835	0.046835	0.0497776	0.0437108	0.045868	0.0420595	0.0405465	0.0417514	0.0430929	0.0448942	0.043728	0.0259164
0.36311	0.0769472	0.015001	0.0929874	0.013654	0.0758513	0.0137911	0.0887025	0.0147566	0.0379786	0.0401922	0.037648	0.0365782	0.0355339	0.037469	0.0365825	0.0361714	0.0619946	0.0330219	0.0561676	0.0417606	0.0571459	0.030378	0.0575847	0.0395523	0.04863	0.0437777	0.0605109	0.0704457	0.0451347	0.0382573	0.0542178	0.0703012	0.0453292	0.0430051	0.0555478	0.0439574	0.0423165	0.0420536	0.0556956	0.0489015	0.042176	0.0397989	0.0418348	0.0403682	0.0414825	0.0411486	0.043861	0.0439847	0.0270886
0.368088	0.0805521	0.0149063	0.0866245	0.0155043	0.0822762	0.0147119	0.0854192	0.0149844	0.0373638	0.0388036	0.0403094	0.0400678	0.0374795	0.0370157	0.0389054	0.0389454	0.0548339	0.0331453	0.0555115	0.0387366	0.0551178	0.0324006	0.0567554	0.0347567	0.0418946	0.045179	0.0506877	0.0522201	0.0405616	0.0420835	0.0480393	0.0460576	0.04264	0.0479941	0.0515728	0.0451295	0.0407667	0.0474402	0.04508	0.0438903	0.045584	0.0435035	0.043631	0.0437606	0.0430001	0.04384	0.0426126	0.0444123	0.0255932
0.367155	0.0892516	0.0156482	0.0889504	0.0130677	0.0817856	0.0148113	0.0845345	0.0151179	0.0423564	0.0429494	0.0391491	0.0393348	0.0378195	0.0413317	0.0416217	0.0431356	0.0704117	0.0399343	0.0636437	0.0419459	0.060186	0.0366446	0.0647552	0.0428614	0.0580676	0.0515635	0.0581569	0.0569471	0.0531326	0.0514755	0.0585527	0.0614956	0.0585509	0.053168	0.0586283	0.0518079	0.0541721	0.0569908	0.0649834	0.0616397	0.0489884	0.0494918	0.0472179	0.0481083	0.0503899	0.0522703	0.0520246	0.0528311	0.0258323
0.37759	0.0836151	0.0166954	0.0856729	0.0146188	0.0833748	0.0150136	0.0829395	0.0138958	0.0354541	0.0343995	0.0361447	0.0359977	0.037055	0.0349521	0.0355107	0.0370607	0.0510821	0.0297755	0.0517774	0.0335115	0.0473113	0.0295207	0.0500192	0.0327522	0.0388952	0.0385579	0.0454967	0.0444575	0.0363256	0.0405763	0.0410921	0.0422153	0.0402115	0.0426982	0.0421352	0.0394724	0.0392668	0.0433117	0.0428124	0.0418741	0.042345	0.0434571	0.0419728	0.0416645	0.0407551	0.0407424	0.0421366	0.0420799	0.0244826
0.361502	0.0840296	0.014954	0.0825184	0.0149862	0.0820982	0.0156643	0.0860886	0.0152369	0.041588	0.040508	0.0404295	0.0421977	0.0411121	0.0406577	0.0409407	0.0408979	0.0624262	0.035936	0.0637349	0.0481592	0.0658128	0.0377585	0.070575	0.041931	0.0515286	0.0522324	0.0728724	0.0654659	0.055288	0.0562257	0.0654435	0.0569735	0.0529775	0.0538899	0.0658924	0.055175	0.0548674	0.0587005	0.0592556	0.0535516	0.0458305	0.0500054	0.0493314	0.0492771	0.0494342	0.0491615	0.0480774	0.0460535	0.0250917
0.367585	0.0817769	0.0151261	0.0829462	0.0148419	0.0819648	0.0147578	0.0818397	0.0145119	0.0377875	0.0390569	0.0400004	0.039261	0.0360655	0.0368004	0.0374492	0.0388056	0.0615746	0.0331481	0.0545477	0.0375939	0.0562576	0.0311926	0.0545637	0.0354817	0.0490735	0.0428731	0.0495213	0.0546669	0.0478249	0.0419669	0.0463982	0.0534706	0.0433407	0.0447769	0.0508743	0.0471462	0.0431994	0.0421054	0.0464366	0.0489346	0.0437366	0.0436477	0.0411212	0.0406746	0.044019	0.0433674	0.0459969	0.0450939	0.024356
0.361385	0.0796273	0.0137069	0.0901856	0.0136666	0.0790551	0.0138819	0.088665	0.0148735	0.0377677	0.0378776	0.0341833	0.0368014	0.0395835	0.0419752	0.042663	0.0386206	0.0554848	0.0298015	0.0551022	0.0376295	0.063886	0.0358029	0.0594713	0.03452	0.0431097	0.0411207	0.0495804	0.0594382	0.0507448	0.0472628	0.0478567	0.0510495	0.0404341	0.0432421	0.0501104	0.0505807	0.0481305	0.0474829	0.0464385	0.045493	0.0426592	0.0425363	0.0444076	0.0472122	0.046149	0.0446117	0.0408854	0.0418651	0.0238078
0.346676	0.0781104	0.0170904	0.085845	0.0154499	0.0796328	0.0180078	0.0892819	0.0157171	0.0448396	0.0479379	0.0471358	0.0462211	0.0477847	0.0477126	0.0497051	0.0498786	0.0749538	0.0460513	0.0753285	0.0570821	0.0792409	0.0510299	0.078358	0.0531216	0.0587279	0.0602501	0.0761786	0.0729962	0.0631007	0.0662968	0.0693381	0.0671977	0.056971	0.0645269	0.0694813	0.0657823	0.0662851	0.0652521	0.0644878	0.0615456	0.0513869	0.0511082	0.0550994	0.053381	0.0554773	0.0543916	0.0519121	0.0561298	0.0258301
0.380838	0.0751394	0.0150388	0.082697	0.014438	0.078466	0.0163555	0.0863543	0.0152195	0.0359794	0.0338784	0.037542	0.0348953	0.0397354	0.0388923	0.0373065	0.0356913	0.0496019	0.0302128	0.0525929	0.0362578	0.0517649	0.0326883	0.0565116	0.0336349	0.0383259	0.0403499	0.0554267	0.0479472	0.0419252	0.0472296	0.0505905	0.0442284	0.0377148	0.0444785	0.0469544	0.0438892	0.0422269	0.0466316	0.0436401	0.0403088	0.0383427	0.0393364	0.0398484	0.0422026	0.0424866	0.0422625	0.0391918	0.039998	0.0234936
0.35494	0.0822567	0.013508	0.0842993	0.0150739	0.0804532	0.0147473	0.0907301	0.0154231	0.0382908	0.0366387	0.0397799	0.0407144	0.0410069	0.0416676	0.0435734	0.0440836	0.0655776	0.0344249	0.0592646	0.0440569	0.0726531	0.0371137	0.0638443	0.040928	0.0531221	0.0499863	0.0562502	0.0739568	0.0607129	0.0547005	0.0558006	0.069111	0.0470168	0.0467937	0.0580371	0.0570434	0.0506571	0.0533229	0.0550065	0.0526174	0.0425551	0.0443278	0.0446967	0.0466394	0.0471799	0.0472782	0.0422289	0.0407503	0.0261152
0.342927	0.0806718	0.0128725	0.0871024	0.0118101	0.0823664	0.0131434	0.0846585	0.0133073	0.0395586	0.0385897	0.0376789	0.0400206	0.0405339	0.0407835	0.039113	0.0405872	0.0580226	0.0356281	0.0635744	0.0404977	0.0667777	0.0373883	0.0674603	0.0372049	0.0498275	0.051003	0.060474	0.0586581	0.0546383	0.0533692	0.0541411	0.048467	0.0507323	0.0492324	0.0575965	0.0492117	0.0531395	0.0501487	0.0518769	0.0439045	0.0459596	0.0461641	0.0466131	0.0465705	0.0487431	0.0449042	0.0459605	0.0451212	0.0288351
0.338334	0.0830347	0.0114372	0.0832737	0.0121536	0.0900761	0.0140224	0.0867315	0.0131491	0.0386614	0.0379891	0.0371464	0.0391077	0.040506	0.0412655	0.0383649	0.0398698	0.0579614	0.0306835	0.0666238	0.0416408	0.0663679	0.0347114	0.065804	0.0360838	0.0437362	0.0492914	0.062991	0.0593722	0.0527418	0.0544192	0.0568811	0.0527694	0.0468382	0.0483177	0.0614162	0.0484237	0.0524291	0.0511208	0.0518998	0.0439071	0.0441023	0.0459635	0.0492647	0.049995	0.0456772	0.0475854	0.0460717	0.043474	0.0265427
0.309332	0.0761172	0.00994979	0.0879902	0.0111301	0.0842473	0.00954922	0.0843335	0.00964086	0.0318258	0.0372916	0.0389819	0.0398541	0.0359912	0.0316213	0.0330369	0.032859	0.0667078	0.0314701	0.0729176	0.039447	0.0658357	0.0250112	0.0566042	0.0336076	0.0525932	0.0527151	0.0678967	0.0630395	0.0438309	0.0372509	0.0566442	0.0584633	0.0571509	0.0476008	0.0686705	0.04477	0.0465337	0.0366514	0.0586532	0.0436987	0.0534886	0.0526577	0.0451689	0.043279	0.0438893	0.0410499	0.0441425	0.0468974	0.0378499
0.371048	0.0808039	0.014967	0.0840207	0.0148387	0.0816679	0.0147495	0.0851065	0.0146869	0.0375076	0.0371822	0.038328	0.0389913	0.0380684	0.036482	0.0366615	0.037116	0.0524149	0.0302104	0.0553074	0.03797	0.0541852	0.02973	0.0523226	0.0335308	0.0419973	0.0402479	0.0535761	0.0532051	0.0404141	0.0387931	0.0497112	0.0501511	0.0389366	0.0446682	0.0488148	0.0439632	0.0376152	0.0427672	0.0432481	0.0444639	0.0404896	0.040502	0.0432655	0.0420989	0.0410436	0.0416067	0.0421001	0.0397776	0.0245269
0.35519	0.0888954	0.0147963	0.0755965	0.0146137	0.0901874	0.0145446	0.0808103	0.0148238	0.0368246	0.0348823	0.0362382	0.036713	0.0406321	0.0399428	0.0395902	0.0378398	0.0506385	0.0355033	0.0539905	0.0381792	0.0605579	0.0402896	0.0594844	0.0310481	0.0469716	0.0444888	0.0468568	0.0478128	0.0547848	0.0529977	0.0460266	0.0407724	0.0489529	0.04265	0.0519726	0.0454731	0.0579254	0.0450109	0.0424401	0.0373697	0.0404953	0.043309	0.0441319	0.0453329	0.0459393	0.0425162	0.0392966	0.0411158	0.0247778
0.355724	0.0794178	0.0135685	0.0880518	0.0154059	0.081971	0.0132228	0.0876164	0.0122215	0.0367952	0.0385637	0.0416019	0.0401776	0.036364	0.0367724	0.0338203	0.0339306	0.0624491	0.0351164	0.0612439	0.0401146	0.0585801	0.029739	0.0559546	0.0328858	0.0543282	0.0542988	0.0571008	0.0605936	0.047949	0.0456095	0.0501397	0.0541699	0.052264	0.047939	0.0567525	0.0459624	0.0445925	0.0420303	0.0472228	0.0478457	0.0473522	0.0454872	0.0427763	0.0403867	0.0398421	0.0405016	0.0421731	0.0441602	0.0287602
0.370904	0.0810361	0.0161346	0.0859406	0.0157192	0.083271	0.0154482	0.0805589	0.0146613	0.0373358	0.0384484	0.0356204	0.0359129	0.0388785	0.0362785	0.0337455	0.035671	0.0514904	0.0294584	0.0518069	0.0383156	0.0501259	0.0278087	0.0483275	0.0349696	0.0396629	0.0414738	0.0508884	0.0502976	0.0383843	0.0371661	0.0449768	0.0452226	0.0401647	0.042006	0.0527627	0.0432441	0.0391288	0.040273	0.0476658	0.0421922	0.0414814	0.0404837	0.0446272	0.0408947	0.0395585	0.0397999	0.0419925	0.042949	0.0254946
0.34889	0.0859344	0.0159984	0.0834954	0.012753	0.0873779	0.0134153	0.0807214	0.0131181	0.0412284	0.0406041	0.0416442	0.0406736	0.040654	0.0393018	0.0379006	0.0407881	0.0673727	0.0425148	0.0681336	0.0404193	0.0641372	0.0404427	0.0636649	0.0399952	0.0554743	0.0574448	0.0598726	0.0550709	0.0542548	0.0548154	0.0545027	0.0560115	0.0602241	0.0535131	0.0576265	0.0490623	0.0576849	0.0493162	0.0572344	0.0518556	0.0496585	0.0490428	0.046733	0.0462268	0.0448993	0.0477147	0.0482566	0.0484415	0.0267263
0.37145	0.0811563	0.0137639	0.0854	0.0149343	0.0812203	0.0154676	0.0874781	0.0163522	0.0352416	0.0360136	0.0392476	0.0394158	0.0378618	0.0377246	0.0388579	0.0374499	0.0535935	0.0291171	0.0546465	0.0382557	0.0568308	0.0303165	0.0556319	0.0347129	0.0409702	0.0429909	0.050944	0.0576949	0.0456528	0.043311	0.0479208	0.0532206	0.0392253	0.044312	0.0496637	0.0477206	0.0414129	0.0484809	0.0453272	0.0465015	0.0431724	0.0416902	0.0420973	0.0423422	0.0429185	0.0434305	0.040669	0.0418119	0.0256962
0.366234	0.0888054	0.0157408	0.0807977	0.0169915	0.0880051	0.0147915	0.0770722	0.0137698	0.0374503	0.0385415	0.0389116	0.0404201	0.0376233	0.0359358	0.0365895	0.0378186	0.0603644	0.0411995	0.0530068	0.0367265	0.0555498	0.0338784	0.0515131	0.0356009	0.0568598	0.0516557	0.045069	0.0504463	0.0467739	0.0441901	0.0417956	0.0514725	0.0539188	0.0430513	0.0508453	0.0442784	0.0466953	0.0409435	0.0454979	0.0490285	0.0449912	0.0426956	0.0410584	0.0389089	0.0389034	0.0422008	0.0429093	0.0420462	0.0274238
0.368928	0.0833073	0.0150351	0.080559	0.014462	0.0863638	0.0148157	0.0843035	0.0150277	0.0364408	0.0366557	0.0354984	0.0368164	0.0395758	0.0391062	0.0380109	0.0381897	0.0542276	0.0331321	0.0570695	0.0415807	0.0587917	0.0367782	0.0617791	0.0358896	0.0467401	0.0538369	0.0546255	0.0583068	0.0516354	0.0567163	0.052251	0.05327	0.04274	0.0456876	0.0509541	0.0465427	0.0448325	0.0482923	0.0447586	0.0456375	0.040785	0.0406649	0.043355	0.0430622	0.041292	0.0414648	0.0397261	0.0398077	0.0228024
0.347656	0.0769117	0.0112199	0.0967467	0.0132887	0.0780497	0.0130615	0.0955679	0.0117599	0.0342247	0.0329626	0.0356832	0.0390303	0.0373616	0.033785	0.0361357	0.0338971	0.0547303	0.0287732	0.0573766	0.0464463	0.0587565	0.028925	0.0539445	0.0362656	0.0401896	0.0409492	0.0668595	0.066499	0.0419366	0.0386172	0.0553615	0.0554205	0.0441717	0.0455518	0.0707188	0.0441655	0.0432425	0.0410773	0.0587004	0.0412527	0.0441632	0.0455828	0.0458486	0.0403038	0.0410564	0.0431406	0.0422229	0.0415928	0.028691
0.36262	0.082298	0.0146952	0.0801235	0.0144626	0.0893185	0.0151995	0.0810974	0.015348	0.0396858	0.0380249	0.0398608	0.0406271	0.0444137	0.040945	0.0412073	0.0395631	0.0602701	0.0336999	0.0600522	0.0418591	0.0653655	0.0367617	0.0604699	0.0371585	0.0571294	0.0540472	0.0574846	0.0586325	0.0577838	0.0539808	0.0489718	0.0538923	0.048622	0.0494834	0.053605	0.0539909	0.0473846	0.0504421	0.044226	0.0515766	0.0438151	0.0456561	0.0473251	0.044751	0.0437856	0.0420093	0.0453513	0.0411174	0.0249022
0.365124	0.0825759	0.0138338	0.0817712	0.0138024	0.0801788	0.0150459	0.0902057	0.0156559	0.0379731	0.0363074	0.0339791	0.0358373	0.0399338	0.0408448	0.0419361	0.0416777	0.0548656	0.0296605	0.0537082	0.0408146	0.0621893	0.0360337	0.0603609	0.0377815	0.0473809	0.0487039	0.0553268	0.0669357	0.0543269	0.0536427	0.0550688	0.0661204	0.0394158	0.0445296	0.0501043	0.0480424	0.0480644	0.0501251	0.0493096	0.0460391	0.0393295	0.0396142	0.0432486	0.0453783	0.0458696	0.0420502	0.0408296	0.0393859	0.0213749
0.372816	0.0828651	0.0147826	0.0839501	0.0147877	0.0804932	0.0146264	0.0826232	0.0151941	0.0396636	0.0391503	0.038811	0.0396228	0.040242	0.0418147	0.0402533	0.0400677	0.054392	0.0326321	0.0559466	0.0407256	0.0597711	0.0354315	0.0589726	0.0376231	0.0445643	0.047572	0.0582564	0.0523426	0.0485726	0.0523551	0.0532689	0.0466891	0.0423301	0.0469562	0.0516602	0.0489729	0.0452199	0.0503354	0.0471644	0.0447367	0.0437479	0.0422751	0.0461011	0.0477326	0.0436265	0.0437654	0.0438418	0.0440024	0.0233306
0.370057	0.0820014	0.0131387	0.0912794	0.0138297	0.0820051	0.013541	0.0868461	0.01372	0.0366498	0.0372715	0.0365407	0.0384647	0.036856	0.0360443	0.0343912	0.035416	0.0566683	0.0320632	0.05291	0.0363839	0.0552929	0.0287836	0.0524271	0.034201	0.046095	0.0439585	0.0507658	0.0585667	0.0431156	0.0399509	0.0454835	0.0580417	0.0458628	0.0444098	0.0525806	0.0463176	0.0410378	0.0387601	0.0485021	0.0478276	0.0440306	0.0434627	0.0424863	0.0407665	0.0420492	0.0415597	0.042637	0.0449234	0.0262536
0.353824	0.0841156	0.0140658	0.0796223	0.0157918	0.0838936	0.0154605	0.0850764	0.0142723	0.0418015	0.041441	0.040925	0.0448146	0.0432009	0.0433965	0.0450553	0.0450441	0.0694682	0.0403443	0.0645335	0.0463862	0.0736903	0.0438376	0.0723997	0.0441808	0.0550953	0.0506088	0.0630122	0.0681934	0.0626314	0.0569465	0.0594954	0.0626555	0.0475964	0.0503893	0.0579502	0.0582434	0.0522559	0.0588687	0.051855	0.0556883	0.044582	0.0452966	0.0480384	0.0474304	0.0508679	0.0501754	0.0486988	0.0439135	0.0251911
0.365005	0.0791054	0.0144818	0.0847181	0.0129915	0.0780338	0.015607	0.0895548	0.0147812	0.0408325	0.0401034	0.0355501	0.0388888	0.0418385	0.042166	0.0413694	0.0414728	0.0557152	0.0326118	0.0597122	0.0443148	0.0571772	0.0349266	0.0660977	0.0425879	0.0428519	0.0453648	0.067435	0.0577854	0.0462769	0.0506687	0.0644595	0.0547266	0.0414018	0.0501637	0.053811	0.04736	0.0451586	0.0552598	0.0519095	0.0454721	0.0411924	0.0427026	0.0454317	0.0460148	0.0434223	0.0457961	0.0443349	0.0449386	0.0225894
0.35594	0.0800849	0.0154607	0.0857486	0.0154903	0.0851373	0.0133709	0.0834907	0.0136774	0.0410341	0.0416858	0.0413047	0.0423213	0.0412562	0.0384878	0.0392176	0.0387531	0.0653414	0.0359255	0.0630762	0.0451694	0.0639254	0.0346464	0.0578286	0.0393732	0.0498262	0.0470658	0.0614496	0.0611547	0.0484347	0.0440061	0.0580733	0.056427	0.0495876	0.0488696	0.0598601	0.0489377	0.0458519	0.0457109	0.0541716	0.0507393	0.0463922	0.0462841	0.0452043	0.0449054	0.0437944	0.0447957	0.0463475	0.0457942	0.0262819
0.353473	0.0854024	0.0154214	0.0868962	0.0147153	0.0836934	0.013806	0.0832113	0.0128969	0.0391925	0.0396287	0.0399678	0.0396077	0.0398022	0.0369538	0.0378301	0.0394565	0.0642497	0.0346528	0.0676681	0.0386173	0.0621859	0.0331483	0.0621742	0.0367005	0.0512356	0.055473	0.0612518	0.0629002	0.0509963	0.0523956	0.0574152	0.0571787	0.0492302	0.0516797	0.0523547	0.0492652	0.0470827	0.0480207	0.048899	0.0515926	0.0444057	0.0462431	0.0452173	0.0446374	0.0444393	0.0455592	0.0464717	0.0444109	0.0266967
0.362288	0.0845358	0.0152811	0.0829329	0.0143829	0.0862354	0.0138869	0.0780611	0.0129385	0.0358698	0.0377805	0.037886	0.0376102	0.034899	0.0313258	0.0341934	0.0339724	0.0557095	0.0291973	0.0571222	0.0379207	0.0510919	0.0237909	0.050072	0.0337649	0.0420759	0.0432415	0.0543179	0.0507807	0.0365154	0.0364535	0.0460061	0.0470235	0.0420574	0.0453954	0.0514426	0.0412157	0.0328074	0.0379733	0.0477119	0.0442662	0.0427715	0.0445118	0.0413558	0.0389711	0.0398831	0.0401046	0.0415692	0.0426384	0.0253454
0.362846	0.0798939	0.0152456	0.0848948	0.0157757	0.0777911	0.0145396	0.0839034	0.0155989	0.0424294	0.0417791	0.043258	0.0419296	0.0393275	0.037492	0.039133	0.0406316	0.0719952	0.0354831	0.0636802	0.0435297	0.0661889	0.0328069	0.0546239	0.039493	0.0597715	0.0524567	0.062286	0.0659397	0.0518767	0.0462657	0.0580879	0.0638736	0.0506359	0.051883	0.0607719	0.0582773	0.0473718	0.0473889	0.0561726	0.0596904	0.0483291	0.0508695	0.0464148	0.0457469	0.0444316	0.0462195	0.0490562	0.0496823	0.0283977
0.355408	0.0839847	0.0145855	0.0820157	0.0135839	0.0855366	0.0130594	0.0865611	0.0141711	0.0416545	0.0405107	0.0396338	0.042591	0.0429025	0.0425948	0.0434619	0.0424475	0.0637057	0.0371725	0.0609088	0.0429261	0.0674867	0.0379649	0.067089	0.0397507	0.0481557	0.0505075	0.0604662	0.0690472	0.0515799	0.0523285	0.0571941	0.0592331	0.0461165	0.0497834	0.058683	0.0581408	0.0489509	0.0540328	0.0532023	0.0514461	0.0464672	0.0468362	0.0482916	0.0485699	0.0510773	0.0489769	0.0460643	0.0461598	0.0250392
0.369679	0.0782432	0.0153758	0.0904437	0.0146003	0.0794187	0.0136548	0.0878825	0.0144881	0.0379725	0.0389327	0.040734	0.0385793	0.03892	0.0403274	0.0385921	0.0375603	0.0597289	0.0343853	0.0601181	0.0426517	0.062049	0.0337243	0.0597574	0.0398022	0.0499226	0.0482166	0.0650971	0.0674761	0.0495884	0.0476381	0.0607704	0.0683251	0.0457227	0.0470021	0.0535814	0.049491	0.0440813	0.0483432	0.0494404	0.0481621	0.0451094	0.0446907	0.0423914	0.0427458	0.0437461	0.0428011	0.0434144	0.0420124	0.0238082
0.352533	0.0792108	0.0135379	0.0854291	0.01636	0.0849177	0.0162956	0.0859251	0.0146718	0.0413387	0.0409263	0.0449644	0.0454886	0.0474406	0.0460134	0.0421066	0.0440785	0.0655821	0.0374186	0.0694419	0.0482181	0.0709267	0.0442837	0.0700083	0.044081	0.0524305	0.0537237	0.0637723	0.0669697	0.0590506	0.0570714	0.0574459	0.0599011	0.0493572	0.0562175	0.0610394	0.058934	0.0531082	0.053087	0.0526747	0.0541535	0.0483062	0.0507261	0.0486959	0.049234	0.0489463	0.0483036	0.0459591	0.0449632	0.0257083
0.348526	0.0865157	0.0113587	0.0825713	0.0125714	0.0855633	0.0136538	0.0842656	0.0123737	0.0362165	0.0359601	0.0347981	0.0365624	0.038442	0.0408319	0.0389803	0.0398957	0.0579351	0.0283126	0.0567434	0.0399948	0.061972	0.0324075	0.0624259	0.0388848	0.0442344	0.0438438	0.0592889	0.0643311	0.0495823	0.0467999	0.0548069	0.0584009	0.0438296	0.0434746	0.0598731	0.0473926	0.0478841	0.0476055	0.057227	0.0458439	0.040684	0.0428138	0.0454847	0.0462863	0.0451204	0.0464998	0.0423911	0.0405987	0.0250941
0.362592	0.0808986	0.0119192	0.0860323	0.0130073	0.0850088	0.013986	0.0888044	0.0133911	0.0312405	0.0307144	0.0340216	0.0339758	0.0362486	0.0365719	0.0339366	0.0331902	0.0428309	0.0253226	0.0477962	0.0341768	0.0525173	0.0260381	0.047551	0.0267444	0.0300195	0.0325712	0.0431524	0.0425949	0.0359206	0.0355441	0.0376701	0.0348787	0.0349141	0.0385555	0.046394	0.0415534	0.0370817	0.0380536	0.0408563	0.0352305	0.0398062	0.0409045	0.0438509	0.0413772	0.0401997	0.037733	0.037674	0.0373212	0.0250602
0.349205	0.0806153	0.0145559	0.0914248	0.0159543	0.0785447	0.0153111	0.0856226	0.0162522	0.0476566	0.0495781	0.0480128	0.0478637	0.0461818	0.046685	0.0492538	0.0498544	0.0858302	0.0507803	0.0799049	0.057567	0.0819234	0.0510381	0.0822462	0.0553188	0.0719483	0.0724382	0.0894754	0.0921795	0.070011	0.0736127	0.0877932	0.0914972	0.0631164	0.0737649	0.0750817	0.0716894	0.0626366	0.0732878	0.0727054	0.075163	0.055997	0.0560904	0.0528569	0.0535347	0.0541405	0.0530402	0.0565124	0.0533236	0.0240754
0.360059	0.0839004	0.0138343	0.0801998	0.0132356	0.0846567	0.0148427	0.0842369	0.0156039	0.0383124	0.0392389	0.0334128	0.036048	0.0370675	0.0395803	0.0391412	0.0388107	0.0547029	0.0320176	0.0530276	0.0350581	0.0574297	0.0373268	0.0594178	0.0324402	0.0412991	0.0466747	0.0497494	0.046167	0.0493262	0.0529126	0.0484911	0.0470858	0.0444085	0.0448816	0.0484635	0.0454069	0.0508511	0.0485376	0.0458088	0.0418451	0.0385844	0.0410293	0.0439197	0.0454418	0.0443958	0.0451623	0.0443367	0.0419114	0.0247095
0.348956	0.0835323	0.0131072	0.0805643	0.0138162	0.0861338	0.0150097	0.0845341	0.0148687	0.0407251	0.0391838	0.0415708	0.0432703	0.0451657	0.04371	0.0441215	0.0449432	0.0658903	0.0366551	0.0669257	0.0485976	0.0694845	0.0400756	0.0719731	0.0474848	0.0539239	0.0480119	0.0667625	0.0700664	0.0596795	0.0565663	0.0693583	0.06741	0.0474145	0.0522249	0.0643874	0.0554212	0.0523548	0.0548859	0.0621315	0.0510232	0.0464017	0.0508257	0.0483623	0.0498436	0.0493493	0.0512181	0.0472903	0.0470978	0.0261499
0.370023	0.0841714	0.0146845	0.0825966	0.0149689	0.0819804	0.0154321	0.0844911	0.0154845	0.0355175	0.0356814	0.0347518	0.0363546	0.0385388	0.0361431	0.0388179	0.0355452	0.0492652	0.0273447	0.0520227	0.0352633	0.0540252	0.0298502	0.05048	0.0308703	0.0377569	0.0379428	0.0459212	0.0457082	0.0409477	0.0405985	0.0426485	0.038433	0.0393982	0.0409455	0.0486378	0.0456124	0.0426918	0.0427702	0.0415843	0.0385655	0.0401547	0.0424794	0.044415	0.0429379	0.0434077	0.0418625	0.0389477	0.0414456	0.0234771
0.360792	0.0861192	0.0128243	0.0822152	0.0137778	0.0870149	0.0149185	0.0851105	0.0147779	0.0383112	0.0359117	0.0364805	0.0355557	0.0366107	0.0382668	0.0387269	0.0367423	0.0529636	0.0309182	0.0547441	0.0324498	0.0575907	0.034511	0.0555661	0.0304225	0.0428609	0.0442977	0.0463535	0.048115	0.0482823	0.0499867	0.0419623	0.0455609	0.0443103	0.0426538	0.0473134	0.0444413	0.0500938	0.0450234	0.0449196	0.0424179	0.0421976	0.0427376	0.0436064	0.0442875	0.0440734	0.0428579	0.0406851	0.0432688	0.024696
0.365447	0.0905627	0.0147372	0.0786369	0.0152436	0.0862194	0.0137791	0.0805999	0.0148357	0.036517	0.0381036	0.036715	0.0352933	0.0342359	0.0327919	0.0355117	0.038539	0.0587242	0.0372159	0.0497752	0.035085	0.0529938	0.034475	0.0470481	0.0355563	0.0539436	0.0478509	0.0418224	0.0490478	0.0473113	0.0417961	0.0409769	0.0469508	0.0520077	0.0402269	0.0461463	0.0401368	0.0454523	0.0371497	0.0458866	0.0458713	0.0435221	0.0406895	0.0393224	0.0375718	0.0419054	0.0422305	0.0424645	0.042486	0.0250722
0.356815	0.0846481	0.0145162	0.0849263	0.0144154	0.0848756	0.0124591	0.0783383	0.012526	0.0395136	0.0385624	0.0384824	0.0387195	0.0360092	0.033091	0.0342065	0.0353435	0.0612664	0.0355851	0.0584442	0.0376573	0.0552805	0.0267752	0.0507519	0.0382002	0.0510962	0.0462121	0.0533131	0.0517441	0.0431985	0.0362024	0.0482736	0.0492871	0.0520183	0.0453902	0.0547548	0.0417039	0.041094	0.038506	0.0514921	0.0480918	0.0457288	0.0460316	0.0404799	0.039169	0.0380901	0.0414323	0.0439787	0.0452859	0.0289258
0.356222	0.0825824	0.0143838	0.087418	0.0148771	0.0832717	0.0121663	0.0846962	0.0127229	0.0407736	0.0399603	0.0371907	0.0381232	0.0366238	0.0341692	0.0373091	0.0388113	0.0633147	0.0356421	0.0580313	0.0386599	0.0574302	0.0303466	0.0520689	0.034683	0.0539223	0.0481929	0.0604351	0.0574549	0.0501904	0.043343	0.0561874	0.0569111	0.0493153	0.0451233	0.054121	0.0451331	0.0414927	0.0444406	0.0507762	0.0523868	0.0451868	0.0440955	0.041545	0.0418589	0.0406921	0.0415703	0.047022	0.0468663	0.0263317
0.364945	0.0806349	0.0138443	0.0872233	0.0141229	0.0835763	0.0140962	0.0871594	0.013048	0.0356995	0.0361311	0.037341	0.0370561	0.036953	0.0354327	0.0353828	0.0355715	0.0556018	0.0301077	0.0550091	0.0364467	0.0542447	0.0285875	0.0509441	0.0337896	0.0454076	0.0436026	0.0510442	0.0522439	0.0423329	0.0405681	0.0476879	0.0471251	0.0407466	0.0432201	0.0494462	0.0441952	0.0391569	0.0407955	0.045992	0.0451889	0.0411679	0.0406043	0.0413805	0.0403587	0.0403294	0.0394027	0.0422239	0.043732	0.0251828
0.358512	0.0843044	0.0136728	0.0839421	0.0146461	0.0798787	0.0136221	0.0852471	0.0146649	0.0375458	0.038705	0.0385556	0.0382384	0.0366907	0.0382363	0.0369937	0.0399369	0.0596856	0.0315437	0.057726	0.041251	0.0618443	0.0340826	0.0584626	0.0379333	0.048887	0.0457767	0.0554467	0.0632345	0.0488149	0.0451001	0.0524178	0.0580206	0.0441855	0.0461241	0.0522602	0.0490137	0.0458887	0.0478781	0.0505748	0.0486802	0.0415653	0.0430991	0.0434024	0.0440447	0.0456829	0.0467078	0.0426927	0.0439338	0.0266371
0.370635	0.082623	0.015088	0.0858503	0.015431	0.0829159	0.0141465	0.0837746	0.0141017	0.0378172	0.0395553	0.0398743	0.0398523	0.0367365	0.0350006	0.0346004	0.0364708	0.0608618	0.0344665	0.0571362	0.0391519	0.0554686	0.0281942	0.0557616	0.0347738	0.0464351	0.0503154	0.0590925	0.0559173	0.0437079	0.0438762	0.0536986	0.0516491	0.0462008	0.0492096	0.0509092	0.0469345	0.0395544	0.0445246	0.044967	0.0457942	0.0428205	0.0429916	0.0403999	0.0399953	0.0395341	0.0391273	0.0436774	0.0455059	0.0256272
0.366033	0.0790108	0.0154251	0.0879053	0.0165025	0.0786035	0.0141999	0.0823354	0.014962	0.0413883	0.0397704	0.0407753	0.0420311	0.0348534	0.0366142	0.0379556	0.0393688	0.0636404	0.0354908	0.0559253	0.0374843	0.0578213	0.0314427	0.053089	0.0374789	0.0541411	0.0492633	0.0485199	0.0562219	0.0442739	0.0430194	0.0484726	0.0575733	0.048234	0.0462717	0.04856	0.0446731	0.0422076	0.045216	0.0495076	0.0515578	0.0460892	0.0452998	0.0402383	0.0406724	0.0425622	0.0422897	0.0448724	0.0447665	0.0262365
0.371823	0.0866135	0.0152603	0.0753615	0.0137794	0.0866578	0.0154306	0.079417	0.0182186	0.0376254	0.0357986	0.0337864	0.0360067	0.036781	0.0384185	0.0397161	0.0402331	0.0519646	0.0300352	0.0496801	0.035433	0.0553849	0.0346941	0.0566047	0.03385	0.0375278	0.0401063	0.0492818	0.0466756	0.0460081	0.0455511	0.0437925	0.042117	0.0394587	0.0439676	0.0459261	0.0438772	0.0433809	0.0469003	0.0444252	0.0433697	0.0389969	0.0411905	0.0425356	0.0423142	0.0436245	0.0457513	0.0423369	0.0414133	0.0224663
0.375542	0.0810097	0.0147694	0.0852092	0.0141976	0.0804313	0.0143248	0.0827277	0.0149886	0.038695	0.0371695	0.0373645	0.0384754	0.0366598	0.0338532	0.0375687	0.0381463	0.0581394	0.0331037	0.0571394	0.0401629	0.055187	0.0336405	0.0586845	0.0362291	0.0475349	0.051825	0.0518794	0.0603648	0.0454969	0.0507676	0.0534107	0.0582353	0.0425463	0.0481097	0.0526963	0.0464585	0.042871	0.0484853	0.0454911	0.048062	0.0437623	0.0417728	0.0416661	0.0408034	0.0435814	0.0423722	0.0429777	0.0432928	0.0242145
0.362994	0.0862006	0.0157942	0.0834149	0.0142868	0.0868569	0.0124767	0.0801157	0.0145554	0.0385263	0.0396985	0.0392002	0.0406538	0.0370918	0.0358912	0.0367661	0.0365676	0.060898	0.0368738	0.0595607	0.0358015	0.0555022	0.0300912	0.0543376	0.034958	0.0559633	0.0504036	0.0531568	0.055014	0.0474779	0.0414329	0.0498727	0.0568016	0.0493255	0.0487973	0.0474161	0.0452791	0.0418083	0.043359	0.0453186	0.04941	0.0458369	0.0463343	0.0406039	0.0389467	0.0397486	0.0402213	0.0473503	0.046768	0.0262217
0.355821	0.0861357	0.0133109	0.0877227	0.0146631	0.0900806	0.0134692	0.0786885	0.0123411	0.0356272	0.0359768	0.0375885	0.0403878	0.0343955	0.0360654	0.0330782	0.0321668	0.0553674	0.0373319	0.0549516	0.0353811	0.0536413	0.0333831	0.0502786	0.0293241	0.0499946	0.0501935	0.0485363	0.0478241	0.0455998	0.0453474	0.0399326	0.042769	0.0522798	0.0444985	0.0517027	0.0407415	0.0485078	0.0382403	0.0417919	0.04381	0.0461571	0.0448376	0.0427457	0.040118	0.0393586	0.0393104	0.0413858	0.0418636	0.0275112
0.364884	0.0864226	0.0145793	0.0824283	0.0134691	0.0812903	0.0126322	0.0823659	0.0141054	0.0384799	0.0364478	0.035295	0.0344376	0.0326634	0.0348354	0.0377239	0.0383446	0.0595502	0.0316971	0.0497316	0.032415	0.0515805	0.0292324	0.0548414	0.0375146	0.0408158	0.0406137	0.0402891	0.0448847	0.0400767	0.0422131	0.0440811	0.0501993	0.0448094	0.0394993	0.0463201	0.0408681	0.0448507	0.044248	0.0491303	0.0474907	0.0407503	0.0392637	0.0386121	0.0402483	0.0427949	0.0441397	0.0458062	0.0441531	0.0250693
0.350779	0.0789844	0.0138625	0.0888805	0.0149682	0.0830124	0.0138225	0.0848851	0.0147778	0.0422685	0.0445778	0.0444849	0.0446788	0.0418498	0.0405824	0.0408699	0.0426242	0.0716358	0.03907	0.0692481	0.0537803	0.0693726	0.0374027	0.066118	0.0488211	0.0618665	0.0541262	0.0777304	0.0725563	0.0555211	0.0526675	0.0699706	0.0697066	0.0546671	0.0610329	0.0718252	0.0583832	0.0479346	0.0578013	0.0634309	0.0587665	0.0492248	0.0499493	0.0495521	0.0488293	0.0495243	0.0489611	0.0488414	0.0503392	0.0263916
0.317002	0.0866088	0.0110865	0.0865334	0.0112806	0.0817191	0.00953796	0.0812028	0.0108901	0.0403175	0.0391639	0.0371294	0.0370906	0.0332641	0.0355501	0.0359914	0.0353953	0.0732945	0.0317136	0.0635902	0.0314861	0.0652896	0.0277001	0.0662989	0.0351116	0.0541951	0.0483021	0.0497985	0.0540346	0.0475405	0.0440852	0.0550441	0.0586573	0.0571807	0.0447652	0.0575377	0.0455841	0.0496077	0.0452548	0.0608077	0.0509359	0.0498812	0.0492849	0.0452605	0.0448432	0.0489465	0.0488322	0.053069	0.0509905	0.0341991
0.351093	0.0786817	0.0132797	0.0853495	0.0148714	0.0822596	0.0154087	0.091235	0.0117146	0.0381237	0.0369326	0.03959	0.0400009	0.040394	0.0394089	0.0384044	0.0378981	0.059718	0.035928	0.063557	0.0442632	0.062078	0.0365768	0.0649184	0.0377907	0.0490254	0.0522744	0.0615362	0.0630289	0.0496591	0.0542264	0.0584259	0.0528949	0.04851	0.0522056	0.0605298	0.0505323	0.0488388	0.0487596	0.0516446	0.0468562	0.0451607	0.0460019	0.0477393	0.0484146	0.0470037	0.0438713	0.0421372	0.0441836	0.0266889
0.358312	0.0836824	0.0160088	0.0873898	0.0142047	0.0784358	0.0152893	0.0873889	0.0157503	0.0421742	0.0436795	0.0396557	0.0401463	0.0422049	0.038707	0.0403716	0.0429018	0.0672519	0.0369116	0.0683686	0.0525939	0.0651384	0.0375904	0.0656731	0.0520149	0.0499778	0.0568149	0.0758126	0.0761067	0.0519342	0.0532413	0.0705838	0.0728083	0.0479933	0.0548011	0.0699423	0.0539404	0.052734	0.0549313	0.0677183	0.0546152	0.0451879	0.0459799	0.048603	0.0450363	0.0474171	0.0495993	0.04784	0.0464607	0.0255534
0.358208	0.083358	0.0150546	0.0820829	0.0136149	0.0833844	0.0143353	0.0852204	0.0159264	0.042644	0.0409788	0.0404711	0.041584	0.0404218	0.0415094	0.0429002	0.0447602	0.0650411	0.0427807	0.067167	0.0466343	0.0624612	0.0426931	0.0733292	0.0463339	0.0631642	0.0619561	0.0741263	0.0618818	0.0611936	0.0656934	0.071282	0.061028	0.0527486	0.0574553	0.0605781	0.053183	0.0555311	0.0599933	0.0575086	0.0561219	0.0451846	0.0471819	0.0457102	0.0451467	0.0487084	0.0499973	0.0487135	0.0465143	0.024229
0.364416	0.0851335	0.0145437	0.0818181	0.0132381	0.0847541	0.0152737	0.0840671	0.013783	0.0377803	0.0346684	0.0344242	0.036425	0.0389799	0.037677	0.0378186	0.0385773	0.0530325	0.0307737	0.0536939	0.0371647	0.0589354	0.0321889	0.0607779	0.0367573	0.0408217	0.0432582	0.0518517	0.0521353	0.0480013	0.0495626	0.0530979	0.0500803	0.0401526	0.0438514	0.0508096	0.0438009	0.0461478	0.0493572	0.0526961	0.0443892	0.0399278	0.0407277	0.0446847	0.0433896	0.0434689	0.0460408	0.0448458	0.0427699	0.0235238
0.354897	0.086862	0.0131422	0.0808373	0.0125603	0.084948	0.0140161	0.0853774	0.013451	0.0362789	0.0352357	0.0354774	0.0359071	0.0386737	0.0405072	0.039892	0.0390777	0.0551276	0.02632	0.0531157	0.0379132	0.0609968	0.0349507	0.060717	0.0355606	0.0433808	0.0402182	0.0518903	0.0588737	0.0515559	0.0513642	0.0483492	0.0526026	0.0392321	0.0416144	0.0534606	0.0482182	0.0473774	0.0484742	0.0510157	0.0446641	0.0409112	0.0421712	0.0462529	0.0459096	0.0455913	0.0479092	0.0437018	0.0396469	0.0249469
0.358701	0.0824001	0.013626	0.078517	0.01489	0.0822579	0.0156645	0.0835005	0.0153164	0.0345408	0.0347352	0.0374835	0.0389862	0.0421726	0.0397326	0.0393286	0.0378807	0.051031	0.0293158	0.0563846	0.0408295	0.0618619	0.0332112	0.0585397	0.0348841	0.0385719	0.0413478	0.0559871	0.0592635	0.0478939	0.0454642	0.0504255	0.0463693	0.0424523	0.045654	0.0587744	0.048818	0.0471477	0.0453952	0.0500581	0.0405207	0.044185	0.0456307	0.0483627	0.0474808	0.0449837	0.0449017	0.0410604	0.0407671	0.026933
0.354862	0.0803266	0.01369	0.0844647	0.0141339	0.083527	0.0164241	0.0870481	0.013435	0.0347695	0.0348442	0.0358554	0.037798	0.0413791	0.0402616	0.037477	0.0359304	0.0521994	0.0324612	0.0616011	0.0426272	0.0572447	0.0344105	0.0607819	0.0359095	0.0438903	0.0498777	0.059842	0.0572086	0.0476567	0.0504588	0.0569181	0.0468166	0.0435268	0.0514696	0.0592233	0.0482371	0.0474577	0.0483772	0.0491513	0.041525	0.0429901	0.0441979	0.0475657	0.0451855	0.0437593	0.0423818	0.0402673	0.0433142	0.0255559
0.359111	0.0821592	0.0149982	0.0877985	0.0157854	0.0812125	0.0142878	0.0852766	0.0145552	0.0407627	0.0431794	0.0458533	0.0455543	0.0431043	0.0430486	0.0406779	0.0434484	0.0700343	0.0417924	0.0697327	0.0473283	0.0683965	0.0420064	0.0638269	0.0417193	0.064484	0.0577773	0.0672863	0.0662323	0.0623713	0.0522959	0.0618064	0.0606086	0.0557871	0.0611021	0.0643627	0.057672	0.0534795	0.0535672	0.0545063	0.0589474	0.0514088	0.0497307	0.0466894	0.0490961	0.0491051	0.0490388	0.0487322	0.048502	0.0248008
0.360593	0.0838741	0.0130853	0.0839895	0.0130672	0.0838671	0.0145915	0.0895485	0.014772	0.0362907	0.0358616	0.036729	0.0373916	0.0388512	0.0390579	0.0406757	0.0394446	0.0562226	0.0279124	0.0527974	0.0393799	0.0612568	0.0344871	0.0573435	0.0363319	0.0433122	0.0404081	0.0592192	0.0567053	0.0483942	0.0470372	0.0573743	0.0527694	0.0393918	0.0442359	0.055199	0.0499452	0.0460522	0.0474994	0.0491843	0.044579	0.0413909	0.0437146	0.0453794	0.0448631	0.0441346	0.0463204	0.0422198	0.0422659	0.0248551
0.344181	0.0832767	0.0130263	0.0797803	0.0136445	0.0840123	0.0136652	0.0875446	0.0151353	0.0399453	0.0393309	0.0389041	0.0406001	0.0424229	0.045091	0.0451789	0.0418588	0.0669264	0.0361062	0.0641106	0.0467514	0.0763698	0.0402359	0.0700013	0.0408942	0.053719	0.0501521	0.067016	0.0729084	0.065331	0.0574876	0.0674738	0.0672652	0.0488711	0.0485189	0.0647078	0.0589352	0.0574604	0.0527385	0.057895	0.050151	0.0420431	0.0441458	0.0486144	0.0504214	0.0493715	0.0479483	0.0457984	0.0436369	0.0269545
0.339571	0.0712631	0.0130436	0.0904263	0.0160869	0.0786958	0.0154779	0.0933196	0.0144496	0.0390601	0.0418008	0.0465	0.0466488	0.0503488	0.0488686	0.0450335	0.041165	0.071946	0.0391985	0.0787765	0.0581608	0.0883386	0.0440685	0.0727372	0.0505694	0.0546905	0.0560455	0.0823438	0.0882116	0.0657465	0.0575181	0.0692203	0.0747549	0.0560622	0.0632339	0.0860427	0.071966	0.0645082	0.0600352	0.0696096	0.0592679	0.053703	0.05468	0.0575053	0.057336	0.0540209	0.0522022	0.0495457	0.0509532	0.0286513
0.365251	0.082188	0.0145629	0.0857859	0.0153925	0.0824375	0.0138169	0.0853798	0.0136644	0.0380093	0.0353736	0.0373194	0.0390943	0.0380136	0.0355702	0.0374669	0.0372741	0.0541021	0.0307554	0.0500856	0.037836	0.0534637	0.0254168	0.0501261	0.0364976	0.0407341	0.0375213	0.0477791	0.0534614	0.0345721	0.0333008	0.0451754	0.052521	0.0378339	0.0423498	0.0503648	0.0441922	0.0350835	0.0421829	0.0491745	0.0454162	0.0439664	0.04498	0.0413147	0.0393951	0.0396596	0.0398097	0.0456793	0.0422109	0.0248473
0.343207	0.0787963	0.0133074	0.0888135	0.0135774	0.0827361	0.013533	0.0916451	0.0128691	0.0410283	0.037619	0.0396803	0.0441543	0.0422032	0.0416789	0.0388075	0.0374744	0.0616694	0.0333424	0.0647217	0.0466334	0.0700234	0.0352024	0.0648536	0.0378856	0.0495392	0.0509443	0.0661902	0.0667167	0.0557404	0.0497823	0.057733	0.0535574	0.0485418	0.0517491	0.0665705	0.0563552	0.0485099	0.049447	0.0542582	0.0518241	0.0491912	0.0503295	0.0513614	0.0520742	0.0470815	0.044894	0.0453535	0.0453645	0.027185
0.343954	0.080739	0.0142712	0.0848133	0.015346	0.0874624	0.0170033	0.0814324	0.0145944	0.045968	0.0449365	0.048679	0.0503516	0.0513409	0.0456386	0.047222	0.0467552	0.0778802	0.0487497	0.0828428	0.0614208	0.0869432	0.048808	0.0776801	0.0517874	0.0733191	0.0749608	0.0844402	0.0885212	0.07653	0.0701692	0.0743551	0.076624	0.065027	0.072646	0.0787821	0.0742372	0.0640383	0.0703119	0.06851	0.068509	0.0544022	0.0571805	0.0602413	0.0546752	0.0537761	0.0536311	0.0534546	0.0519001	0.0280697
0.37788	0.0817685	0.0158664	0.0834385	0.0148837	0.083143	0.0165132	0.0834419	0.0169515	0.0368098	0.0386502	0.036803	0.0376615	0.037661	0.0393051	0.037783	0.0387721	0.0558515	0.0362998	0.0542494	0.0341737	0.0557125	0.0395162	0.0569265	0.0347367	0.0506011	0.0432281	0.0554493	0.0458704	0.0524808	0.0496944	0.0557993	0.0448375	0.0454004	0.0465427	0.04139	0.0468075	0.0440913	0.0460406	0.0395404	0.0474452	0.0398165	0.041308	0.0414983	0.0420112	0.0406672	0.0413361	0.0410343	0.0429751	0.0235961
0.36792	0.0875092	0.0160192	0.0799584	0.0144587	0.0850455	0.0146276	0.0788563	0.0134474	0.0421147	0.0414501	0.0414746	0.0424723	0.0422293	0.0399335	0.0388568	0.0403914	0.0601636	0.0387137	0.0630471	0.0372215	0.0609564	0.038113	0.0603591	0.0367898	0.0540417	0.0515355	0.0497854	0.0549748	0.0499883	0.0473079	0.0524412	0.0527709	0.0436729	0.0494029	0.0468418	0.0495955	0.0425786	0.0521979	0.0438976	0.0497669	0.0452341	0.0456355	0.0446048	0.0451656	0.0437246	0.0452628	0.0472707	0.043911	0.0255322
0.372867	0.0803832	0.0149962	0.084271	0.0152437	0.0817122	0.0149972	0.0841749	0.0155023	0.0403545	0.0393217	0.0398443	0.0375797	0.0394162	0.0399031	0.0390267	0.0385067	0.0579754	0.0383885	0.0566633	0.0319754	0.053871	0.0364734	0.0572057	0.0313631	0.0522503	0.0500885	0.0433084	0.0464994	0.0498558	0.0523242	0.0433381	0.0411864	0.0465597	0.0468688	0.0409015	0.047842	0.0501385	0.0473355	0.0420223	0.0467895	0.0428391	0.0421813	0.0438015	0.0439536	0.0424703	0.0425812	0.0437713	0.0438277	0.0262065
0.377847	0.0830385	0.0159434	0.0835254	0.0154859	0.0816957	0.0161682	0.0831283	0.015322	0.0382859	0.039678	0.0392535	0.0387019	0.0361469	0.037616	0.0407669	0.0402771	0.0522287	0.0339757	0.0562279	0.0325908	0.0536478	0.0371516	0.0562189	0.0326445	0.0468167	0.0474673	0.0460269	0.0401792	0.0478261	0.0497887	0.0446021	0.0429153	0.042413	0.0490499	0.0391497	0.0471515	0.0442597	0.0497791	0.0394228	0.0491549	0.0411422	0.0410523	0.0428449	0.0416995	0.0434853	0.0446279	0.0431739	0.0435536	0.0237606
0.384268	0.0806682	0.0159021	0.0891803	0.0184811	0.0840951	0.0162589	0.0871696	0.0153973	0.0412277	0.0415255	0.0399811	0.0375525	0.0365706	0.0374742	0.0392607	0.0391355	0.0557914	0.0337042	0.0534586	0.0344472	0.0535935	0.0330071	0.0517171	0.0327079	0.0463828	0.0442349	0.043321	0.046907	0.0436787	0.040829	0.0428177	0.047029	0.0419259	0.0468541	0.0431012	0.0450694	0.0374159	0.0439978	0.0405193	0.051454	0.0453227	0.0412323	0.0427344	0.042891	0.0433858	0.0423894	0.0449357	0.0428647	0.023324
0.374792	0.0823887	0.0163908	0.0818292	0.0182167	0.0838909	0.0157986	0.080092	0.0169391	0.0423967	0.0419337	0.045508	0.0438593	0.0405178	0.0386209	0.0421681	0.0405752	0.0609623	0.0398285	0.0629702	0.0396773	0.0598212	0.0351715	0.05656	0.0379384	0.0487604	0.048933	0.0500753	0.0506382	0.0480783	0.0434405	0.046231	0.0505771	0.0505186	0.0548618	0.0492274	0.0537561	0.0438873	0.0467574	0.0464379	0.0527944	0.0446345	0.049855	0.0433496	0.04136	0.042306	0.0425867	0.0452505	0.0481274	0.0233871
0.379423	0.0856572	0.0147766	0.0848343	0.0163377	0.0815455	0.015233	0.0841089	0.0167188	0.0413108	0.0420407	0.0391848	0.0390839	0.0382383	0.0407012	0.0370999	0.0376061	0.0565849	0.0367563	0.0573318	0.0363176	0.0536509	0.0364011	0.0548497	0.0365905	0.0479208	0.0499841	0.0439516	0.0528847	0.0469711	0.0491526	0.0464858	0.053874	0.0469978	0.0476824	0.0439883	0.047447	0.0448477	0.0502299	0.0434884	0.0502472	0.0415657	0.0413012	0.0416386	0.0453017	0.0435409	0.0443911	0.0435277	0.0419527	0.0227926
0.379573	0.0858286	0.0153229	0.0770479	0.0157366	0.0836164	0.0150936	0.0801644	0.016629	0.0359382	0.0362225	0.0367663	0.0373091	0.0393048	0.0380122	0.0388155	0.034389	0.0508713	0.0320657	0.0502457	0.0316852	0.057255	0.0367137	0.0469525	0.0311476	0.0488635	0.039588	0.0371787	0.0411216	0.0508031	0.0434685	0.036293	0.0410127	0.040352	0.0389969	0.0378921	0.0492095	0.0438657	0.04084	0.0376025	0.0448525	0.0402389	0.042325	0.0422396	0.0449482	0.0405187	0.0410411	0.0396058	0.0393157	0.0228408
0.376302	0.0856938	0.0154303	0.077948	0.0164362	0.085699	0.0152125	0.0805056	0.0162013	0.0377019	0.0378587	0.0425531	0.0400571	0.0414661	0.0342059	0.0353271	0.0368028	0.0560395	0.0353375	0.057749	0.0335065	0.0569115	0.0338124	0.0493533	0.0313798	0.0496682	0.048392	0.0457359	0.0423026	0.0495539	0.0455489	0.0388803	0.0413362	0.0417077	0.0481414	0.0411266	0.0460026	0.0432775	0.0447799	0.0398286	0.0488842	0.043464	0.0431481	0.042982	0.0405306	0.0407072	0.0423545	0.040721	0.0425877	0.0235362
0.344325	0.0892659	0.0164401	0.0819347	0.0143527	0.090212	0.0148549	0.082651	0.014818	0.0503821	0.0485989	0.0445994	0.0469656	0.0484994	0.0474826	0.0466931	0.0511728	0.0815162	0.0474724	0.0754559	0.0529703	0.0777146	0.0476882	0.0763	0.056214	0.062352	0.0662074	0.0758315	0.0762237	0.0570069	0.063322	0.0726748	0.0775931	0.0589331	0.0666815	0.0690371	0.0637714	0.0579359	0.0654608	0.0710799	0.0638429	0.0494923	0.0503153	0.0550855	0.052253	0.051657	0.0511627	0.0537911	0.0540107	0.0258326
0.365051	0.0835941	0.0165782	0.081486	0.0139738	0.0851012	0.0154437	0.0835447	0.0157343	0.0389324	0.0381133	0.0394561	0.0398246	0.04426	0.0409327	0.0417804	0.0417522	0.0561231	0.0385878	0.0595449	0.0389304	0.0608215	0.0390371	0.0633162	0.0367394	0.0507527	0.0543499	0.0529875	0.0520158	0.0505015	0.0549674	0.0498514	0.0472987	0.0466448	0.050205	0.0505006	0.0527572	0.0509762	0.0539282	0.0483139	0.0475862	0.0465664	0.0441888	0.0491495	0.0461422	0.0462906	0.0472347	0.0471665	0.0447012	0.0264958
0.378096	0.0843247	0.0155407	0.0852416	0.0150099	0.0825615	0.0158974	0.0847734	0.0160759	0.0387454	0.0411981	0.0399345	0.0381426	0.036895	0.0406025	0.0429794	0.0421431	0.0542444	0.0386009	0.0560702	0.0320076	0.0559032	0.0370477	0.0574794	0.0342521	0.0462528	0.0544392	0.041673	0.0437688	0.0488959	0.0522713	0.0469975	0.044103	0.0473936	0.0475324	0.036353	0.0492445	0.0444384	0.04822	0.0423446	0.0475098	0.0419683	0.0436935	0.0414275	0.0429061	0.0454264	0.0450494	0.0416006	0.0422815	0.024044
0.382523	0.0832606	0.0155528	0.078331	0.0148829	0.0820095	0.0165647	0.0814237	0.0147917	0.0348398	0.0346424	0.0338927	0.0338834	0.0364009	0.0339259	0.0347317	0.0344428	0.0423096	0.0310731	0.047717	0.0317661	0.0482482	0.0338025	0.0461681	0.031894	0.0384833	0.0385134	0.0401323	0.0394357	0.037915	0.0419139	0.0404021	0.0378984	0.0375445	0.03872	0.0380762	0.042143	0.0400261	0.0407309	0.0372596	0.038393	0.0390656	0.0364921	0.0401409	0.0384428	0.0392506	0.0400309	0.0370152	0.0367424	0.0245613
0.378874	0.0822441	0.0161127	0.0822331	0.0150218	0.0803193	0.0163781	0.0852489	0.0163105	0.0408892	0.0384246	0.0360923	0.0374409	0.038673	0.0409415	0.0403731	0.0398086	0.0556617	0.0381094	0.0544185	0.0314785	0.0585009	0.0392401	0.0556837	0.0325057	0.0507662	0.0546991	0.042305	0.0417093	0.0550005	0.056077	0.0420159	0.0412863	0.0447306	0.048441	0.0363352	0.0474402	0.0482697	0.0482783	0.0390238	0.0464142	0.0414761	0.0405068	0.0436711	0.0450637	0.0451414	0.0426737	0.0419034	0.0417845	0.0214463
0.384369	0.0834005	0.0168149	0.0839349	0.0178671	0.081088	0.0150528	0.0783994	0.0160804	0.0383755	0.0382776	0.0414537	0.0391658	0.0384699	0.0380483	0.0420213	0.0379523	0.054814	0.0430165	0.0553726	0.0317757	0.0543369	0.0380721	0.0595788	0.0334578	0.0523859	0.0579507	0.044862	0.0401418	0.0473551	0.0521346	0.0484942	0.0462788	0.0496841	0.0510707	0.040522	0.0477004	0.0480169	0.0533979	0.042009	0.0466247	0.0473887	0.0435503	0.0419441	0.0411478	0.0448919	0.0431056	0.0414002	0.0438651	0.0252326
0.379226	0.0845169	0.0169563	0.0799961	0.0169134	0.0850611	0.0167091	0.0808772	0.0149462	0.0408964	0.0391036	0.0403365	0.0424027	0.0420478	0.0410742	0.0368271	0.0377482	0.051692	0.0338583	0.0518734	0.0337083	0.0532878	0.0344104	0.0499039	0.032224	0.0429688	0.0456052	0.0411908	0.0410227	0.042265	0.0458751	0.0403012	0.0378901	0.041342	0.0468259	0.0396845	0.0465106	0.0401615	0.0448834	0.0402574	0.0460847	0.0430843	0.0412525	0.0438604	0.0432593	0.0376625	0.0388019	0.0418312	0.0404288	0.0239024
0.381411	0.0850112	0.0136459	0.0850908	0.0152193	0.0759856	0.0160651	0.0842189	0.0174403	0.0363819	0.035085	0.0338849	0.0341371	0.0368298	0.0365613	0.0372492	0.0373223	0.0510557	0.0285994	0.0429159	0.028993	0.0471169	0.0294671	0.0476525	0.0325542	0.04136	0.0349853	0.033647	0.0383278	0.035577	0.0352115	0.0385366	0.042956	0.0350426	0.0383527	0.036584	0.0408924	0.0360605	0.0412532	0.0407545	0.0421188	0.0385123	0.0378344	0.0369981	0.0389632	0.0425766	0.0427466	0.0418437	0.0390356	0.0228535
0.378073	0.0819113	0.0141581	0.0856653	0.017212	0.0798711	0.014429	0.0849971	0.0164575	0.0391315	0.0394655	0.0379532	0.0392632	0.0386109	0.0374934	0.0386906	0.0368203	0.0525225	0.035525	0.0560526	0.0339707	0.0541052	0.035903	0.0565933	0.0345045	0.0464876	0.0474468	0.0425436	0.0451273	0.0450512	0.0506089	0.0467581	0.0462804	0.0451231	0.0487229	0.0403261	0.0465899	0.0424809	0.048438	0.0404467	0.0495737	0.0450389	0.0422053	0.0418182	0.0434896	0.0429066	0.0419096	0.0418917	0.0414469	0.0230958
0.377067	0.0785156	0.0158287	0.0831079	0.0139824	0.0815037	0.0169879	0.0869418	0.0157675	0.036403	0.0400559	0.0356612	0.0370675	0.0376573	0.0406689	0.0419999	0.042621	0.0555524	0.0344406	0.0521499	0.035025	0.0575295	0.0357623	0.0558628	0.0324494	0.0503826	0.0458434	0.0470633	0.0441259	0.0529454	0.0510679	0.0464971	0.0423918	0.0427623	0.0452992	0.0419052	0.0487592	0.0466125	0.0464729	0.0403046	0.0454159	0.0394574	0.0381953	0.0454325	0.0443114	0.0428767	0.0436461	0.0408755	0.0428923	0.0220133
0.376916	0.0868449	0.0163615	0.0774326	0.0159678	0.0864284	0.0161336	0.0813337	0.0159709	0.0374151	0.0356398	0.0391558	0.037048	0.0402847	0.037741	0.0366346	0.0364351	0.0530158	0.0352427	0.0541613	0.0343341	0.0532093	0.034643	0.0566621	0.0311555	0.0459009	0.0413111	0.0451065	0.0404445	0.0502557	0.0470728	0.0445102	0.0429147	0.0435205	0.0476975	0.0404903	0.0455988	0.0449113	0.0474893	0.0385109	0.047953	0.0453765	0.0410651	0.0439181	0.042276	0.0423816	0.044395	0.04074	0.0429302	0.0243844
0.372948	0.0802946	0.0147191	0.0831773	0.0142873	0.0857103	0.0154133	0.0848196	0.0156469	0.0391109	0.039311	0.0393859	0.0403944	0.0376301	0.0372527	0.0365502	0.0392765	0.0564283	0.0344487	0.0560069	0.0343707	0.0558545	0.0337359	0.0511995	0.0312986	0.0485651	0.0449562	0.0425194	0.0448622	0.0500851	0.0399768	0.0426807	0.0446826	0.0416342	0.0444224	0.0444017	0.0493964	0.0435803	0.0448454	0.041099	0.0486207	0.0431213	0.0463779	0.0435602	0.0419451	0.0390831	0.0404814	0.0421453	0.0444066	0.022307
0.369277	0.0788275	0.0145705	0.0801814	0.0143722	0.0819805	0.0168405	0.088707	0.0171289	0.0359125	0.0364814	0.0366526	0.0362753	0.0414709	0.0422243	0.0392223	0.0396458	0.0512011	0.0321472	0.0523299	0.0363066	0.0545444	0.0338843	0.0571494	0.0352699	0.039499	0.0419532	0.048591	0.0507061	0.0474064	0.045503	0.0466317	0.0488232	0.0421455	0.0426586	0.0481871	0.0462046	0.0458428	0.0462917	0.0453297	0.0426801	0.0419459	0.0406335	0.0449571	0.0443113	0.0441422	0.0443898	0.038263	0.0384061	0.0224089
0.387636	0.0815196	0.0145646	0.0819365	0.0167594	0.0814479	0.0166867	0.0851953	0.016172	0.0363632	0.038376	0.0350818	0.0347277	0.0385284	0.0364817	0.0384263	0.0370063	0.0500821	0.030497	0.0464428	0.0306055	0.0493734	0.0313516	0.0506118	0.0318126	0.0383664	0.0382558	0.0377152	0.0370281	0.0373281	0.0395904	0.0412546	0.0398437	0.0364187	0.0425692	0.0381278	0.0441983	0.0418176	0.0441325	0.0404028	0.0432493	0.0387501	0.0401786	0.0407581	0.0417665	0.0417724	0.0403019	0.038577	0.0385148	0.0230209
0.383527	0.0751343	0.014557	0.0925839	0.0148534	0.0757858	0.0169108	0.0850217	0.0140324	0.0358574	0.0370746	0.0366119	0.0346115	0.0349472	0.0343655	0.0353787	0.0355763	0.0515684	0.0307703	0.0526109	0.0327514	0.0480765	0.026268	0.0502452	0.0335184	0.0372093	0.0367557	0.0446603	0.0436578	0.0371372	0.0355269	0.0458067	0.0458379	0.0368331	0.0421095	0.0381602	0.0407845	0.032965	0.0423852	0.0415247	0.0447307	0.0408408	0.042002	0.0390978	0.038453	0.0383153	0.0399849	0.0413332	0.038232	0.0233797
0.379244	0.0749042	0.0155993	0.0884369	0.0179723	0.079037	0.0170186	0.0882392	0.0145525	0.0381713	0.0404451	0.0415617	0.0385331	0.0389967	0.0404203	0.0430965	0.0412132	0.0556165	0.0365311	0.0556063	0.0396994	0.05978	0.0356608	0.0547409	0.0388628	0.0466384	0.0444856	0.0506456	0.0469237	0.0450393	0.0446754	0.0489363	0.0479376	0.0431338	0.0492336	0.0476046	0.0482834	0.0415313	0.0466731	0.0442927	0.0503663	0.045414	0.0427327	0.0412473	0.0425993	0.0449588	0.04334	0.0446635	0.044288	0.0259508
0.379985	0.0767079	0.0156388	0.0891062	0.0150466	0.0794291	0.0172767	0.0879297	0.0156393	0.0345323	0.0357992	0.0382196	0.0351063	0.0346086	0.0373083	0.0349756	0.0372629	0.0511309	0.0330895	0.0532762	0.0331411	0.0516319	0.0349793	0.0525675	0.0315546	0.0426039	0.0448317	0.050275	0.0464972	0.0460247	0.046426	0.0459365	0.041305	0.0457551	0.0477806	0.0441284	0.0450232	0.0459633	0.0475511	0.040255	0.0409875	0.0410196	0.0403752	0.0371395	0.0438951	0.0425012	0.0390605	0.0375527	0.0389894	0.0227484
0.354413	0.0864207	0.0153424	0.0753552	0.0137428	0.0901288	0.0147209	0.0824577	0.0166684	0.0398232	0.0395171	0.0407742	0.0407842	0.0425866	0.0419264	0.0419774	0.044791	0.0649945	0.0398665	0.0571094	0.0384386	0.0678305	0.0482302	0.0635789	0.0394534	0.0568231	0.0510382	0.0512046	0.0546607	0.0680451	0.065515	0.0491382	0.0534018	0.0519155	0.0479855	0.0480718	0.0563317	0.0597505	0.0519063	0.0484091	0.0500525	0.0436535	0.0452394	0.0485212	0.0500556	0.0471138	0.0475156	0.0468282	0.0447611	0.0230484
0.378736	0.0827376	0.0156445	0.0826207	0.0156164	0.0844936	0.0157389	0.0811052	0.0163028	0.0416793	0.0392976	0.0379413	0.0392405	0.039256	0.0407411	0.041224	0.0422907	0.0562054	0.0353909	0.0542091	0.0333515	0.0562683	0.0357232	0.0585819	0.0345823	0.0513418	0.0519307	0.0453894	0.045958	0.0487679	0.0506498	0.0464593	0.042485	0.0466077	0.0483968	0.0441771	0.0513256	0.0462954	0.0523706	0.0453063	0.0458287	0.0408731	0.0429353	0.0447062	0.0435288	0.0450126	0.0437306	0.0441523	0.0460531	0.022687
0.379548	0.0831138	0.0153057	0.082048	0.0149565	0.0840221	0.0144447	0.0871181	0.0149824	0.0391685	0.0344985	0.0382216	0.0364945	0.037999	0.0397018	0.0386268	0.038104	0.0539636	0.0323963	0.0513932	0.0329666	0.0564449	0.0346679	0.0531463	0.0302886	0.0482021	0.0440653	0.0432048	0.0392716	0.0541784	0.0456328	0.0431492	0.0409521	0.0404017	0.0452718	0.0412049	0.0477461	0.0431139	0.0454416	0.0391649	0.0440873	0.0415511	0.0430225	0.043205	0.0423164	0.0450236	0.0421859	0.0397116	0.0407337	0.0226451
0.376098	0.0824379	0.0180274	0.0841871	0.0154605	0.0868519	0.0172269	0.081998	0.0162774	0.041563	0.0394504	0.0371265	0.0379239	0.0380868	0.0368844	0.0394339	0.0391547	0.0537719	0.0342812	0.0545098	0.0334431	0.0524645	0.0343172	0.0543922	0.0331862	0.0462131	0.0474618	0.0444221	0.0468857	0.0450937	0.0453252	0.0452628	0.0472429	0.0427987	0.0457157	0.0393033	0.042585	0.0394628	0.0496362	0.0403131	0.0447582	0.0410736	0.0417679	0.042417	0.0407794	0.0416405	0.0400746	0.0433139	0.0420605	0.0221605
0.376864	0.0839486	0.0176622	0.0839263	0.013835	0.0824408	0.0147522	0.0816777	0.014708	0.0363773	0.0372733	0.037664	0.0356033	0.0371184	0.0369113	0.0406339	0.0408573	0.0557353	0.0360313	0.0537742	0.0311684	0.0528814	0.0344258	0.0546742	0.0336996	0.0448456	0.0423751	0.0384558	0.0383616	0.044442	0.0481077	0.0444313	0.0450959	0.0396124	0.0421636	0.0373196	0.0433955	0.0433903	0.0448513	0.0408213	0.048198	0.0422417	0.0405523	0.0413179	0.040445	0.0413514	0.0441653	0.0422867	0.0418305	0.0206595
0.382761	0.0782098	0.0163386	0.0822841	0.0145615	0.0808866	0.017563	0.0854487	0.016328	0.036513	0.0382844	0.0354174	0.0364731	0.035478	0.0383872	0.0344999	0.0346053	0.0453344	0.0304021	0.052058	0.0308234	0.0475057	0.0298559	0.0486308	0.0300072	0.0384849	0.0365926	0.0416755	0.040336	0.039797	0.0387349	0.0380419	0.0366179	0.0379355	0.0404189	0.0383991	0.043257	0.0386496	0.042886	0.0374808	0.0406234	0.0380684	0.0385334	0.0400321	0.0403453	0.036627	0.0365064	0.0396201	0.0378553	0.0221614
0.375592	0.090228	0.0155055	0.0780717	0.0154291	0.0880408	0.0141427	0.0742766	0.0161869	0.0386094	0.0408061	0.0385244	0.0372185	0.0399118	0.0380149	0.0416906	0.0400351	0.0572669	0.0368264	0.0602189	0.0303564	0.057889	0.0359302	0.0609658	0.0356019	0.0517023	0.0529471	0.0423955	0.0431152	0.0563953	0.0560063	0.0457441	0.0484051	0.0486981	0.0489615	0.0383654	0.0531148	0.0475835	0.0531098	0.0431489	0.0526419	0.0443003	0.0436934	0.0429051	0.0428779	0.0445676	0.044997	0.0455903	0.0450237	0.0246453
0.382342	0.081206	0.0155586	0.0786416	0.0154712	0.0823041	0.0155728	0.0861487	0.0164031	0.0411437	0.0388939	0.0399343	0.0381785	0.0403569	0.0394733	0.0423482	0.041882	0.0546874	0.0365897	0.0551127	0.0317791	0.053812	0.0401994	0.0572759	0.0339703	0.0440581	0.050353	0.0462512	0.0412765	0.046837	0.0520758	0.0432618	0.0410347	0.0450775	0.0464291	0.0386089	0.0459243	0.0474411	0.0510362	0.0397636	0.048844	0.043587	0.044676	0.0437815	0.0442201	0.0428129	0.04323	0.0403821	0.0429083	0.0212286
0.376577	0.0772019	0.0158187	0.0804977	0.0175504	0.0852836	0.0173064	0.0866318	0.0168426	0.0396241	0.040402	0.0423059	0.0438122	0.0426217	0.0399026	0.0410951	0.0417753	0.0600563	0.0354977	0.0594135	0.0415848	0.0614367	0.036668	0.0526235	0.0381302	0.0470937	0.047878	0.0505824	0.0521997	0.04593	0.0488721	0.0488231	0.0468885	0.0407369	0.0525644	0.0495237	0.0507578	0.044995	0.051142	0.0450322	0.0472947	0.0433548	0.0460751	0.0497171	0.0465453	0.0409749	0.045421	0.0431426	0.0456834	0.0237847
0.388237	0.0818628	0.016084	0.0787923	0.0142696	0.0837708	0.0173816	0.0865051	0.016559	0.0375348	0.0347846	0.0344858	0.0350687	0.0378444	0.0364661	0.0350537	0.0364565	0.0443599	0.0291196	0.0459058	0.0286521	0.0443435	0.0309481	0.0489769	0.0307075	0.0358862	0.0342606	0.0382039	0.0349287	0.0358623	0.0385173	0.0385412	0.0349306	0.0348588	0.0422589	0.0339961	0.0400176	0.0354203	0.0434358	0.0367759	0.0349728	0.0359405	0.0371087	0.0386929	0.0374069	0.0392775	0.0359316	0.0392891	0.0360513	0.0209421
0.383872	0.0891032	0.014723	0.0762319	0.0160739	0.0885086	0.0171855	0.0752266	0.0139781	0.0360691	0.0343701	0.036176	0.0330296	0.0345566	0.0344839	0.0337322	0.0302538	0.045268	0.0318531	0.044201	0.0300363	0.0463666	0.0290244	0.0401209	0.0233389	0.0417827	0.0352917	0.032749	0.0343843	0.0393654	0.0329405	0.03009	0.0312058	0.0388747	0.0360369	0.0325862	0.0391389	0.0334125	0.0343666	0.0289018	0.0399278	0.0389397	0.0378727	0.0395033	0.0386148	0.0376617	0.0377951	0.039184	0.036946	0.0249917
0.368217	0.0808766	0.0149191	0.0876919	0.0161847	0.0828301	0.0156986	0.0863945	0.0142554	0.0395148	0.0429856	0.0412143	0.0387139	0.0384562	0.0392991	0.0411694	0.0399083	0.0600557	0.0364169	0.0600199	0.035572	0.0556744	0.0363601	0.0573918	0.0334465	0.0502796	0.0582767	0.0457579	0.0526628	0.0491572	0.0572453	0.0457318	0.0523395	0.0471333	0.0498308	0.0463142	0.0471994	0.0467734	0.0486542	0.0464407	0.0519292	0.0473738	0.0435759	0.0444329	0.0432549	0.0468298	0.0445849	0.0432925	0.0435288	0.0245662
0.374517	0.0828026	0.0141902	0.082877	0.0157686	0.0825963	0.015273	0.0838007	0.0163636	0.0372423	0.0381744	0.0403135	0.0389568	0.0373468	0.0379624	0.0402718	0.0387273	0.0512886	0.0320716	0.0559257	0.0339014	0.0510553	0.0305364	0.0529009	0.0332301	0.0437541	0.0404102	0.0466089	0.0439568	0.0431934	0.0409325	0.0464784	0.0455075	0.0410215	0.0447037	0.0448222	0.0460599	0.0413222	0.0447936	0.0437136	0.0430526	0.0450077	0.0427595	0.0412563	0.0385853	0.0424365	0.0449937	0.0405901	0.040935	0.0239545
0.377621	0.0808489	0.015539	0.0832106	0.0146547	0.0809985	0.0163941	0.0810452	0.0161094	0.0374635	0.0379486	0.037988	0.0392844	0.0384617	0.0384694	0.0399349	0.0379743	0.0519086	0.0345879	0.0515323	0.0327382	0.0549126	0.0365813	0.0555062	0.0338998	0.0413602	0.0403077	0.0428514	0.0419932	0.0460147	0.0431909	0.0438064	0.0412809	0.0406103	0.041331	0.0397951	0.0464525	0.0414619	0.0464953	0.0396735	0.0419494	0.0411276	0.0401203	0.0422344	0.0407249	0.0433799	0.0412526	0.0420673	0.0403372	0.022501
0.375499	0.0811445	0.0139333	0.0853386	0.0161432	0.0820482	0.0155742	0.0811899	0.0147585	0.0418361	0.0387552	0.0401145	0.0375295	0.0385477	0.0384642	0.0431304	0.0428437	0.0586657	0.0370868	0.0569463	0.0359164	0.0602017	0.0358923	0.0603492	0.0371363	0.0568567	0.048688	0.0513396	0.0562593	0.0527393	0.0504377	0.0492173	0.055119	0.0456364	0.0476458	0.0443599	0.0517962	0.0439625	0.0505578	0.0449047	0.0513388	0.0449501	0.0418157	0.0429968	0.0455134	0.0452139	0.0457527	0.044773	0.0435554	0.0223665
0.382157	0.0802671	0.0167001	0.0863709	0.0149423	0.0799853	0.0163939	0.0857064	0.0157539	0.0377553	0.0392516	0.0391522	0.0378569	0.0374792	0.0371893	0.0384459	0.0391825	0.0513725	0.0353224	0.0503747	0.0292348	0.0509237	0.0346215	0.0492685	0.0331522	0.0432771	0.0411644	0.0380192	0.0383191	0.0452089	0.0428565	0.0394936	0.0392202	0.0408666	0.0436508	0.0353051	0.0464047	0.0426426	0.0429952	0.0367007	0.047206	0.0405745	0.0393021	0.0410155	0.0394896	0.0400291	0.0414474	0.0423879	0.0405998	0.02211
0.377687	0.0855771	0.0162028	0.0825251	0.0174385	0.088235	0.0155391	0.0800578	0.0147113	0.0398571	0.0384135	0.036461	0.0378184	0.0349173	0.0350464	0.0363178	0.0398757	0.0586886	0.035892	0.0499288	0.0315782	0.0531149	0.0344657	0.049911	0.0333158	0.0517273	0.0472695	0.040184	0.0428184	0.0488931	0.0433476	0.0399522	0.0454212	0.0432095	0.0444308	0.039343	0.044955	0.0402116	0.0434874	0.0413132	0.0507267	0.0395227	0.0410037	0.0416087	0.0405268	0.0402061	0.0425389	0.0444292	0.0417573	0.0228307
0.383532	0.0779584	0.0151738	0.0884097	0.0167438	0.0798689	0.0157536	0.0881698	0.0156279	0.0366627	0.038126	0.0403633	0.0350983	0.0357599	0.0380892	0.0375829	0.0370076	0.0530899	0.0349788	0.0520367	0.0320626	0.0504528	0.0345654	0.0517211	0.0319308	0.049213	0.0419656	0.0400441	0.0422017	0.045662	0.0456303	0.042347	0.0417146	0.0434562	0.0462038	0.0383441	0.0461009	0.0409855	0.0453558	0.0382186	0.0463435	0.0433178	0.0402675	0.0385032	0.042992	0.0420225	0.0391449	0.0437256	0.0438497	0.023484
0.383026	0.077836	0.0168305	0.0803604	0.0159212	0.0825489	0.0142166	0.0835519	0.0159396	0.0362877	0.0388561	0.0393759	0.0358752	0.0352884	0.0369613	0.0390557	0.0384263	0.0487261	0.0318349	0.0485883	0.0312	0.048007	0.0320967	0.0508594	0.0304095	0.0424421	0.0417062	0.0375735	0.0401648	0.0392335	0.042069	0.0424967	0.0410524	0.0415572	0.0436496	0.0388586	0.0442221	0.0385873	0.0448491	0.0404831	0.0446023	0.0419102	0.0417555	0.0394581	0.0408077	0.0411374	0.0400616	0.0401827	0.0398982	0.0240614
0.378913	0.0847078	0.0157102	0.0813163	0.0164198	0.0851311	0.0162601	0.0803056	0.0150504	0.0370272	0.036754	0.0369211	0.0366166	0.0389411	0.0370748	0.0387784	0.037116	0.0506111	0.0360965	0.0534238	0.0309357	0.0536676	0.037909	0.0537482	0.0301583	0.0469798	0.0463451	0.0418032	0.0401822	0.0471574	0.0512535	0.0416862	0.0394156	0.0403962	0.0436034	0.0367935	0.0454082	0.0436837	0.0470589	0.0369543	0.0429349	0.0420827	0.0402032	0.0394286	0.041011	0.042456	0.0413558	0.0389519	0.0400057	0.0214462
0.382781	0.0888619	0.0159022	0.0738574	0.0147097	0.0886857	0.0158726	0.0776491	0.0171244	0.0401876	0.0360261	0.0399106	0.0374508	0.0372108	0.0363451	0.0412661	0.0410875	0.0526135	0.0350048	0.0507144	0.0294606	0.0511058	0.0365635	0.0510759	0.0311033	0.0410511	0.0482442	0.0358979	0.0355723	0.0440593	0.0481323	0.0369449	0.0426146	0.0430049	0.0418551	0.0328636	0.0449536	0.041825	0.0489029	0.0366269	0.0465199	0.0404612	0.0378231	0.039228	0.0385819	0.0411529	0.0437579	0.0424186	0.0391411	0.0228518
0.379809	0.078083	0.0161025	0.0862036	0.0154469	0.078039	0.0157353	0.0857686	0.0154452	0.0408209	0.0403095	0.0417521	0.0372801	0.0385221	0.0374933	0.0374864	0.0386357	0.0533137	0.0333193	0.0556539	0.0309861	0.048138	0.0339602	0.0576487	0.0313294	0.0402989	0.0452197	0.0430476	0.0364941	0.0400805	0.0440538	0.0436507	0.0411146	0.0419176	0.0492043	0.0392275	0.0407671	0.0404181	0.0482653	0.0400877	0.0424318	0.0421401	0.0402171	0.0409428	0.0441766	0.040536	0.0404998	0.0406893	0.0446789	0.024545
0.381347	0.0832392	0.0155224	0.0785559	0.0160059	0.0851168	0.0161101	0.0789555	0.0164661	0.0368104	0.0380963	0.0372188	0.0375272	0.0399007	0.0393496	0.0379628	0.0389989	0.0528142	0.03635	0.0531368	0.0332064	0.0559423	0.0361362	0.0532244	0.033031	0.0462371	0.046859	0.0415209	0.0464078	0.0489468	0.0484081	0.0455353	0.0458271	0.0428478	0.0447749	0.0407626	0.0477523	0.0432368	0.0479	0.0403384	0.0472567	0.0400736	0.0415082	0.0423644	0.0408888	0.0396997	0.0425457	0.0400673	0.0419933	0.0229362
0.385538	0.088575	0.0158618	0.0761524	0.0146784	0.0865229	0.0151076	0.0728871	0.0169465	0.0353745	0.0332745	0.0342518	0.0335409	0.0342263	0.0365076	0.0386694	0.0368678	0.0470277	0.0305857	0.0445255	0.0261086	0.0461813	0.0328649	0.0483895	0.028592	0.0380864	0.0388298	0.0334069	0.0316648	0.0414599	0.0389432	0.0367331	0.0378141	0.0373313	0.0373736	0.0349922	0.0410585	0.0426151	0.0397063	0.0363828	0.0403332	0.0375483	0.039136	0.0361755	0.0388676	0.0389407	0.0412254	0.0394579	0.0382507	0.0217637
0.377494	0.0846139	0.0150299	0.0841142	0.0143198	0.0783758	0.0159904	0.0867018	0.015252	0.0399158	0.0431373	0.0371606	0.0371286	0.0377321	0.0389746	0.0414041	0.0407509	0.0533463	0.0354819	0.0560822	0.0334133	0.0536772	0.0393308	0.0581256	0.0362351	0.047797	0.0458528	0.0505821	0.0446908	0.0501349	0.0493783	0.0514784	0.0464352	0.0424291	0.0455717	0.0418538	0.0445872	0.0464257	0.0505415	0.0438646	0.0476993	0.0417168	0.0377732	0.0419694	0.0434457	0.0430751	0.0422357	0.044342	0.0449593	0.022268
0.382775	0.0826706	0.0154735	0.0815738	0.0155987	0.0823573	0.0155662	0.0840006	0.0165982	0.0355825	0.0398646	0.0372679	0.0379581	0.0361406	0.0379229	0.0391364	0.0355895	0.0495731	0.03305	0.0530684	0.0292676	0.0491627	0.0355318	0.0496426	0.0312164	0.0428899	0.0452352	0.0430437	0.0397224	0.0457202	0.0431147	0.0380898	0.0375603	0.0407373	0.0452561	0.0384738	0.0456397	0.0414294	0.0448834	0.0359895	0.0451595	0.0426081	0.0425465	0.0399852	0.0428937	0.0423786	0.0395384	0.0410113	0.0416324	0.0215838
0.376041	0.087703	0.0151859	0.0749628	0.0151809	0.0866287	0.0157488	0.0842489	0.0142488	0.0367041	0.0347613	0.0348392	0.0364837	0.038228	0.0366593	0.0387437	0.0388723	0.0509551	0.0282569	0.0510953	0.0327993	0.0514469	0.0313346	0.0541152	0.0305826	0.0387293	0.0411958	0.0402503	0.0406752	0.04286	0.04451	0.0434565	0.0407664	0.0367978	0.0418218	0.0373636	0.0477608	0.0425167	0.0475396	0.040016	0.0441763	0.0370839	0.0409455	0.0402812	0.0398596	0.0413607	0.0429057	0.0423433	0.0398667	0.0224353
0.381375	0.0779288	0.0155345	0.0855021	0.0162863	0.0807741	0.0147226	0.0862491	0.0143684	0.0376346	0.0363929	0.0397032	0.0363948	0.0331426	0.0343204	0.03445	0.0340929	0.0472872	0.0322541	0.0475444	0.0304934	0.0476238	0.0303715	0.0472562	0.0350972	0.0405221	0.0460413	0.0418485	0.0448259	0.0397406	0.0407318	0.0419416	0.043797	0.039892	0.0459698	0.0399786	0.0447545	0.0372355	0.0428307	0.0386779	0.0422345	0.0402614	0.0392313	0.0362675	0.0395972	0.0382926	0.0394949	0.038549	0.0414736	0.0232059
0.376306	0.0776055	0.016343	0.0867205	0.0160298	0.0826618	0.015285	0.0812169	0.0155638	0.0374241	0.0373471	0.037839	0.0360802	0.0365249	0.0386472	0.0356381	0.0375262	0.0485087	0.031167	0.0496561	0.0304591	0.0481091	0.0311276	0.0513004	0.0310294	0.0381832	0.0428043	0.0400017	0.0414362	0.0362252	0.0388072	0.0398405	0.0385168	0.0415627	0.0443182	0.0387353	0.0428763	0.0393412	0.0409499	0.0396542	0.038485	0.0429846	0.0414976	0.0387619	0.0405842	0.0380751	0.0388102	0.0378187	0.0393482	0.0231375
0.378017	0.0808265	0.0153536	0.07711	0.0162336	0.0879142	0.0159963	0.0837416	0.014946	0.0351998	0.0374984	0.0373135	0.0367541	0.0396594	0.0394916	0.0364279	0.0379625	0.0507298	0.0310842	0.0519148	0.0292763	0.0570816	0.0355825	0.0512302	0.0296654	0.0473779	0.0460435	0.039081	0.0415803	0.0482239	0.0472073	0.039668	0.0403409	0.0393059	0.0463792	0.0391201	0.047484	0.0420742	0.0434277	0.0362489	0.0420495	0.038489	0.0394682	0.0438557	0.0426238	0.0434792	0.0414987	0.039194	0.0398239	0.0220891
0.371642	0.0804466	0.0163199	0.0857678	0.0142084	0.0799611	0.0172929	0.0871631	0.0166594	0.0383983	0.0411771	0.0353997	0.03814	0.0387154	0.0398188	0.0373678	0.0368778	0.0522079	0.0340609	0.0564659	0.0337771	0.054659	0.0349841	0.0557401	0.0333572	0.0428766	0.0497653	0.0461805	0.0454741	0.0482084	0.0538844	0.044779	0.044703	0.0432983	0.0495044	0.0410312	0.0470913	0.0470502	0.0482698	0.041306	0.045658	0.0410919	0.0384873	0.0437401	0.0414363	0.0414843	0.0400562	0.0430839	0.0429546	0.0219654
0.377871	0.0821835	0.0138298	0.0848528	0.0151186	0.0828234	0.01429	0.0878519	0.0149006	0.0387929	0.0382169	0.0361802	0.0369021	0.0374303	0.0361826	0.0383075	0.0369552	0.0534392	0.0359684	0.0503323	0.031632	0.0544387	0.036288	0.0555013	0.0354552	0.0501395	0.0487062	0.0412679	0.0391236	0.0487103	0.0499863	0.0445815	0.0445242	0.0418444	0.0434761	0.0390957	0.0449763	0.0428614	0.0489155	0.0435521	0.0437801	0.0415477	0.0408525	0.0428547	0.0428378	0.0426077	0.0425969	0.0412351	0.0457703	0.0231561
0.372756	0.0819314	0.0142631	0.0770355	0.0164321	0.0878257	0.0170449	0.0838107	0.0152574	0.034789	0.0328858	0.0366663	0.0394746	0.0413975	0.0420978	0.0383086	0.0374793	0.0465836	0.0313493	0.0524446	0.0350328	0.0544648	0.0361175	0.052029	0.0272241	0.0394016	0.040209	0.0401028	0.0464274	0.0448217	0.0488791	0.0351824	0.0358014	0.037727	0.042726	0.04294	0.0473942	0.0465176	0.043872	0.0351636	0.0387518	0.0433892	0.0441828	0.0450927	0.0497669	0.0423725	0.0412541	0.0369357	0.0382763	0.0245726
0.379714	0.0853037	0.0157877	0.0830282	0.016662	0.0822646	0.0164421	0.0825667	0.0158336	0.0371348	0.0398293	0.0392348	0.039725	0.0402952	0.0384605	0.0429969	0.0417924	0.0544495	0.0360843	0.056259	0.0353852	0.0547829	0.0391474	0.060564	0.0354519	0.0492032	0.0521201	0.0485459	0.0410572	0.0499551	0.0554159	0.0508886	0.0420825	0.0434087	0.0511901	0.0443164	0.0465137	0.0467018	0.0520868	0.0445329	0.0449061	0.0427119	0.0425258	0.043049	0.0419007	0.0423749	0.0468552	0.0431751	0.0434426	0.0225521
0.3773	0.0840927	0.0141588	0.0853648	0.0159695	0.0854757	0.0149837	0.0843325	0.0156879	0.0385177	0.0391659	0.0377379	0.0398134	0.0378697	0.038721	0.0386555	0.0371921	0.0556848	0.0379155	0.0522559	0.0308837	0.0534704	0.0338778	0.0519476	0.0342407	0.0494819	0.047585	0.0397851	0.0429741	0.0475286	0.0428055	0.0409529	0.0424089	0.0452337	0.0446727	0.0382704	0.0470523	0.0438456	0.0453484	0.0386193	0.0478865	0.0441448	0.043259	0.0415744	0.0406981	0.0414928	0.0426468	0.0462603	0.0440627	0.021021
0.373475	0.09032	0.0155676	0.0725669	0.0158706	0.0909974	0.0156358	0.0772808	0.0170532	0.0375461	0.0379594	0.0374159	0.0399382	0.0417573	0.0389685	0.0382027	0.038707	0.0528087	0.0345148	0.0582208	0.0353981	0.057148	0.0366483	0.0555899	0.0325892	0.0473398	0.047336	0.0439028	0.0440875	0.0502233	0.0483061	0.0436427	0.0447342	0.042516	0.0460986	0.0420793	0.0501494	0.045366	0.0479447	0.0420074	0.0427772	0.0415213	0.0411996	0.0435589	0.039565	0.0440941	0.0420172	0.0410442	0.0417902	0.023086
0.372403	0.0888018	0.0165189	0.0785013	0.0147565	0.0861399	0.0172851	0.085003	0.0168574	0.0428588	0.0396121	0.0402062	0.0406197	0.0433036	0.0442343	0.0431582	0.0404868	0.0561203	0.0372039	0.0585676	0.0367766	0.0614	0.0391813	0.0647721	0.0370054	0.0489315	0.0519443	0.0497381	0.0471848	0.053126	0.0538271	0.0524537	0.0491809	0.043363	0.0500509	0.0442358	0.048858	0.0480385	0.0564234	0.0436973	0.0465611	0.0447444	0.0442193	0.0454702	0.0466333	0.04408	0.0475017	0.0460999	0.0438961	0.0229349
0.380955	0.0804403	0.0166041	0.0854621	0.01631	0.0764255	0.0165486	0.087703	0.0151163	0.0371282	0.039388	0.0391614	0.0356708	0.0362045	0.0398821	0.038684	0.0366359	0.0523548	0.0339447	0.051808	0.032167	0.0479725	0.0321635	0.0505578	0.0329821	0.0469799	0.0472302	0.0412118	0.0423823	0.0459876	0.0453596	0.0408166	0.0441322	0.0431751	0.0439127	0.0372415	0.0450038	0.0405744	0.0464117	0.0406443	0.0448394	0.0440722	0.0414506	0.0403335	0.0426818	0.0419641	0.0434999	0.0410846	0.0423737	0.0242805
0.378677	0.0809275	0.0172238	0.0849603	0.0159492	0.0854157	0.0153379	0.0824936	0.0160117	0.0398621	0.0434747	0.042643	0.0385545	0.0399693	0.0397682	0.0435804	0.0410783	0.0627128	0.039584	0.0598126	0.0348199	0.0560728	0.0379141	0.0617345	0.0361218	0.0567354	0.0589301	0.051569	0.0481017	0.0546031	0.0593215	0.0547794	0.0492784	0.0513846	0.0546917	0.0487516	0.0509267	0.0469714	0.0532777	0.0457873	0.0539112	0.0479171	0.0462461	0.0442906	0.0454841	0.0453771	0.0431697	0.0467332	0.0474693	0.0227119
0.369963	0.0900317	0.0162995	0.0827962	0.0151314	0.0870277	0.0157886	0.0773119	0.0157378	0.0416741	0.0426433	0.0416884	0.0423997	0.041283	0.0377192	0.0378171	0.0405331	0.0600103	0.0396414	0.0608413	0.0340469	0.0563246	0.0356211	0.0572251	0.0337005	0.0541183	0.0591533	0.0480054	0.0431547	0.0492237	0.0469099	0.0425093	0.0436629	0.0487749	0.0505997	0.042475	0.0466133	0.0432125	0.050942	0.0422362	0.0469162	0.0448863	0.0437219	0.0455862	0.0434984	0.0422605	0.0421355	0.0479843	0.047781	0.0209966
0.379635	0.0865447	0.0150987	0.0759866	0.0159693	0.0835769	0.015385	0.0812764	0.0165617	0.0379438	0.0399958	0.0359711	0.0387517	0.0398674	0.0382246	0.0411196	0.0386837	0.0539276	0.0305976	0.0508965	0.0322582	0.0550209	0.0371983	0.0531904	0.0338644	0.0418873	0.0414049	0.0439705	0.0397818	0.0452967	0.0473467	0.0449441	0.0428752	0.0388204	0.0439463	0.041484	0.0490698	0.0458472	0.0461122	0.0393701	0.0454451	0.0383851	0.0416615	0.0419519	0.0442683	0.0407981	0.0444584	0.0429996	0.0406416	0.0227959
0.364805	0.0853258	0.0157947	0.0842809	0.0134469	0.0830723	0.0146588	0.0827684	0.0148689	0.0432955	0.0446495	0.0436148	0.0409094	0.0409631	0.0398613	0.0396887	0.0409013	0.0580215	0.0383226	0.0593516	0.0376966	0.0607242	0.0342988	0.0624109	0.0401546	0.0545293	0.0538602	0.0557127	0.0466698	0.047217	0.0500715	0.050798	0.0525573	0.0480271	0.0501259	0.0445945	0.0504716	0.0420552	0.0500894	0.0482274	0.0479046	0.0450637	0.0436961	0.0447424	0.0412381	0.045788	0.0433174	0.0476187	0.0462741	0.0236947
0.385606	0.0790458	0.0145965	0.0828668	0.0157314	0.0796444	0.0180382	0.0828004	0.0173648	0.0361208	0.0362226	0.0362279	0.0372799	0.0370731	0.0395968	0.0364441	0.0393792	0.0502849	0.0346658	0.0487313	0.0320399	0.0495832	0.033738	0.0511304	0.0307915	0.0383231	0.0400222	0.04521	0.0410273	0.0406615	0.0434229	0.0425033	0.0407284	0.0392307	0.0454325	0.0362761	0.0429104	0.0391665	0.0436131	0.0406764	0.0409523	0.0375812	0.0416901	0.0407428	0.0383552	0.0414377	0.0418813	0.0382739	0.0425213	0.0228268
0.37998	0.0809715	0.0134286	0.0817173	0.0156211	0.0810021	0.0150619	0.0825482	0.014836	0.0376924	0.037818	0.0376172	0.03535	0.0398537	0.0370942	0.0372227	0.0374451	0.050513	0.0306086	0.0505834	0.0300342	0.0505275	0.0325039	0.0489759	0.0300427	0.0400472	0.0404982	0.0409564	0.0406964	0.0428239	0.0451045	0.0397377	0.0404764	0.0403017	0.0434763	0.0419894	0.0427061	0.0433442	0.0433239	0.0373829	0.0430645	0.0405128	0.038824	0.0414419	0.0437433	0.0411354	0.0414325	0.0412302	0.0391232	0.0226321
0.389993	0.0824851	0.0155804	0.0804224	0.016385	0.0806351	0.0172092	0.0810007	0.0175671	0.0349813	0.0322018	0.0349044	0.0349782	0.0366932	0.0349511	0.0370084	0.0366195	0.0426784	0.0275854	0.0450518	0.0294887	0.042901	0.0301736	0.0491818	0.0277047	0.0349573	0.0337127	0.038534	0.0329417	0.0373326	0.0394357	0.037545	0.033114	0.0351801	0.0399842	0.0342828	0.0370166	0.0367012	0.0404221	0.0358797	0.0354123	0.0356781	0.0379967	0.0412466	0.0363903	0.0393848	0.0393765	0.0365304	0.034426	0.0217129
0.370996	0.0783845	0.015146	0.0822718	0.0144034	0.0875715	0.016493	0.0854961	0.0156064	0.0359366	0.0365827	0.0370754	0.0368207	0.0398626	0.0430799	0.0399695	0.0372545	0.0509323	0.0326653	0.0521561	0.0337956	0.0596494	0.03626	0.0571561	0.0310617	0.0447514	0.0428283	0.043021	0.0478958	0.0510465	0.0461669	0.042533	0.0440959	0.04155	0.0431469	0.0436514	0.0456715	0.0464553	0.0465382	0.039074	0.0434517	0.0401699	0.0407946	0.0430533	0.0458068	0.0448032	0.0432231	0.0425179	0.0411052	0.0238195
0.364409	0.0826877	0.0144711	0.0838472	0.0155482	0.0842138	0.0180484	0.0912015	0.0160867	0.0449368	0.0420998	0.0406613	0.0417824	0.0483858	0.0468599	0.045661	0.044531	0.0698653	0.0423059	0.0631991	0.042377	0.0701358	0.0446585	0.0651308	0.0418819	0.0598071	0.0556088	0.0537594	0.0644875	0.0615329	0.0564501	0.0547601	0.0626182	0.0537494	0.0546104	0.0554486	0.0625223	0.0560466	0.0577108	0.0553923	0.0634978	0.0494572	0.0510067	0.05043	0.0525774	0.0524406	0.0523537	0.0525338	0.048017	0.0249165
0.384439	0.0827492	0.0163544	0.0833765	0.0171299	0.0776258	0.0160782	0.080182	0.0156602	0.0362684	0.0361578	0.0357954	0.0360334	0.0353273	0.0350665	0.0361709	0.0365301	0.0514588	0.0319352	0.0480481	0.0272243	0.0471315	0.0322272	0.0464845	0.0291412	0.0430686	0.0418163	0.0365452	0.0367262	0.0393373	0.0399562	0.0359066	0.0402244	0.0403559	0.0382775	0.0340934	0.0394231	0.0366318	0.0377631	0.03538	0.0443012	0.0385831	0.0391883	0.0394681	0.0371171	0.0374293	0.0379241	0.0374224	0.0410662	0.0235215
0.381425	0.0858913	0.0157058	0.0774318	0.0160203	0.0881871	0.0169806	0.0787764	0.0155733	0.0409931	0.0373377	0.037354	0.0387596	0.0418568	0.0395751	0.0381668	0.0400915	0.049884	0.0362634	0.054698	0.032211	0.0524294	0.0359051	0.0541415	0.0308572	0.0468031	0.0464349	0.0425017	0.0415297	0.0487428	0.0463527	0.0408124	0.0406677	0.0418242	0.0461655	0.0384402	0.0487143	0.0433399	0.048083	0.036736	0.0477751	0.0403493	0.0432614	0.0439523	0.0436664	0.0424137	0.0430731	0.0440817	0.0413513	0.022729
0.383288	0.0874997	0.0136348	0.0747401	0.0167728	0.0861585	0.0159248	0.0769867	0.0173983	0.0371223	0.0362116	0.0386193	0.0388664	0.0368915	0.0357792	0.0387647	0.036195	0.0518028	0.0332969	0.0520837	0.0306855	0.0504258	0.0321463	0.0466243	0.0285235	0.0445151	0.0439548	0.0394185	0.0374553	0.042659	0.0427011	0.0390226	0.0361559	0.041096	0.0438851	0.0347673	0.0430098	0.0396028	0.0427276	0.0370199	0.0452987	0.0401051	0.0413297	0.0396844	0.0391823	0.0409874	0.0418747	0.0432604	0.03768	0.0243058
0.370751	0.0792505	0.0164008	0.0854616	0.0145446	0.0815949	0.0159228	0.0884013	0.0157109	0.0391273	0.0386039	0.0384839	0.0390455	0.0422286	0.0439729	0.0431497	0.0426493	0.0572292	0.0358907	0.0577028	0.0367604	0.0592634	0.0380257	0.0668403	0.0367148	0.049357	0.0477553	0.058757	0.0538724	0.0549056	0.0510309	0.0589693	0.0517493	0.0418457	0.0505627	0.0493117	0.0524073	0.0450221	0.053652	0.0469888	0.0473682	0.0450997	0.0414353	0.0456461	0.0474667	0.0457552	0.0437199	0.0411649	0.0423741	0.0236347
0.379388	0.0775798	0.016693	0.0844386	0.0155981	0.0809869	0.016803	0.0829842	0.016207	0.0407217	0.0390601	0.0392371	0.0388193	0.038379	0.0391503	0.0382285	0.0369232	0.0533234	0.0396377	0.0547198	0.0317163	0.0539331	0.0361239	0.0530982	0.0301274	0.0536564	0.0501511	0.0414071	0.0417161	0.0540428	0.0473462	0.0376022	0.0418783	0.0474722	0.0486677	0.0393661	0.0471925	0.0452589	0.0438751	0.0386514	0.0467586	0.0451339	0.0429456	0.0423401	0.042154	0.044741	0.0418168	0.0430881	0.0456109	0.0244225
0.377701	0.0792976	0.0155883	0.0870731	0.016409	0.0787181	0.0173122	0.0842143	0.0156959	0.0383321	0.0398957	0.0428387	0.0399567	0.0374794	0.0395764	0.0405776	0.0410235	0.0581521	0.0384616	0.054516	0.0354146	0.0555172	0.0374166	0.0573977	0.0324438	0.0455686	0.0497547	0.0410346	0.0409926	0.0486038	0.0475319	0.0410851	0.0456033	0.0448686	0.0495328	0.0388157	0.051066	0.0434754	0.0470132	0.0393972	0.0510836	0.0452351	0.0443877	0.0425583	0.0430188	0.0460294	0.0423988	0.0449794	0.044772	0.0248331
0.360791	0.0855357	0.0161424	0.0854829	0.0141016	0.0837665	0.0161992	0.0841376	0.0159877	0.0432331	0.0434479	0.04411	0.0423236	0.0428606	0.0422746	0.0417421	0.0426826	0.0649708	0.0434232	0.0686466	0.0402651	0.0652872	0.0417704	0.0693268	0.0384822	0.0579466	0.0646589	0.0617642	0.0547517	0.0607183	0.0629847	0.0656533	0.0569757	0.0582905	0.057999	0.0523497	0.0565896	0.0581652	0.063326	0.0579828	0.060232	0.0542377	0.0518647	0.0491769	0.0497907	0.0494716	0.0488572	0.0465835	0.0491848	0.0264108
0.37691	0.0828355	0.0156464	0.082332	0.0165922	0.0808093	0.015096	0.0827938	0.0161645	0.0378433	0.0401472	0.0394013	0.0363473	0.0357207	0.0374048	0.0388542	0.0395533	0.0550599	0.0354554	0.049686	0.0289968	0.0504261	0.0343779	0.0510914	0.0317605	0.0506912	0.0490081	0.0379219	0.0372596	0.0455774	0.0424731	0.0441438	0.0426155	0.0437419	0.0417329	0.0349019	0.044985	0.044069	0.0462422	0.0402637	0.0451769	0.0416713	0.0416406	0.039557	0.0415264	0.0409841	0.038919	0.0439643	0.0436286	0.0228462
0.383855	0.0852833	0.0160144	0.0802321	0.0165368	0.0898667	0.0167544	0.0787458	0.0163958	0.0391032	0.0379747	0.0403827	0.0386488	0.0394819	0.0373174	0.0357317	0.0349218	0.0526219	0.0394557	0.0543856	0.0303063	0.0520915	0.0374653	0.0499307	0.0288249	0.0511521	0.0486175	0.0387433	0.0392513	0.0470575	0.046523	0.0379236	0.0378038	0.0480676	0.0446783	0.0356288	0.0447521	0.046421	0.0425466	0.035399	0.0437033	0.0452317	0.0462397	0.041908	0.0439266	0.038322	0.03983	0.0435698	0.0435005	0.0247537
0.377057	0.0804308	0.0136654	0.0854693	0.0149438	0.0791516	0.0168451	0.0843442	0.0149506	0.0382834	0.0364677	0.0358057	0.0377199	0.0383026	0.0366753	0.036735	0.0361417	0.049975	0.0292553	0.0487008	0.0327312	0.052949	0.0298232	0.0485462	0.0297476	0.0368876	0.0368979	0.0394427	0.0428019	0.0383926	0.0368177	0.0368987	0.0376822	0.0372352	0.0425336	0.0397472	0.044255	0.0363534	0.0422859	0.0399621	0.044682	0.0415322	0.0405757	0.0434615	0.0413966	0.0403852	0.0405376	0.0397634	0.0376285	0.024647
0.372756	0.076979	0.0152487	0.086367	0.0160118	0.0826295	0.0145927	0.0820231	0.0152507	0.0356908	0.0346255	0.0373801	0.0384175	0.0352689	0.0369209	0.0386551	0.0363018	0.0526035	0.0329735	0.0513332	0.0316963	0.0533377	0.0307357	0.0486327	0.0289703	0.04262	0.0405837	0.0409388	0.0427504	0.0425006	0.0383343	0.0390195	0.042444	0.0425923	0.043549	0.0403086	0.040814	0.0408251	0.0392271	0.0421182	0.043291	0.0418578	0.0436853	0.0400685	0.0404178	0.0426276	0.0396777	0.0404941	0.044448	0.0228524
0.380436	0.0793593	0.0140065	0.0807945	0.0164487	0.0858961	0.0174899	0.0842322	0.0150031	0.0330302	0.0323569	0.0360137	0.0358345	0.0381194	0.0374574	0.0339066	0.0331501	0.0455588	0.0288366	0.0490151	0.0310954	0.0511876	0.0304469	0.0480007	0.0257721	0.0454141	0.0359819	0.0425984	0.0459529	0.0501841	0.0410094	0.0342958	0.0366537	0.0394511	0.041834	0.0398742	0.0456209	0.0400601	0.0390555	0.0327398	0.042822	0.0403198	0.0427435	0.0408982	0.0406061	0.0398083	0.0392677	0.0360801	0.0385648	0.025025
0.385908	0.0850251	0.0136038	0.0766096	0.0146043	0.0874686	0.0148435	0.0826483	0.0170338	0.0382131	0.0353209	0.0358484	0.0362538	0.0385266	0.0392358	0.0367767	0.0386315	0.0463288	0.0352995	0.0496402	0.0308682	0.0495335	0.0364497	0.0487128	0.0317326	0.0427008	0.045062	0.0345361	0.0374244	0.0463487	0.0450576	0.0366492	0.0378279	0.0417523	0.0399033	0.0337903	0.0446945	0.0429719	0.0438809	0.0387602	0.0403413	0.0386071	0.0405507	0.039917	0.0415586	0.0418961	0.0420171	0.0403109	0.0382911	0.0212825
0.38229	0.0881015	0.0167418	0.080465	0.0150898	0.0844474	0.0158664	0.0810494	0.0158829	0.0399166	0.0425906	0.0409869	0.0392742	0.0384572	0.037585	0.0386045	0.0385304	0.0555759	0.0350133	0.0528082	0.0351845	0.0535984	0.0346359	0.0542379	0.0365021	0.0472973	0.0459944	0.046943	0.0417697	0.045303	0.0438925	0.048865	0.0463787	0.0434141	0.0484269	0.0430969	0.0451241	0.0428129	0.0461004	0.0428593	0.0476522	0.0423024	0.0392827	0.0447447	0.0386743	0.0423284	0.0457543	0.0430779	0.045872	0.0203335
0.375592	0.090228	0.0155055	0.0780717	0.0154291	0.0880408	0.0141427	0.0742766	0.0161869	0.0386094	0.0408061	0.0385244	0.0372185	0.0399118	0.0380149	0.0416906	0.0400351	0.0572669	0.0368264	0.0602189	0.0303564	0.057889	0.0359302	0.0609658	0.0356019	0.0517023	0.0529471	0.0423955	0.0431152	0.0563953	0.0560063	0.0457441	0.0484051	0.0486981	0.0489615	0.0383654	0.0531148	0.0475835	0.0531098	0.0431489	0.0526419	0.0443003	0.0436934	0.0429051	0.0428779	0.0445676	0.044997	0.0455903	0.0450237	0.0246453
0.373969	0.0863041	0.0157268	0.0809298	0.0162769	0.0808275	0.0165152	0.0856001	0.0160257	0.0376353	0.0374752	0.0379433	0.0373321	0.0381644	0.037381	0.0374819	0.038117	0.0518749	0.0349375	0.0517584	0.0300268	0.0507264	0.0315025	0.0521364	0.0310692	0.0426103	0.0473366	0.0447669	0.0437882	0.0403346	0.046486	0.0429229	0.0424	0.0435727	0.0460814	0.0380528	0.0425045	0.0397189	0.0457484	0.0411647	0.0425932	0.0408525	0.0418684	0.0434497	0.0410624	0.0420717	0.0422706	0.0429806	0.0426538	0.0246165
0.376033	0.0810105	0.015024	0.0850077	0.0163571	0.082641	0.0169682	0.0838719	0.0180796	0.0364056	0.0364865	0.0384676	0.0364927	0.0408184	0.0425254	0.0389786	0.0375153	0.0524401	0.0336272	0.0513483	0.037708	0.0609598	0.0346993	0.049865	0.0319483	0.0477509	0.0425395	0.0473958	0.0527823	0.0519945	0.0440542	0.0401272	0.0445148	0.0404262	0.0453786	0.0441341	0.0539412	0.044371	0.0445155	0.0437896	0.0458085	0.0416544	0.0431042	0.0455294	0.0454947	0.0425644	0.0398981	0.0419228	0.0423646	0.0234696
0.378964	0.0797806	0.0160291	0.0868605	0.0173353	0.0787344	0.016567	0.0870624	0.0154229	0.0378751	0.0395966	0.0378849	0.0384476	0.0371445	0.043096	0.0412122	0.0367997	0.0546726	0.0329508	0.050546	0.0322262	0.057611	0.0349614	0.0553828	0.0366179	0.0429809	0.0438708	0.0462014	0.0453312	0.0470566	0.0456573	0.0481062	0.0437121	0.0438286	0.0496299	0.041306	0.0480026	0.0451331	0.0513981	0.0422226	0.0475889	0.0433509	0.0427049	0.0424014	0.0459308	0.0459557	0.0451881	0.0438793	0.0439279	0.0221943
0.371928	0.0819181	0.0183409	0.0857062	0.0164852	0.0825378	0.0177143	0.0854065	0.0169199	0.0422626	0.0406528	0.0390506	0.0431755	0.0403483	0.041482	0.0404397	0.0421758	0.0535542	0.0383157	0.0621698	0.042731	0.0568607	0.0410754	0.0634945	0.0399825	0.0422782	0.0515577	0.0574103	0.0501476	0.049477	0.0522478	0.0579592	0.0492649	0.0471962	0.052977	0.0486029	0.0479611	0.0480972	0.054808	0.0479162	0.0475211	0.0441472	0.0447127	0.0486668	0.0449737	0.0458948	0.0457135	0.0445543	0.0419467	0.0258481
0.378054	0.0877816	0.0171322	0.0784205	0.0146226	0.0818516	0.015698	0.0769463	0.0153211	0.0419738	0.0361772	0.0351748	0.0378163	0.0366075	0.037757	0.0376865	0.0393919	0.0536019	0.0359607	0.0506978	0.0307103	0.0533964	0.0344793	0.0541889	0.0307559	0.0411699	0.0472784	0.0400645	0.0346749	0.048523	0.0469885	0.0444504	0.0406706	0.0427851	0.0461635	0.0356615	0.0450302	0.0423785	0.0482856	0.0403222	0.0452661	0.0395538	0.0383201	0.0427077	0.0389429	0.0404684	0.0441665	0.0405042	0.0406299	0.02283
0.379841	0.0840558	0.0164834	0.084897	0.0162625	0.0815897	0.0149677	0.0797441	0.0162852	0.0374403	0.0386811	0.0389802	0.0379043	0.0385601	0.0404564	0.0361444	0.0388876	0.0573488	0.0401508	0.0536387	0.0337494	0.0545015	0.0387353	0.0512612	0.0330932	0.0561955	0.0506242	0.0428736	0.0434569	0.0551361	0.048639	0.0443489	0.0433261	0.0469125	0.0465252	0.0400548	0.0470807	0.0473794	0.0464041	0.0425632	0.0502133	0.0454277	0.0430573	0.0426397	0.0443532	0.0414389	0.0450272	0.0411187	0.0436978	0.0239327
0.373689	0.0770667	0.0140762	0.0863958	0.0147187	0.0855531	0.016052	0.0826375	0.0163811	0.0431137	0.040406	0.0404286	0.0373201	0.0409009	0.0417372	0.041742	0.0404208	0.0607072	0.039424	0.0601913	0.0342751	0.0557792	0.0387177	0.0594493	0.035285	0.0514349	0.0513571	0.0454709	0.0450415	0.0495094	0.0542971	0.0473177	0.047723	0.0461319	0.0504195	0.0417463	0.049713	0.0476873	0.0521812	0.0434205	0.0504859	0.0450934	0.042274	0.0420492	0.0437073	0.0449169	0.0464056	0.0460098	0.0436966	0.0220045
0.369001	0.0844874	0.0173579	0.0847211	0.0161642	0.0812105	0.0135639	0.0861361	0.015961	0.041054	0.0409767	0.0393426	0.036925	0.0384139	0.0348815	0.0403511	0.0395228	0.0589888	0.0389728	0.0573405	0.0338341	0.0558539	0.0373565	0.0564957	0.0359454	0.053304	0.0564165	0.041969	0.0427813	0.050041	0.052004	0.0475062	0.048104	0.0510565	0.0485978	0.0396069	0.0453965	0.0473407	0.0515377	0.0461408	0.0513861	0.0437497	0.0415704	0.0394389	0.0442772	0.0451474	0.0443598	0.0453748	0.0466118	0.0241461
0.366507	0.0760435	0.0159315	0.08665	0.0143686	0.0798507	0.0169434	0.0929966	0.0140065	0.0378045	0.0384946	0.0411898	0.0389323	0.0436163	0.0438697	0.0385252	0.0403255	0.0566384	0.0327838	0.0567015	0.0367716	0.0607988	0.038109	0.060501	0.0349368	0.0519316	0.0483109	0.0537501	0.0484585	0.0541962	0.054412	0.0533895	0.048974	0.0433325	0.0473654	0.0489839	0.0509127	0.045917	0.0529153	0.0447653	0.0457262	0.044795	0.0428132	0.0469063	0.047307	0.046797	0.0444645	0.0463363	0.0446414	0.0235902
0.376035	0.0832807	0.0156394	0.0830254	0.015653	0.0808058	0.0170762	0.0827832	0.0166491	0.0413356	0.037744	0.0401507	0.0407476	0.039277	0.0408518	0.0390288	0.0402221	0.0579857	0.0393892	0.0560406	0.0330982	0.054558	0.0383133	0.0591408	0.0365953	0.0501381	0.0502459	0.0466018	0.0412405	0.0491664	0.0564399	0.0416414	0.0440407	0.0465892	0.0486742	0.0410178	0.0444579	0.0467571	0.0501724	0.0440048	0.0477807	0.0424119	0.0433497	0.0463632	0.0451953	0.043152	0.0478277	0.0422887	0.0441583	0.023245
0.391854	0.0841577	0.0161734	0.0769619	0.0153567	0.081439	0.0164093	0.0806321	0.0155627	0.0336621	0.0348793	0.0339374	0.0366044	0.0344119	0.0364898	0.0381211	0.0363024	0.0469314	0.0334376	0.0465381	0.0296172	0.0456748	0.0306109	0.0453428	0.0305364	0.0376468	0.0384288	0.0339964	0.0351665	0.0377372	0.0421357	0.0374267	0.0339687	0.0364631	0.040344	0.0337181	0.0425869	0.037618	0.042571	0.0344259	0.038398	0.0394485	0.0392357	0.0377254	0.0396426	0.0391773	0.0391435	0.0407166	0.0394944	0.021848
0.369212	0.0850987	0.0142056	0.0856673	0.0171754	0.0858694	0.015413	0.0784346	0.014263	0.0401363	0.0426926	0.0437837	0.0407546	0.03983	0.0399511	0.0402547	0.0387184	0.0639016	0.0385118	0.0606603	0.0388623	0.0537068	0.0369953	0.0588956	0.0393096	0.0513752	0.0536711	0.0488084	0.0523413	0.0440438	0.047188	0.0483271	0.054344	0.0490413	0.0498069	0.047011	0.0456902	0.044406	0.0520122	0.0455081	0.054698	0.048517	0.0461015	0.0430819	0.0445839	0.043366	0.0411536	0.0473388	0.045128	0.0252024
0.371547	0.0766943	0.0165234	0.0842177	0.0167367	0.0774831	0.0156905	0.0886703	0.0148893	0.0388817	0.0361171	0.0382287	0.0367489	0.0395929	0.0385498	0.04061	0.0382462	0.0547197	0.0359232	0.0568199	0.0376358	0.0547886	0.0322612	0.0543743	0.0378904	0.0464955	0.0431685	0.0474875	0.0475814	0.0435271	0.0438202	0.0476081	0.0473403	0.0417727	0.0450632	0.0436434	0.0449947	0.0419228	0.047213	0.0438149	0.0457039	0.0407333	0.0407961	0.0424789	0.0417024	0.0440783	0.0413521	0.0418139	0.0449136	0.0247671
0.376934	0.0868051	0.0153511	0.0820465	0.0148773	0.0861911	0.0151247	0.0843324	0.0161735	0.0400195	0.0416568	0.0403479	0.0418881	0.0416455	0.0375982	0.0402176	0.0424051	0.0588842	0.0341671	0.0550321	0.0335943	0.0557477	0.0343069	0.0574285	0.0363888	0.0433574	0.0446795	0.0447695	0.0447368	0.0500594	0.0450468	0.0493206	0.0454069	0.0400518	0.0492717	0.0405021	0.048666	0.0400233	0.0529572	0.0426055	0.048856	0.0425483	0.0440339	0.0441417	0.044546	0.0463013	0.0447729	0.0434724	0.0438755	0.0214702
0.373106	0.0804846	0.015888	0.0806173	0.0150019	0.0855921	0.0153327	0.0812397	0.014462	0.0380964	0.0382292	0.0392663	0.0391396	0.0386983	0.0392415	0.036381	0.0374483	0.0554571	0.0340435	0.0550561	0.0344874	0.0503011	0.0319009	0.0521871	0.0328287	0.046593	0.0471143	0.0448306	0.050051	0.0445849	0.0449055	0.0432283	0.0473329	0.045899	0.0473672	0.0425266	0.0448001	0.0397431	0.0477191	0.0423519	0.0458245	0.0431733	0.0407134	0.0428671	0.0388591	0.0408045	0.03972	0.0414224	0.0397882	0.024605
0.382483	0.0887712	0.015946	0.0757176	0.0155075	0.084852	0.0163059	0.0829974	0.0162527	0.0384792	0.0370398	0.0339309	0.0348165	0.0386896	0.0372358	0.0384919	0.0379482	0.0520106	0.0325174	0.0482237	0.0307127	0.0514121	0.0331441	0.0511788	0.0329432	0.0451049	0.0439823	0.0416753	0.0416042	0.0489985	0.0467391	0.0440671	0.0398335	0.0394634	0.0416262	0.0381758	0.0452084	0.0443273	0.0454405	0.040042	0.0453052	0.0374539	0.0401353	0.0418553	0.0391691	0.0415922	0.0424605	0.042878	0.0423048	0.0220404
0.37965	0.086033	0.0134427	0.0792797	0.0133102	0.0849509	0.0136616	0.0841568	0.0135405	0.0354671	0.0339176	0.0360851	0.0375379	0.0363561	0.0374621	0.0387678	0.038585	0.0484534	0.0322704	0.0479208	0.0290131	0.0512347	0.0351925	0.0542153	0.0310545	0.0437433	0.0415326	0.0375153	0.038633	0.0450217	0.046604	0.0416392	0.0393552	0.0407695	0.041143	0.037342	0.0433837	0.0441123	0.043974	0.0400397	0.0395392	0.037811	0.0398429	0.0406329	0.0400136	0.0447129	0.0446063	0.043495	0.0396112	0.0232959
0.378164	0.0757522	0.0145152	0.0824102	0.0158704	0.0800162	0.0165433	0.0857612	0.0140139	0.033692	0.0343049	0.0326713	0.0342671	0.0380378	0.0364253	0.0368103	0.0340724	0.0493715	0.0334508	0.049206	0.0352619	0.0513258	0.0320295	0.0458607	0.0331883	0.0403532	0.0375801	0.0403437	0.0454851	0.0381272	0.0377994	0.0367419	0.0442103	0.0369939	0.0408976	0.0426499	0.0441299	0.0392513	0.0382069	0.040975	0.0422423	0.0388284	0.0395995	0.0405056	0.040468	0.0390933	0.0367692	0.0389368	0.0398332	0.0230924
0.365108	0.084	0.0158962	0.0846494	0.0149232	0.0829285	0.0145922	0.0836897	0.0147283	0.0420052	0.0408897	0.041804	0.0442891	0.0402538	0.0412061	0.0394881	0.0419501	0.0629427	0.0393309	0.0654883	0.0403783	0.057736	0.0380013	0.0633657	0.0369519	0.0489305	0.0614877	0.0581302	0.0523396	0.0494818	0.0573088	0.0560498	0.0532147	0.0470506	0.0568362	0.0469585	0.0497385	0.0427354	0.0516323	0.0451094	0.0504322	0.0450317	0.0467849	0.0428055	0.0453603	0.0462373	0.0421625	0.0467927	0.0463466	0.0236147
0.373685	0.0832126	0.0154376	0.0838618	0.0154718	0.0828428	0.015176	0.0813841	0.0168229	0.0401884	0.0410006	0.0408907	0.0405457	0.0398555	0.0404541	0.0423004	0.0414416	0.0581146	0.0387396	0.0601608	0.0373731	0.0594979	0.0408628	0.0630514	0.0370149	0.058521	0.0561381	0.0528076	0.0528971	0.059668	0.0598917	0.0522626	0.0536751	0.0511465	0.0532949	0.0452548	0.0540459	0.0489081	0.0545168	0.0454955	0.050508	0.0430285	0.0457951	0.0424781	0.045142	0.0453544	0.0438911	0.0453249	0.0434923	0.025633
0.383266	0.0847847	0.0160557	0.0820238	0.0169308	0.0842089	0.0155892	0.0759563	0.017179	0.0400757	0.035791	0.0362521	0.0379107	0.0376221	0.0367717	0.0370466	0.0384359	0.0529628	0.0344052	0.0490682	0.0301384	0.0554865	0.0355748	0.0526826	0.0309339	0.0505242	0.0419962	0.0388791	0.040839	0.0492478	0.042865	0.0423222	0.0407917	0.04165	0.0425587	0.0382618	0.0443738	0.0410947	0.0425368	0.0381765	0.0483177	0.042764	0.039574	0.0410469	0.0405237	0.0433412	0.042014	0.0428989	0.0425201	0.0217121
0.381049	0.0790673	0.0161997	0.0862673	0.0171407	0.0829284	0.0145309	0.086999	0.0152001	0.0363477	0.0372119	0.0399421	0.0398642	0.035579	0.0368577	0.0404701	0.0360386	0.0542691	0.0380379	0.0502448	0.0311657	0.0534493	0.0357579	0.050068	0.0321017	0.0490163	0.0438549	0.0393907	0.0443632	0.044753	0.0401388	0.0421258	0.0434046	0.0457393	0.0430667	0.0382067	0.0442498	0.0409036	0.045613	0.0393649	0.0461969	0.043015	0.0421606	0.0407853	0.0404379	0.0414121	0.0402687	0.0403375	0.0410739	0.0233226
0.330797	0.0858766	0.0148493	0.0780826	0.0144655	0.0842363	0.013928	0.0769862	0.0152327	0.0484561	0.0411918	0.0432587	0.0472676	0.0488633	0.0433926	0.0478194	0.0479449	0.0780729	0.0435292	0.0733896	0.0489844	0.0824087	0.0475504	0.083888	0.0511359	0.0652365	0.0603887	0.0626125	0.0673333	0.0711002	0.0634967	0.068626	0.0770575	0.0599166	0.0586978	0.0650308	0.0623226	0.0619496	0.0594817	0.0709801	0.0629772	0.0526118	0.0526801	0.0561768	0.0501104	0.0528582	0.055269	0.0495143	0.0509572	0.0275361
0.378097	0.0794632	0.0148284	0.0865647	0.0175957	0.0817822	0.0154751	0.0863113	0.0157394	0.0392818	0.0393855	0.0373905	0.037358	0.0383069	0.037273	0.0389609	0.0417757	0.0528396	0.0334328	0.0518314	0.0362151	0.0541807	0.0326386	0.0521045	0.036144	0.0450544	0.0413888	0.0456487	0.0445259	0.0444991	0.0410184	0.0460339	0.0458329	0.0423329	0.0455525	0.0425003	0.04495	0.0364716	0.0443407	0.0450662	0.0464808	0.0410008	0.0428726	0.0437137	0.0420595	0.0420156	0.0411824	0.0434918	0.0416438	0.0217873
0.379233	0.0808392	0.0134819	0.0840016	0.0158336	0.0802745	0.0158171	0.0861466	0.0156881	0.0366807	0.0355583	0.0379031	0.0382277	0.0396439	0.0385682	0.0374207	0.0398761	0.0521375	0.030404	0.0520811	0.0329759	0.0571183	0.0360102	0.0522131	0.0299018	0.0426238	0.0400298	0.044545	0.0448149	0.0491645	0.0440742	0.0419539	0.0381693	0.0396593	0.0434463	0.0410136	0.0491617	0.0423058	0.0448135	0.0388865	0.0449863	0.041274	0.0417194	0.0448546	0.0443568	0.0455816	0.0413112	0.0378571	0.0396006	0.0232849
0.37145	0.0865254	0.0150895	0.079442	0.0143419	0.0914375	0.0180881	0.0794767	0.0156216	0.0412531	0.0384128	0.036274	0.03975	0.040754	0.041477	0.0406101	0.0400987	0.0550982	0.0394539	0.0563742	0.0365494	0.0613296	0.0406852	0.0604242	0.0302809	0.0531785	0.0590091	0.0465224	0.0491297	0.0541323	0.0570107	0.043372	0.0427776	0.0514611	0.0497196	0.0461709	0.0511098	0.0540681	0.0513162	0.0419386	0.0458642	0.0402833	0.0454822	0.0458593	0.0465011	0.0446596	0.0435183	0.0425909	0.0435661	0.023384
0.373897	0.0820795	0.0154426	0.0840558	0.0153483	0.0761514	0.0142698	0.0868193	0.0144984	0.0398412	0.0406861	0.0389293	0.040113	0.0393156	0.0388449	0.039831	0.0377365	0.0568091	0.036803	0.0562643	0.0312968	0.052704	0.0321881	0.0563334	0.0332716	0.0495006	0.0492442	0.0463597	0.0470618	0.0396863	0.0429353	0.0452817	0.0428206	0.0479827	0.0456692	0.044014	0.0445328	0.0426088	0.0450418	0.0432141	0.0459929	0.042941	0.0404086	0.0404831	0.0421822	0.0419178	0.0404331	0.0431111	0.0463992	0.0264626
0.381999	0.0785923	0.0140078	0.0864741	0.0160935	0.0793269	0.0134521	0.0786288	0.013722	0.0350144	0.0340427	0.0396981	0.0389043	0.0356961	0.033865	0.0322696	0.0337554	0.0511763	0.035573	0.0532078	0.0295562	0.0489614	0.0294033	0.0445165	0.0291831	0.0449989	0.042855	0.041259	0.0398732	0.0403702	0.0408193	0.0372595	0.0396213	0.0394129	0.0439164	0.0352408	0.0419272	0.0347583	0.039918	0.0365754	0.0420885	0.0405715	0.0433848	0.037735	0.0386441	0.0355111	0.0377282	0.0384597	0.0425493	0.0263566
0.374989	0.0772373	0.0165837	0.0816957	0.0151231	0.0831149	0.0156456	0.0845666	0.0170181	0.0416661	0.0390474	0.0392942	0.04006	0.0427306	0.0422249	0.0444887	0.043326	0.0542891	0.033804	0.0597148	0.0380665	0.0615852	0.0412359	0.0636521	0.0387385	0.0479253	0.0516405	0.0472862	0.0500716	0.0528458	0.052954	0.048051	0.0498145	0.0434207	0.0476572	0.0467775	0.0526481	0.0512878	0.0518172	0.047098	0.0465424	0.0438046	0.0436385	0.0444431	0.0450522	0.0462736	0.048038	0.0431561	0.0439813	0.0237563
0.385558	0.0812547	0.0163345	0.0852184	0.0165418	0.0801976	0.0159755	0.0799439	0.0166304	0.0349985	0.0361533	0.0354585	0.0355792	0.0346792	0.0356031	0.0388683	0.0379614	0.0477547	0.0305938	0.0459648	0.0284959	0.0478784	0.0327695	0.0513478	0.0306656	0.0399212	0.0387366	0.0372206	0.0351999	0.041171	0.041648	0.0420409	0.0408548	0.0379703	0.041837	0.0350017	0.0405876	0.0390818	0.0428401	0.0374646	0.0398934	0.0395542	0.0409568	0.0382275	0.0406408	0.0422696	0.0405452	0.0403998	0.0414562	0.0219884
0.371482	0.0829764	0.01504	0.081259	0.0176988	0.0885375	0.0167419	0.0791972	0.0161556	0.0453165	0.045248	0.0424612	0.0471279	0.0447824	0.0420355	0.0427487	0.0442472	0.0671356	0.0443778	0.0626642	0.0424926	0.0659106	0.0426097	0.061575	0.0395239	0.0568966	0.0565324	0.0501274	0.0542149	0.0581868	0.0508374	0.0503126	0.0526221	0.0522572	0.0519048	0.0498845	0.0578133	0.0489968	0.0487582	0.0456317	0.0576396	0.0471749	0.0507534	0.0481752	0.0458169	0.0462582	0.0455095	0.0477125	0.0441942	0.0243058
0.367466	0.0794096	0.0159317	0.088576	0.0149153	0.0745375	0.0152446	0.0872919	0.0157655	0.0437707	0.0463936	0.0416955	0.0402877	0.0432498	0.0449605	0.0434521	0.0435753	0.0663543	0.0399033	0.0602168	0.0375698	0.0619328	0.0399991	0.0629345	0.0411648	0.0521346	0.0532954	0.0507951	0.0501436	0.0536575	0.0532941	0.0549953	0.0517581	0.0468102	0.051385	0.0445151	0.0531935	0.0475483	0.0550537	0.0504113	0.0532044	0.0478837	0.0447668	0.0442813	0.0502656	0.0496112	0.0479084	0.0479321	0.048619	0.0222484
0.373756	0.0831302	0.0178275	0.0848791	0.0163464	0.0810212	0.0156142	0.0881852	0.0154818	0.0402229	0.0389722	0.0393794	0.0401862	0.0391945	0.0387186	0.0396347	0.0391317	0.0526541	0.0386071	0.0598681	0.0375703	0.0554451	0.0352745	0.0600885	0.0369804	0.043495	0.0556579	0.0481394	0.0477976	0.0451764	0.0531816	0.04691	0.0462712	0.0438753	0.0513011	0.0439885	0.0474573	0.0443576	0.0514406	0.0440631	0.0460353	0.0455956	0.0434512	0.0437004	0.0425692	0.0438152	0.0426369	0.044802	0.0451335	0.023741
0.380591	0.0849931	0.0153134	0.0777089	0.014999	0.087276	0.0167251	0.077057	0.0155903	0.033926	0.0356909	0.0330485	0.034337	0.0408217	0.0378052	0.0360145	0.0346014	0.0477631	0.0292405	0.0575025	0.0312532	0.0518963	0.0319445	0.0510106	0.0294521	0.0384579	0.0465886	0.0450609	0.041559	0.0439652	0.0454108	0.043721	0.0391782	0.0394212	0.0457485	0.0395419	0.0429714	0.0382093	0.0442491	0.0351348	0.0408654	0.0377945	0.0403914	0.0423969	0.0409446	0.0376043	0.0393447	0.0398058	0.0373019	0.021985
0.376356	0.0812689	0.016208	0.0858173	0.0158652	0.085401	0.0154252	0.0864066	0.0171211	0.0393829	0.0391642	0.0385619	0.0389527	0.0358871	0.0397593	0.0380569	0.0417525	0.0576064	0.0382004	0.0548528	0.0317714	0.0544062	0.0401117	0.0576984	0.034293	0.052603	0.0555093	0.0455976	0.0476177	0.0544265	0.0540278	0.0492051	0.0485422	0.0492596	0.0474164	0.0438387	0.0486533	0.0501668	0.0502873	0.045462	0.0513621	0.0439571	0.0433916	0.0431748	0.0434501	0.0450096	0.0447382	0.0434922	0.0471354	0.0242779
0.368765	0.083865	0.0156211	0.0862061	0.0147811	0.0806606	0.0144375	0.0845267	0.0144473	0.0408369	0.0405172	0.0444144	0.0428472	0.0396257	0.039384	0.0353253	0.0361797	0.05868	0.0373405	0.0602346	0.0345881	0.0557996	0.0340771	0.056483	0.0341015	0.0486861	0.0524297	0.0528812	0.0470976	0.0462693	0.0473599	0.0508911	0.0452833	0.0467211	0.0512258	0.0426201	0.0446361	0.0429914	0.0437631	0.0434824	0.0496838	0.0481839	0.046524	0.044264	0.0412246	0.0391455	0.0401326	0.0433063	0.0466862	0.0265845
0.374671	0.0822395	0.0147422	0.0833567	0.0143122	0.0793532	0.0144855	0.0845091	0.0148815	0.0412988	0.0401561	0.0381256	0.0388837	0.0396012	0.0398065	0.0395764	0.0409108	0.0581045	0.0352295	0.0578799	0.0335266	0.0596152	0.0347354	0.0616212	0.0369647	0.0510106	0.0471629	0.0419889	0.0449526	0.0453274	0.0532288	0.0506855	0.0485384	0.042994	0.0489436	0.0411666	0.0509286	0.0460597	0.0502875	0.0456146	0.0481505	0.0405808	0.0406901	0.0410729	0.0414792	0.0457176	0.0492056	0.0427368	0.0424551	0.023722
0.38172	0.0847835	0.0155587	0.0826679	0.0161953	0.0877888	0.0149873	0.0789867	0.0152596	0.0365618	0.0390074	0.0372797	0.0401139	0.0374406	0.0361819	0.0340062	0.0355251	0.0542186	0.0363396	0.0540943	0.031776	0.0530454	0.0338186	0.0480367	0.0290589	0.049269	0.0479894	0.0428914	0.0409634	0.0479923	0.0399809	0.0401425	0.0424957	0.0422876	0.0465829	0.0397519	0.0428227	0.0387153	0.0425266	0.0370533	0.0493986	0.0441902	0.042911	0.0447388	0.0385312	0.0397291	0.0412053	0.0398463	0.0388372	0.0224514
0.383906	0.0812914	0.014742	0.0830103	0.0148676	0.0854615	0.0170815	0.0826921	0.0148271	0.0356241	0.0369044	0.0360164	0.0366517	0.0374467	0.0383335	0.0354872	0.0393117	0.0509628	0.0344521	0.053976	0.0346348	0.0537718	0.0349512	0.0536061	0.0305979	0.0460578	0.0459041	0.0466725	0.0407424	0.0467529	0.0462585	0.0425588	0.046319	0.0426445	0.045148	0.0418642	0.0437457	0.0413014	0.045082	0.0424988	0.0443913	0.0388145	0.0406108	0.0412279	0.0406155	0.039727	0.0412103	0.0396712	0.0409308	0.0220645
0.375479	0.0865298	0.0146659	0.0826957	0.0170616	0.0786633	0.0150992	0.0809529	0.014995	0.0372065	0.038964	0.0352292	0.036068	0.0369051	0.0364691	0.0359352	0.0378747	0.057916	0.0347151	0.0531061	0.030817	0.0515369	0.0335666	0.0499037	0.0340119	0.046548	0.0459703	0.0413054	0.0440785	0.0464678	0.0447307	0.0443157	0.0439198	0.0412435	0.0429949	0.0432162	0.0449263	0.0430295	0.046196	0.0419439	0.0454415	0.0429699	0.0410252	0.0392257	0.0422684	0.0432139	0.0416085	0.0414138	0.0404895	0.0238391
0.372291	0.0798133	0.014091	0.0835999	0.0145363	0.0790085	0.0145243	0.0896485	0.0153414	0.0342009	0.0335414	0.034644	0.0356701	0.038565	0.0413061	0.0373905	0.0374453	0.050123	0.0319285	0.0503616	0.0310371	0.0540866	0.0350925	0.0544097	0.0310383	0.0414058	0.0437771	0.0414393	0.0404961	0.0483261	0.0470148	0.0411428	0.040331	0.0417151	0.0416634	0.0418337	0.0450726	0.0450709	0.0422009	0.0391568	0.0432185	0.0403448	0.0385863	0.0443796	0.0429553	0.0413933	0.0427733	0.0393676	0.0411934	0.0241658
0.381308	0.0829778	0.0178423	0.0824686	0.0168027	0.0819612	0.0160631	0.0793809	0.0168432	0.040034	0.0411465	0.0407349	0.0377623	0.0366711	0.0353471	0.0379767	0.0373228	0.0558529	0.0378694	0.0491903	0.0287667	0.0495535	0.035545	0.050453	0.0337272	0.0475181	0.0469862	0.0356019	0.0391259	0.0454517	0.0448491	0.0390391	0.0410001	0.0456937	0.0447225	0.0365618	0.0421409	0.042527	0.0419036	0.0382753	0.0427073	0.0394794	0.0399073	0.0396205	0.0422302	0.043146	0.0413003	0.046512	0.0455048	0.0244468
0.371983	0.0847549	0.0163102	0.0834806	0.0140362	0.083647	0.0147427	0.0815964	0.0153212	0.0390523	0.0386902	0.0368334	0.0360409	0.0373574	0.0400377	0.0399323	0.0413617	0.0539455	0.0368567	0.0528291	0.0343052	0.0560579	0.0372513	0.0560405	0.035793	0.0533479	0.0473511	0.0449726	0.0433165	0.0541933	0.0498297	0.0450039	0.0452043	0.0447153	0.0437453	0.0396362	0.0465879	0.0457854	0.0454256	0.0416124	0.0452846	0.0408939	0.0391615	0.0448844	0.0432947	0.0406475	0.0405705	0.0436572	0.0423747	0.0220291
0.383873	0.0810894	0.0164904	0.0844	0.0154333	0.0830023	0.016282	0.0844694	0.0151431	0.0371131	0.0382098	0.0371356	0.0341957	0.0371202	0.0370265	0.0394458	0.0394544	0.0472428	0.0331874	0.0529053	0.032318	0.0490702	0.0329525	0.0547968	0.0303015	0.0351939	0.0444356	0.04439	0.03805	0.0374305	0.0465884	0.0469894	0.0364655	0.0375164	0.048533	0.0409043	0.0433898	0.0396772	0.0484907	0.036468	0.0429107	0.0409055	0.0376091	0.0405685	0.0431605	0.0407837	0.0413197	0.0415734	0.0430623	0.0216515
0.376464	0.0751646	0.0150857	0.0900989	0.015174	0.075642	0.0158607	0.0872279	0.0176641	0.0369899	0.0367202	0.0381267	0.0354562	0.037472	0.038032	0.0417294	0.0377372	0.0498736	0.0320961	0.0462335	0.03114	0.0519327	0.0352329	0.0540004	0.0330866	0.0387497	0.0424673	0.0415081	0.0422752	0.0437777	0.0460428	0.0415996	0.0495818	0.0380008	0.04139	0.0386395	0.0467515	0.043432	0.0462541	0.0411204	0.042586	0.0421311	0.0408644	0.0401276	0.0428115	0.0441168	0.0439122	0.0410761	0.0388588	0.0223733
0.365021	0.0796833	0.013548	0.0825967	0.0150377	0.0863471	0.0148894	0.0833099	0.014176	0.0350277	0.0374894	0.0397278	0.039455	0.0404683	0.0421313	0.0361671	0.037929	0.0542694	0.037127	0.0603571	0.0351539	0.0645867	0.0378905	0.056138	0.0262301	0.060617	0.0538648	0.0491812	0.0497117	0.0629332	0.0582583	0.0399081	0.0394619	0.0520687	0.0505603	0.0429009	0.0548698	0.0485127	0.0447254	0.0352177	0.045237	0.0465493	0.0426112	0.0457758	0.0466021	0.0406911	0.0393864	0.038828	0.0429401	0.0267199
0.382696	0.0911523	0.0163905	0.0760135	0.0150289	0.0889132	0.0158279	0.0760469	0.0157581	0.0378415	0.0359543	0.0368504	0.0366008	0.0354571	0.0351853	0.0373551	0.0409678	0.0499158	0.0308654	0.0491858	0.0304535	0.0505226	0.0332569	0.052467	0.0320677	0.0416786	0.0458619	0.0432673	0.0372754	0.041423	0.041364	0.0441448	0.0397408	0.0385106	0.0429681	0.036154	0.0426798	0.0414386	0.0452329	0.0387737	0.0405403	0.0381981	0.0407535	0.0406492	0.0387038	0.0410344	0.0421265	0.0432449	0.0410252	0.0222121
0.367471	0.081672	0.0147291	0.0875268	0.0157385	0.0819901	0.0136794	0.0804963	0.0150235	0.0416944	0.0434247	0.0421112	0.041383	0.0338224	0.0370184	0.0385354	0.0377737	0.062193	0.0395622	0.06344	0.0318399	0.0513301	0.030326	0.0543708	0.0343315	0.051657	0.0508488	0.0472412	0.0427037	0.0401545	0.0402066	0.0497936	0.0510766	0.0498162	0.0520134	0.0434331	0.041035	0.0391212	0.0480168	0.0485968	0.052343	0.0488672	0.0455307	0.036971	0.0374188	0.042509	0.0412538	0.0483599	0.0492935	0.0264225
0.379009	0.079422	0.0164862	0.0843593	0.0149541	0.0756896	0.0156877	0.0851628	0.0160565	0.0389127	0.0392291	0.0374381	0.0390935	0.0374822	0.0399652	0.0375519	0.038499	0.0542604	0.0374716	0.054742	0.0313623	0.0572294	0.0378468	0.0547309	0.0307296	0.0512889	0.049179	0.0482416	0.0429505	0.0496832	0.0536729	0.0467215	0.0438268	0.0444936	0.0463636	0.0394931	0.0481292	0.0433903	0.0463494	0.0400447	0.0482581	0.0407982	0.041719	0.0415563	0.0439268	0.0437097	0.0411099	0.042471	0.0414579	0.0232528
0.367707	0.0859673	0.0139262	0.0831415	0.0136829	0.0826678	0.0142291	0.0876547	0.0138752	0.0347092	0.0367731	0.0337095	0.0314583	0.0379174	0.0405755	0.0374475	0.0366839	0.049637	0.0276078	0.0504973	0.0328606	0.0564434	0.0360035	0.0552091	0.0305649	0.0390899	0.0391608	0.045827	0.0410186	0.047251	0.0471911	0.04928	0.039897	0.0378336	0.0401323	0.0403456	0.0473837	0.0454966	0.0445285	0.0406431	0.0419239	0.0384666	0.0370285	0.0419176	0.0459599	0.0432088	0.0452663	0.0385672	0.0414796	0.0233677
0.370847	0.0805013	0.013292	0.0813014	0.0148087	0.0837741	0.0149216	0.0859966	0.0139336	0.0344799	0.0320881	0.0347538	0.0339977	0.0379797	0.0397801	0.0361962	0.0366701	0.0479657	0.0308425	0.050458	0.034958	0.0555731	0.0346326	0.0523054	0.0320743	0.041436	0.0435166	0.0489436	0.0453538	0.0459605	0.0458462	0.0439627	0.0356272	0.0412667	0.0404598	0.0438202	0.0437054	0.0497449	0.0446721	0.0407102	0.0348885	0.0418796	0.0426747	0.0434904	0.0472267	0.0411449	0.0410483	0.0385802	0.0395209	0.0260832
0.385474	0.0800145	0.0151686	0.084199	0.0160152	0.0821277	0.0151367	0.0837518	0.01461	0.0351552	0.0353109	0.0339415	0.0334197	0.0359051	0.0369102	0.0342329	0.0351133	0.0439543	0.0279745	0.0449085	0.0284993	0.0449475	0.0309408	0.0462182	0.0288918	0.0342133	0.0343912	0.0365389	0.0344329	0.0351481	0.0385771	0.0334667	0.0347283	0.0369136	0.0410728	0.0351483	0.0406661	0.0367422	0.0401041	0.0355956	0.0363711	0.0384522	0.0397786	0.0381323	0.0386145	0.0380424	0.0365902	0.036521	0.0376106	0.0210709
0.391221	0.0848619	0.0190968	0.0824261	0.0155075	0.0799405	0.0164971	0.0779078	0.0150854	0.0379058	0.036743	0.0359247	0.034419	0.0320458	0.0341417	0.035695	0.0368001	0.0473458	0.0317479	0.0471216	0.0296185	0.0452536	0.0298855	0.047436	0.0321208	0.0383659	0.037709	0.0358298	0.0431553	0.0329315	0.0392696	0.0392205	0.0424426	0.0374895	0.0398862	0.0352849	0.0396181	0.0337381	0.0434035	0.0380211	0.0443491	0.0389006	0.0378738	0.0355027	0.0389666	0.0370516	0.0399551	0.0409768	0.0385727	0.0216042
0.377375	0.0821258	0.016038	0.0884809	0.0151828	0.0799259	0.0149292	0.0854518	0.0150426	0.0348101	0.0366791	0.0374547	0.0347236	0.0365358	0.0385406	0.0375941	0.0359343	0.0517871	0.0345003	0.051598	0.031625	0.0526497	0.0365777	0.0509953	0.032356	0.0459698	0.0469735	0.0407509	0.0441696	0.0473625	0.0452014	0.0410202	0.0450737	0.0421197	0.0446705	0.0378079	0.0485247	0.0476946	0.0457895	0.0390306	0.0460032	0.0419587	0.0390505	0.0408016	0.042229	0.0438941	0.0371739	0.040479	0.0407717	0.0242385
0.37902	0.0830137	0.0150545	0.0792551	0.0144407	0.0873971	0.0155538	0.0801319	0.0152816	0.0384159	0.0381578	0.0390019	0.0389471	0.04042	0.0408791	0.0395513	0.0414097	0.0549813	0.0368363	0.0547394	0.0317361	0.0575429	0.0382268	0.0557642	0.0321413	0.0491303	0.0458518	0.0422025	0.0452211	0.0508061	0.0501516	0.0431759	0.0397434	0.0429	0.0465397	0.0375372	0.0479352	0.0456107	0.0495211	0.04074	0.0443485	0.0417859	0.0411312	0.0434428	0.0422712	0.0432767	0.0390175	0.0423324	0.0434385	0.0248098
0.377809	0.077933	0.0172744	0.0872951	0.0165381	0.0798244	0.01535	0.0842167	0.0145778	0.0369554	0.0388308	0.0404694	0.0381853	0.0335592	0.034621	0.0352876	0.0348533	0.0522516	0.0362647	0.0552304	0.0304976	0.0513381	0.0323267	0.0481027	0.0314032	0.0462491	0.0459594	0.0491688	0.0475378	0.0423316	0.0401984	0.0460846	0.0418739	0.0463216	0.0455118	0.0414508	0.0414069	0.0404121	0.0399095	0.04002	0.0442443	0.0434435	0.0386334	0.0376611	0.0395509	0.0396607	0.0361172	0.0405696	0.0423187	0.0251194
0.385736	0.0907087	0.0145562	0.0745022	0.0173418	0.085754	0.0159356	0.0799767	0.0158093	0.0356495	0.0376507	0.0365898	0.0374869	0.0384524	0.0380068	0.0375094	0.0369754	0.0480304	0.0332183	0.0494066	0.0306395	0.0510858	0.0351288	0.051451	0.0335193	0.0423188	0.043479	0.0367077	0.0380082	0.0419639	0.0457923	0.0386893	0.0368485	0.0388682	0.0429369	0.038614	0.0422698	0.0417154	0.0468931	0.0387416	0.0436625	0.03961	0.0421123	0.0435648	0.0401464	0.0411959	0.0416195	0.0405419	0.0426799	0.0231739
0.369651	0.0911014	0.0145366	0.079204	0.0152171	0.0902549	0.0138264	0.080047	0.0158643	0.0407927	0.0417458	0.0381032	0.0396895	0.0434446	0.0397629	0.0402842	0.0455032	0.0643793	0.0412014	0.0562583	0.0369482	0.0607095	0.0413109	0.0595021	0.0368059	0.0634784	0.0583448	0.0472897	0.0483682	0.0612591	0.060173	0.0454987	0.0521688	0.0519128	0.0504704	0.0460702	0.0530926	0.0490516	0.0505646	0.0439864	0.0552398	0.0425095	0.045896	0.0456259	0.0410528	0.0453965	0.0458503	0.0465499	0.0458659	0.0212298
0.385656	0.07841	0.0151734	0.0815883	0.0162576	0.0784497	0.0164117	0.0852641	0.0149213	0.0352405	0.0369827	0.0383972	0.0375865	0.0373307	0.0358771	0.0375731	0.0348661	0.0503256	0.0332068	0.0487488	0.0338037	0.0475894	0.0312174	0.044213	0.0336383	0.0400604	0.0425845	0.0390962	0.0423734	0.0356066	0.0392897	0.0378157	0.0427706	0.0408519	0.0433603	0.042531	0.0428669	0.0391129	0.0408426	0.0398603	0.0416989	0.0439173	0.0432457	0.0399342	0.040308	0.040439	0.039476	0.0391697	0.0408786	0.0235426
0.375812	0.0834897	0.0149493	0.0830846	0.0154586	0.0806179	0.0147201	0.0841332	0.0154857	0.0358626	0.0369561	0.0353767	0.0344745	0.0353898	0.0403068	0.040573	0.0366602	0.049895	0.0288018	0.0526227	0.0292674	0.0500696	0.034073	0.0532877	0.027114	0.0374293	0.0392265	0.0446417	0.0368441	0.0433006	0.047866	0.0429791	0.0342122	0.0343703	0.0443264	0.0373823	0.0452525	0.0453873	0.048276	0.0351468	0.0399512	0.0404228	0.0413087	0.0424255	0.0410091	0.0448991	0.0415302	0.0388222	0.0401301	0.0234389
0.381143	0.0851981	0.0158686	0.0841249	0.0150898	0.0800945	0.014948	0.0866058	0.0165145	0.0372858	0.0373097	0.0337827	0.0358908	0.0373829	0.038635	0.0412047	0.0413472	0.0499862	0.0322062	0.0490638	0.0294507	0.0540367	0.0345748	0.0545225	0.0339044	0.0392213	0.0429136	0.0400045	0.0425689	0.0418728	0.0453696	0.0447843	0.0393988	0.0381014	0.0432736	0.0372253	0.043544	0.040171	0.0508609	0.0441772	0.042159	0.0389982	0.0382636	0.0431452	0.0427942	0.0445494	0.0435337	0.0418263	0.0398636	0.0229738
0.368425	0.0864195	0.0135998	0.0804438	0.014297	0.0829668	0.0165527	0.0858555	0.0152078	0.0376557	0.0384512	0.0379244	0.0404495	0.0413024	0.042209	0.0422638	0.0397945	0.0539186	0.035535	0.0538511	0.0325962	0.0615159	0.0376437	0.0600403	0.032765	0.0456687	0.0474413	0.0446955	0.0461331	0.050813	0.053314	0.0451007	0.0449542	0.0451324	0.0444691	0.0391528	0.0523161	0.0514583	0.0502103	0.043916	0.0475326	0.0422285	0.0423424	0.0454182	0.0459797	0.0455439	0.0423821	0.0416317	0.0437062	0.0223561
0.385115	0.0836363	0.0157039	0.0805435	0.0169537	0.0811954	0.0158896	0.0798444	0.0185119	0.0374235	0.035027	0.0359735	0.0368372	0.0380916	0.0358257	0.0371432	0.0392333	0.0485003	0.029376	0.0470806	0.0309834	0.0520056	0.0352727	0.0490317	0.0317038	0.0408102	0.0414328	0.0393321	0.0415844	0.0461068	0.0419832	0.0393959	0.0471769	0.0386117	0.0424391	0.0400349	0.0479843	0.0390921	0.0439348	0.0380641	0.0447068	0.040693	0.0404184	0.040274	0.0407175	0.0421362	0.0430776	0.042185	0.040825	0.0214799
0.367507	0.0833848	0.0123701	0.0828235	0.0135163	0.0836122	0.0150241	0.0884534	0.0164716	0.0382958	0.0380455	0.0384189	0.0377135	0.0390474	0.0420022	0.0446271	0.0418794	0.0565276	0.0343005	0.0569804	0.0337417	0.0590325	0.0375636	0.057818	0.0362793	0.0416659	0.0480133	0.0465827	0.047132	0.051372	0.0565612	0.0497542	0.0459062	0.0410906	0.0464501	0.0437491	0.0498865	0.0492862	0.0511194	0.0460746	0.0465165	0.0424729	0.0409935	0.0406124	0.0471629	0.0470336	0.0446146	0.0413903	0.0432495	0.022333
0.381619	0.0828927	0.0154721	0.0848038	0.0155453	0.0831174	0.0168665	0.0866573	0.0162517	0.0366967	0.0366094	0.039206	0.0390431	0.0374066	0.0365646	0.0375468	0.0380446	0.0502899	0.0348896	0.0532929	0.0369488	0.0522129	0.0336971	0.0499903	0.0344402	0.042639	0.0420681	0.0417086	0.0440225	0.0392846	0.0417182	0.0404403	0.0414357	0.042021	0.0449211	0.0461202	0.041355	0.0392423	0.0415794	0.0417474	0.0440387	0.0421886	0.0395829	0.0413933	0.0389199	0.0430794	0.0411158	0.0400332	0.0425079	0.025181
0.351445	0.0844408	0.0165582	0.0825625	0.0155861	0.0844109	0.0162594	0.0792119	0.0160631	0.0491467	0.0485948	0.0467123	0.0476233	0.0493338	0.0514791	0.0459629	0.0516844	0.0774292	0.0522691	0.0841354	0.0516448	0.0758963	0.0499563	0.0828626	0.0487671	0.0780205	0.0793564	0.0775332	0.0701042	0.0760189	0.0792087	0.0736272	0.0721449	0.0762725	0.0755414	0.0676083	0.0677992	0.0716574	0.0739081	0.0715869	0.0713376	0.0571754	0.0563064	0.0575918	0.0552789	0.0557176	0.0584388	0.0580647	0.0560994	0.0237086
0.366339	0.0890957	0.0145428	0.081933	0.0154001	0.0849339	0.0146629	0.0855004	0.0152439	0.0404896	0.0381196	0.0366513	0.0383101	0.041399	0.0399407	0.0412512	0.042156	0.0556256	0.0362354	0.0539335	0.0332607	0.0613001	0.0362479	0.0588273	0.037102	0.0514166	0.054148	0.0475756	0.046832	0.0558485	0.053978	0.0496012	0.0452336	0.0455684	0.0474908	0.0442081	0.0526315	0.0507521	0.0525742	0.0465182	0.0468801	0.0437413	0.0444981	0.0445631	0.0445519	0.0472607	0.0453636	0.0441117	0.0453341	0.0246706
0.388418	0.0799316	0.0175997	0.085972	0.0160127	0.0799003	0.0146317	0.0845465	0.0145537	0.0401646	0.0372093	0.0376868	0.0349032	0.0350102	0.0361317	0.0350972	0.0358407	0.0518652	0.0293768	0.0479982	0.0328233	0.0450747	0.0285977	0.0494928	0.0345062	0.0388767	0.0380173	0.0395068	0.0415328	0.0350767	0.0396637	0.0428914	0.0444886	0.0367198	0.041407	0.0387024	0.0401888	0.0351441	0.0418759	0.0407171	0.0452579	0.0402927	0.0411885	0.0393607	0.0389194	0.0409221	0.0411615	0.0404011	0.0416749	0.0224032
0.386752	0.0802166	0.0159614	0.0840405	0.0143949	0.0808591	0.016038	0.0850294	0.0175683	0.0356714	0.036645	0.0383401	0.0355975	0.0369583	0.0407972	0.0385579	0.0370406	0.0497219	0.029201	0.0486092	0.0317783	0.0470906	0.0312209	0.053761	0.0313227	0.038624	0.0407892	0.0390735	0.0396963	0.0408209	0.0425156	0.0409065	0.0384326	0.0353286	0.0425676	0.0378293	0.0433283	0.0377974	0.0475707	0.0356305	0.0433865	0.0416565	0.0405983	0.0396912	0.0413789	0.0421998	0.0401286	0.0411353	0.0412036	0.0219395
0.362599	0.0873402	0.015094	0.0762867	0.0142889	0.085106	0.0139002	0.0778502	0.0144749	0.0400066	0.0364958	0.0346904	0.0355983	0.0369034	0.0365124	0.0378456	0.0398585	0.0555812	0.0290816	0.0522497	0.0290699	0.0509272	0.0303842	0.058138	0.0327809	0.0398047	0.0415393	0.0372868	0.0415334	0.0398984	0.0401931	0.0420903	0.0432763	0.0420427	0.0417517	0.0396461	0.0403056	0.0438297	0.0421327	0.0447657	0.0438607	0.0398214	0.0433586	0.0409156	0.041185	0.0455401	0.0455795	0.0428932	0.0421157	0.0257398
0.365809	0.0847223	0.0149395	0.0810009	0.0148741	0.0846857	0.0140068	0.0853087	0.0141781	0.0359515	0.0367374	0.0410314	0.0392592	0.0418194	0.0385123	0.0419519	0.0391046	0.0579972	0.0386924	0.0555724	0.0297115	0.05806	0.0385633	0.0552496	0.0307247	0.0554561	0.0503307	0.0415242	0.0440504	0.054367	0.0489581	0.0398651	0.0421854	0.049082	0.0466283	0.0406868	0.0468322	0.0487355	0.0472323	0.0388384	0.0494859	0.0444508	0.0448556	0.0446003	0.0450969	0.0432534	0.043431	0.0439768	0.041751	0.0244482
0.365201	0.0850325	0.0163409	0.0817508	0.0162981	0.0847742	0.0171821	0.0826833	0.0166598	0.0410044	0.0410511	0.0405415	0.0417387	0.044139	0.0396206	0.0424017	0.0416233	0.0579699	0.0384111	0.0602831	0.0341926	0.0607825	0.0421966	0.0656998	0.0367916	0.0532043	0.0571713	0.0551763	0.0548834	0.0508409	0.0589153	0.0507107	0.0540203	0.0466661	0.0499512	0.0455818	0.0514887	0.0517351	0.0559878	0.0427779	0.046949	0.0433514	0.0444297	0.0453925	0.0471888	0.0433863	0.0427032	0.0464822	0.0446298	0.0220483
0.373583	0.0793118	0.0153323	0.0852884	0.0153638	0.076428	0.0165717	0.0863381	0.0154409	0.036738	0.0399903	0.0405994	0.0369662	0.0404173	0.039234	0.0423237	0.0383905	0.0569827	0.037496	0.0536943	0.0327901	0.0553953	0.0381178	0.0578895	0.0350086	0.0493456	0.051628	0.0450996	0.0435795	0.0486241	0.0522012	0.0474386	0.0443177	0.0450291	0.0460179	0.0411214	0.0458736	0.047043	0.0504466	0.0453025	0.0467881	0.0409306	0.0410752	0.0408266	0.0458192	0.04381	0.0443034	0.0394303	0.0424428	0.0243226
0.367707	0.0852705	0.0162978	0.0825637	0.0139916	0.0804355	0.0149694	0.0787333	0.0150583	0.0406088	0.0399641	0.0380987	0.0395157	0.0378286	0.0366127	0.0395838	0.0397145	0.0571371	0.0366839	0.0566059	0.0327467	0.0558592	0.0354502	0.0586948	0.0351906	0.0524417	0.050813	0.0436062	0.0465248	0.0506989	0.0510334	0.0467867	0.0459105	0.0470946	0.0468278	0.0408071	0.0455556	0.0473849	0.0480419	0.0448496	0.0466281	0.0424705	0.0442857	0.0404413	0.0420032	0.0428756	0.044698	0.0431396	0.04512	0.0238594
0.37298	0.0859938	0.0170867	0.0797747	0.0148166	0.0811376	0.015478	0.0821871	0.0154342	0.0366972	0.0370448	0.0366463	0.0352544	0.0326375	0.0367354	0.0362517	0.035574	0.0517489	0.0344017	0.0512041	0.0260468	0.0436687	0.0301143	0.0502504	0.0286681	0.0461301	0.0452779	0.0364991	0.0328774	0.0372901	0.0428156	0.037928	0.0387151	0.0420708	0.0436754	0.0347701	0.0387764	0.041924	0.0425195	0.0374925	0.04118	0.0408409	0.0414342	0.0373236	0.0376525	0.0408578	0.0393928	0.0430879	0.0421359	0.0213637
0.38396	0.0824109	0.0162224	0.0807808	0.0157574	0.0830093	0.0173302	0.0840619	0.0177304	0.040314	0.0356136	0.0378528	0.0379636	0.039243	0.0381966	0.0376355	0.0389167	0.050727	0.0326085	0.0518723	0.0316519	0.0534388	0.0344218	0.055513	0.030543	0.0416604	0.0448038	0.0404055	0.0423565	0.0422094	0.0465733	0.0415121	0.0396236	0.0395511	0.0444507	0.0400261	0.0467152	0.043415	0.0477251	0.0386578	0.0409438	0.04131	0.0421951	0.042495	0.0440498	0.0431213	0.0440056	0.0400341	0.0407552	0.0248819
0.374197	0.0838909	0.0144327	0.0758404	0.0150961	0.0896458	0.0154216	0.0819546	0.0162182	0.0371981	0.0360165	0.0367233	0.0367781	0.0382047	0.0398622	0.0407963	0.0389597	0.0529813	0.0333685	0.0533092	0.029146	0.0540313	0.0375192	0.0577778	0.0296383	0.0445817	0.0467161	0.0362691	0.0388097	0.0488991	0.0533131	0.0397497	0.0424574	0.0416611	0.0457984	0.0378693	0.0467726	0.0477483	0.047637	0.037376	0.0419481	0.0409425	0.040989	0.0440126	0.0450764	0.0410564	0.0433192	0.0425922	0.0425201	0.0250144
0.373064	0.0882761	0.0157453	0.0775743	0.0150874	0.0861472	0.0142518	0.080953	0.0159355	0.0398414	0.0355949	0.0374986	0.0369768	0.0394048	0.0403346	0.042042	0.0413297	0.0574103	0.0371007	0.0528866	0.030904	0.0608774	0.0394282	0.0595054	0.0303369	0.0528269	0.0487594	0.0429121	0.0459299	0.0564968	0.0555393	0.047234	0.0462548	0.0467774	0.0453405	0.0391027	0.0503804	0.0486093	0.0506778	0.0413204	0.0498264	0.0391367	0.0428355	0.0435972	0.0438268	0.045298	0.0466555	0.0439292	0.0421605	0.0255351
0.377743	0.0832796	0.0156407	0.0856118	0.0139039	0.0812189	0.0167279	0.0874141	0.0166601	0.0384247	0.0370702	0.0377935	0.0399977	0.0374969	0.0368989	0.0391284	0.0375524	0.0514707	0.0365451	0.0515795	0.0368341	0.0513492	0.0360234	0.0553588	0.0353268	0.0434315	0.0454851	0.0513131	0.0479888	0.0456186	0.0443158	0.045923	0.043797	0.0475003	0.0464475	0.0518606	0.045012	0.0454166	0.0469523	0.0468504	0.0465724	0.0413101	0.0415021	0.0408703	0.0410065	0.0434408	0.0422992	0.0433135	0.0433428	0.022167
0.374318	0.0832707	0.0146919	0.0839334	0.0142516	0.0821778	0.0143236	0.0856631	0.0144068	0.0389929	0.0358842	0.0375911	0.0403823	0.0396377	0.0400215	0.0400144	0.0418552	0.0561325	0.0354232	0.0571199	0.0332377	0.0570437	0.0371451	0.0581916	0.0314669	0.0458653	0.048909	0.0448876	0.0440084	0.0493624	0.05233	0.0459908	0.0410903	0.0426442	0.0466158	0.0424157	0.0461899	0.0471274	0.0498289	0.0376576	0.0472692	0.0433957	0.0419494	0.0426834	0.0434564	0.0436807	0.0423557	0.0415391	0.0403483	0.0242006
0.372015	0.0820966	0.0147532	0.0843775	0.0140887	0.0825037	0.0171459	0.0852999	0.0163055	0.0388919	0.038013	0.0398131	0.0409076	0.0388465	0.0385083	0.0415675	0.0395521	0.0571175	0.0373627	0.052205	0.0322274	0.0579446	0.0357153	0.0571997	0.0346567	0.0515883	0.0519955	0.0442893	0.0453405	0.0501042	0.0522069	0.0449977	0.0452479	0.0470214	0.0459199	0.0432557	0.0488477	0.0482804	0.0515213	0.0460404	0.0498033	0.0434689	0.0430088	0.0419858	0.0471597	0.0454659	0.0445124	0.0395	0.0425834	0.0227466
0.361809	0.0840746	0.0175627	0.0798168	0.0162724	0.0851152	0.0161533	0.0857045	0.0180249	0.0427558	0.0456004	0.043006	0.0445003	0.0449334	0.0443957	0.0480235	0.0439171	0.0638952	0.043079	0.0642402	0.038062	0.0676665	0.0461832	0.0675872	0.0401306	0.0578739	0.0542519	0.0482857	0.0518657	0.0615315	0.0631224	0.0514852	0.0502676	0.0522317	0.0538261	0.048237	0.0560999	0.0560317	0.0593792	0.0482037	0.0531077	0.0464898	0.0445331	0.0483232	0.0482584	0.0483064	0.0508503	0.0454908	0.0501886	0.0233411
0.367551	0.0830553	0.0146183	0.0805433	0.0138006	0.0810996	0.0146424	0.0815456	0.0140992	0.0416198	0.0411047	0.0381257	0.0401121	0.0383963	0.037315	0.0391092	0.0413437	0.0608133	0.0371866	0.0613295	0.0348771	0.0559462	0.0363287	0.0608792	0.036797	0.0519889	0.0506197	0.0449094	0.047807	0.0490917	0.0505648	0.0530115	0.0498268	0.0452346	0.0488803	0.0432913	0.0444464	0.0449358	0.0502748	0.0478714	0.0539609	0.0408006	0.0415791	0.0405409	0.0411008	0.0433233	0.0445486	0.0451941	0.0418567	0.0232703
0.385939	0.0860388	0.0141489	0.0813473	0.0161731	0.0846222	0.0151165	0.0808774	0.0154792	0.0371833	0.0361975	0.0352042	0.0346951	0.0373659	0.0368883	0.0388043	0.0350284	0.0465836	0.0328232	0.0489643	0.0331862	0.049533	0.0312628	0.0519711	0.032373	0.042345	0.0454103	0.0418386	0.0439996	0.0409775	0.0450635	0.0419207	0.0414209	0.0384966	0.0440383	0.0378885	0.0416697	0.0393653	0.0446199	0.0390136	0.0401849	0.0396162	0.0392204	0.0412301	0.0382785	0.0395484	0.0411436	0.0385759	0.0387799	0.0212605
0.382545	0.0823244	0.0175253	0.0821943	0.0149955	0.0818168	0.0148334	0.0800583	0.0168167	0.0402705	0.0373605	0.0356316	0.035214	0.0359245	0.0348304	0.0339186	0.036809	0.0488293	0.0332032	0.0478405	0.029572	0.0489107	0.0297294	0.0467005	0.0336824	0.0419031	0.040256	0.0404848	0.0404776	0.0437437	0.0358365	0.0431465	0.0438037	0.0415205	0.0406784	0.0372891	0.0402483	0.0375526	0.0411054	0.0425217	0.0458083	0.0432874	0.0414309	0.0391143	0.0390476	0.0375919	0.0408683	0.041742	0.0409221	0.0248583
0.371309	0.0875433	0.0146535	0.0826204	0.0143294	0.083712	0.0139187	0.0823387	0.0156549	0.0356261	0.03686	0.0374583	0.036702	0.038357	0.0372101	0.037825	0.0387468	0.0526512	0.0359213	0.054293	0.0316602	0.0519397	0.0371659	0.0563777	0.0302126	0.0481213	0.0477621	0.0422185	0.0402886	0.0498038	0.0524158	0.0407231	0.0418424	0.0487237	0.0467561	0.0415763	0.0440463	0.0505048	0.0485298	0.0428778	0.0471288	0.0414798	0.040493	0.0435321	0.0428665	0.0458403	0.0440378	0.043634	0.0418747	0.0233188
0.38088	0.0844955	0.0165601	0.0835684	0.0151435	0.0819868	0.0153714	0.0788461	0.0142255	0.0400665	0.0388133	0.039672	0.0391188	0.0377041	0.0381092	0.036026	0.0358877	0.0567408	0.0325214	0.053582	0.0355832	0.0506689	0.0304904	0.0520796	0.034421	0.042209	0.0500411	0.0467604	0.0518829	0.0374666	0.0420631	0.0473802	0.0501925	0.0403155	0.0499079	0.0444616	0.0440952	0.036513	0.0434692	0.0429837	0.0473042	0.0429133	0.041411	0.0405843	0.0383451	0.0382279	0.0409818	0.0423676	0.0428527	0.0215233
0.381235	0.0823769	0.014937	0.0844333	0.0162945	0.0787804	0.0159023	0.0867805	0.0163102	0.0349985	0.0361842	0.0326656	0.0337049	0.0380667	0.0378448	0.0372977	0.0382399	0.044863	0.0251918	0.0457554	0.0366984	0.051617	0.0293261	0.0470489	0.035885	0.0348004	0.0320787	0.0523375	0.0451805	0.0367024	0.0388686	0.052315	0.0464259	0.0323617	0.0363221	0.0470506	0.0417827	0.0382929	0.0424834	0.0468669	0.0408984	0.0357023	0.0375035	0.0403318	0.0407951	0.0410751	0.0437751	0.0398948	0.0387958	0.0212906
0.373862	0.0863926	0.0165352	0.0840203	0.0136238	0.0898045	0.0164727	0.0830193	0.0143965	0.0417354	0.037875	0.0395694	0.0369826	0.0416956	0.0417531	0.0414741	0.0382062	0.0541291	0.0377284	0.0586096	0.0323897	0.0572673	0.0432231	0.0598433	0.0319936	0.0499623	0.0502114	0.04555	0.042975	0.0558456	0.0548495	0.0429724	0.0424177	0.0430335	0.0477564	0.0417781	0.0518105	0.0519221	0.0537738	0.0410419	0.0460424	0.0419888	0.0418198	0.0471892	0.0481914	0.044725	0.0441396	0.0454791	0.0429695	0.0220027
0.381822	0.0867016	0.0157744	0.0800783	0.0159256	0.0790773	0.014274	0.0808979	0.0168632	0.0402245	0.0366662	0.0358407	0.034563	0.0347087	0.0337371	0.0396794	0.0393387	0.0529856	0.0317301	0.0457004	0.0272497	0.049277	0.0334363	0.0490604	0.0326744	0.0471716	0.0395293	0.0328168	0.0366926	0.0447326	0.0428742	0.0412117	0.0417003	0.0396934	0.0386224	0.0327741	0.0405681	0.042651	0.043455	0.0413255	0.0448824	0.0414494	0.0387107	0.0366788	0.0394087	0.0442954	0.0409562	0.0428047	0.0407696	0.0244368
0.368202	0.0897215	0.0165071	0.0791288	0.0146328	0.0862681	0.01465	0.0793301	0.0146771	0.0416251	0.0385059	0.0383787	0.0358947	0.0406107	0.0384831	0.0409528	0.0414397	0.0641238	0.0401361	0.0611974	0.0347246	0.0550974	0.0379447	0.0664529	0.0397278	0.0600439	0.0527564	0.0503816	0.0468242	0.0530281	0.0584316	0.0541729	0.0483307	0.0497605	0.0498772	0.044555	0.0505906	0.0492212	0.0540523	0.0508073	0.0530687	0.0431885	0.0445038	0.0483687	0.0426645	0.0472205	0.0479717	0.0488135	0.0479536	0.0234518
0.363567	0.0882958	0.0151844	0.0802646	0.0167055	0.0872527	0.0146904	0.0813737	0.0148759	0.0413535	0.0413516	0.0418802	0.0450928	0.0417763	0.0431823	0.0420136	0.0416085	0.0612054	0.0431385	0.0636513	0.0390029	0.0643087	0.0432749	0.0609049	0.0363301	0.0597391	0.0578942	0.0517934	0.0549865	0.0646374	0.0533391	0.052836	0.050253	0.0516621	0.0551952	0.0493885	0.0586426	0.0551344	0.0520468	0.0469601	0.0533183	0.0474781	0.0496735	0.0484784	0.0454587	0.0475237	0.046395	0.0461122	0.0440488	0.0271554
0.392411	0.0762986	0.0170362	0.0862103	0.0175318	0.0748733	0.0168427	0.0859349	0.0148076	0.0365387	0.0368681	0.0400175	0.0344557	0.0351196	0.0362154	0.0364615	0.03661	0.0486506	0.0303019	0.0457978	0.0275432	0.0463938	0.0313445	0.0455805	0.0306678	0.0395135	0.0412155	0.0370536	0.0367928	0.0381608	0.0401209	0.0372896	0.0362595	0.0353564	0.0409893	0.0335533	0.0398359	0.0362978	0.0410242	0.0373989	0.0415488	0.0398423	0.0399665	0.0370224	0.0394709	0.0407997	0.0378706	0.0386718	0.0403375	0.022732
0.374494	0.0872542	0.0176042	0.0794925	0.0163193	0.0843184	0.0168698	0.08006	0.0156217	0.0396763	0.0390724	0.0360334	0.0365278	0.0385471	0.0386357	0.0371366	0.0372913	0.0564026	0.0352646	0.0552424	0.0332547	0.049918	0.0315453	0.0584643	0.0326052	0.0451165	0.054913	0.0484265	0.0427672	0.0468452	0.0530932	0.051956	0.0468674	0.041243	0.0466293	0.0390762	0.0451701	0.0411666	0.0500363	0.042272	0.0469114	0.0396825	0.0413651	0.0418329	0.0405895	0.042368	0.0432357	0.0466939	0.0431299	0.0212464
0.381925	0.0812968	0.0162923	0.0821042	0.0139304	0.0822618	0.0148309	0.0822343	0.0151971	0.0371279	0.0357163	0.0372684	0.0361509	0.033515	0.0370448	0.0352645	0.0357637	0.0476951	0.028931	0.0456633	0.0277341	0.0471661	0.0300923	0.0494497	0.0303599	0.040164	0.0358397	0.0363903	0.037229	0.0410515	0.0371684	0.0357325	0.0382585	0.0390213	0.03907	0.0383775	0.0405111	0.0388527	0.0398693	0.0354111	0.0395331	0.0373463	0.0393096	0.0378819	0.0399207	0.039683	0.0387028	0.0394192	0.038897	0.0221847
0.386659	0.0853045	0.01512	0.0765235	0.015733	0.0847755	0.0148528	0.0815958	0.0160134	0.0379057	0.0362323	0.038271	0.0367929	0.0352339	0.0354211	0.036167	0.0365916	0.0473416	0.0269115	0.0509051	0.0334527	0.0497287	0.0293556	0.0540303	0.0333847	0.0362007	0.0382775	0.0477428	0.041604	0.0367749	0.0384909	0.046327	0.0400855	0.0343715	0.0440304	0.0423894	0.0423805	0.0328224	0.0475758	0.0409308	0.0395304	0.0376525	0.0413268	0.0409667	0.0407421	0.0397024	0.0407113	0.039449	0.0360782	0.0218967
0.376284	0.0830761	0.0131946	0.0817409	0.013911	0.0856461	0.0151789	0.0815054	0.0170588	0.0395996	0.0357633	0.0381617	0.0400678	0.0406679	0.0392927	0.0385465	0.0387756	0.0565769	0.0358888	0.0504164	0.0346382	0.0598499	0.0366468	0.0551293	0.0350634	0.0472689	0.0448616	0.0406392	0.0518007	0.0518025	0.0478616	0.0442683	0.0510209	0.0431196	0.042006	0.0445749	0.0518119	0.0463692	0.0446064	0.0435845	0.0479808	0.040643	0.0419359	0.0416636	0.0433417	0.0415974	0.0444485	0.0411357	0.0408503	0.0232526
0.383275	0.0832826	0.017206	0.0797009	0.0161664	0.0827801	0.0150668	0.0808027	0.0149993	0.0377095	0.0362209	0.0361273	0.0358024	0.0386734	0.0390956	0.0393219	0.0384272	0.052342	0.033651	0.0498661	0.0284059	0.0507677	0.0351123	0.050511	0.0302088	0.0478592	0.0450083	0.0391456	0.0402288	0.0474028	0.0455247	0.0404831	0.0407193	0.0411604	0.0434109	0.036552	0.0429396	0.0406177	0.04736	0.0393315	0.0440852	0.0414983	0.0395981	0.0420294	0.0429589	0.0414254	0.0399464	0.0418091	0.0392218	0.0214163
0.377285	0.088226	0.0159168	0.0816978	0.0163119	0.0875822	0.016818	0.0801233	0.0140833	0.0386141	0.0410054	0.0376796	0.0382684	0.0405815	0.0384362	0.0394148	0.0384936	0.0513064	0.0377698	0.0586862	0.0330122	0.0523599	0.0367654	0.0560407	0.0346701	0.0457749	0.057729	0.0469797	0.0405666	0.0484604	0.0556423	0.0459659	0.0422624	0.0427166	0.0504325	0.0394282	0.045799	0.0441234	0.0508475	0.0404562	0.0474042	0.0438373	0.0420448	0.0428837	0.0443891	0.0434769	0.0450617	0.041408	0.0438056	0.0238986
0.384018	0.086241	0.0168918	0.0792454	0.0149186	0.0856931	0.0173476	0.079421	0.0163248	0.0380309	0.0363941	0.0346043	0.0381725	0.0388263	0.0393316	0.0369644	0.0365703	0.0486237	0.0355298	0.0508859	0.0315993	0.0542799	0.0366065	0.0539534	0.0309284	0.0436844	0.0456491	0.0400875	0.0381937	0.0435493	0.0462378	0.0423277	0.0364185	0.0439494	0.0467919	0.0364257	0.0429895	0.0413503	0.0461157	0.0349471	0.0430797	0.0405412	0.0402447	0.0428415	0.0425476	0.0415709	0.0411728	0.0433185	0.0427677	0.0207071
0.34156	0.0776278	0.0145739	0.0892207	0.0172483	0.0808967	0.0155094	0.0849147	0.0148912	0.0454883	0.0472802	0.0491119	0.0491249	0.0488273	0.0515198	0.049399	0.0455749	0.0796676	0.0516975	0.0823262	0.0514372	0.0849354	0.052298	0.0803604	0.0509743	0.0711801	0.0754637	0.0761937	0.0728625	0.0762338	0.0719814	0.06996	0.0693569	0.0670563	0.0687827	0.0657069	0.0697849	0.0709906	0.0683257	0.0652414	0.0661783	0.0574806	0.0527173	0.0534455	0.0549681	0.0556456	0.052822	0.0484429	0.0552269	0.0296384
0.37064	0.0840287	0.0167067	0.0831132	0.0155585	0.0860623	0.0150689	0.0784789	0.0160759	0.0432682	0.0429281	0.03936	0.0418909	0.0401172	0.0402743	0.0399326	0.0402026	0.0569973	0.0392902	0.0633852	0.0391252	0.0576819	0.034758	0.058173	0.0367693	0.0518379	0.0551821	0.0531272	0.0530552	0.0491837	0.0521082	0.0516313	0.0564376	0.0485621	0.0527777	0.0454725	0.0489374	0.0420255	0.0485991	0.0465564	0.0508212	0.0429993	0.0428322	0.0441702	0.0425944	0.0418322	0.0428718	0.0458413	0.0429053	0.0217159
0.371293	0.0822778	0.0145838	0.0804539	0.0166658	0.0879994	0.0143942	0.0810403	0.0163652	0.0379538	0.040373	0.0385196	0.0431478	0.0404293	0.036021	0.039067	0.0379946	0.0550552	0.039449	0.0582036	0.0343573	0.0554285	0.0365324	0.0516054	0.034761	0.0522689	0.0466452	0.0420161	0.0487222	0.0509562	0.0442383	0.0446691	0.0456042	0.0457892	0.0490531	0.0443855	0.0453129	0.0418454	0.0438581	0.0405032	0.045796	0.0436779	0.0456784	0.0424254	0.0399405	0.0414841	0.0432824	0.0436317	0.0425645	0.0241996
0.371195	0.0850614	0.0162983	0.0791214	0.0141907	0.0862936	0.0163161	0.0827535	0.0152478	0.041087	0.0396919	0.0391988	0.0413677	0.0422105	0.0411761	0.0403995	0.0375004	0.057024	0.0384234	0.0607885	0.0361804	0.0585382	0.0405039	0.061378	0.0368357	0.0534419	0.0576401	0.0451482	0.0470488	0.0539811	0.0550306	0.0469357	0.0478707	0.0463007	0.0519751	0.0435717	0.049965	0.0470751	0.0536513	0.0416937	0.0496663	0.0435615	0.044747	0.0453199	0.0447674	0.044306	0.0443253	0.0437089	0.0445687	0.0218093
0.372288	0.0839644	0.0152653	0.084787	0.0150588	0.0811906	0.0173054	0.0871587	0.0164127	0.0416671	0.039869	0.0358522	0.0388665	0.0412603	0.0413227	0.0413448	0.0397269	0.0551143	0.0353153	0.0516971	0.0383782	0.0604325	0.0373341	0.0596571	0.0382747	0.0491466	0.0438394	0.0507846	0.0529628	0.0552864	0.0459455	0.0523231	0.0533882	0.0422715	0.0445106	0.0480363	0.0510268	0.046692	0.0502409	0.0479862	0.048819	0.0422883	0.0438716	0.0452249	0.0448677	0.0439322	0.0451339	0.0435913	0.0461686	0.024436
0.382289	0.084385	0.017321	0.0809565	0.0169745	0.0804531	0.0165089	0.0777461	0.0165885	0.0395193	0.040674	0.0362656	0.0370958	0.0362526	0.0389183	0.0376892	0.0354344	0.0529372	0.0352907	0.0508249	0.0298305	0.0483352	0.034455	0.0543026	0.030955	0.0491442	0.0525209	0.0392596	0.0378774	0.0483609	0.0505463	0.042236	0.0404456	0.0465758	0.0456518	0.0373441	0.0437442	0.0415263	0.0431688	0.0387262	0.0443077	0.0404364	0.0398744	0.0418413	0.0416752	0.0397291	0.0394357	0.0406315	0.0432143	0.0223054
0.376213	0.0765956	0.0160791	0.0937349	0.0169414	0.073537	0.0159648	0.0890017	0.0131692	0.0409095	0.0399718	0.0387701	0.0361297	0.0357442	0.0369917	0.0369425	0.0352954	0.0544268	0.0356424	0.0554835	0.0316896	0.0493784	0.0305	0.0501554	0.0304827	0.0459302	0.0472246	0.0411399	0.0414411	0.0418336	0.0437507	0.0424915	0.0413743	0.0458975	0.046917	0.0409931	0.0425277	0.0399104	0.0422607	0.0429644	0.0464484	0.0430616	0.0414712	0.0378732	0.0420111	0.0416306	0.0391292	0.0431652	0.0466608	0.0254862
0.380943	0.0805272	0.0141083	0.0801156	0.0154064	0.0828665	0.0155398	0.081341	0.0152631	0.0370562	0.0344977	0.0360862	0.035243	0.0356744	0.0352877	0.0376675	0.0364863	0.049511	0.0356935	0.0529314	0.0322513	0.0468411	0.033554	0.0534982	0.0324548	0.0458119	0.0442107	0.0439024	0.0392547	0.0440017	0.0440407	0.0427838	0.0379241	0.0408009	0.0447585	0.039492	0.0416612	0.0407332	0.0434267	0.0370837	0.0419316	0.0395681	0.0418118	0.0386408	0.0400766	0.0411494	0.0407435	0.0385405	0.0377594	0.0210585
0.383431	0.0870392	0.0155192	0.0786461	0.0160239	0.0866714	0.0153983	0.077182	0.016495	0.0396891	0.037275	0.0366828	0.0371808	0.037612	0.0380707	0.0359818	0.0386977	0.0510218	0.0355498	0.0515364	0.0311013	0.0516836	0.0339709	0.049288	0.029317	0.0439449	0.0489843	0.0377947	0.0380259	0.0455439	0.0447448	0.0401602	0.0377588	0.0408431	0.0451912	0.0366431	0.0467513	0.0426233	0.0466382	0.0387658	0.0487273	0.0433523	0.0404277	0.0411743	0.0401386	0.0398815	0.0391434	0.042297	0.040855	0.0225777
0.371697	0.0825973	0.0162059	0.0892948	0.0140242	0.0812112	0.0142909	0.0882528	0.0165757	0.0423553	0.0422202	0.0426449	0.0446618	0.0426448	0.0420538	0.0411291	0.0431227	0.0590483	0.0416638	0.0625449	0.0344869	0.0605159	0.0421418	0.0598952	0.0348401	0.0591427	0.0577459	0.0496755	0.0493487	0.0568088	0.0549761	0.0508657	0.0460698	0.0524683	0.053456	0.0429472	0.0545865	0.0498011	0.0529452	0.0469009	0.0526026	0.0481893	0.0477197	0.0439488	0.0449264	0.0465079	0.0430178	0.045348	0.0465453	0.0235919
0.367744	0.0845099	0.0138046	0.080583	0.0139618	0.0861668	0.0161753	0.0833962	0.0159569	0.0397892	0.041063	0.041135	0.042617	0.0436126	0.0472277	0.0401972	0.0419179	0.0588351	0.0412909	0.0604237	0.0391592	0.0621404	0.0436914	0.0638745	0.0358988	0.0504497	0.0539375	0.0510235	0.0489609	0.0575808	0.0576748	0.0498661	0.049206	0.0503562	0.0514422	0.0481287	0.0538925	0.0523619	0.0536676	0.0472174	0.0516135	0.0452982	0.0444531	0.0482489	0.0497591	0.0466094	0.0463646	0.0434659	0.046126	0.0237481
0.381056	0.0906302	0.0168199	0.0784715	0.0151682	0.0908701	0.0146142	0.0733766	0.0174107	0.0403714	0.0392841	0.0359742	0.0376764	0.0372506	0.0354862	0.0348863	0.0348952	0.0550149	0.033993	0.0546371	0.0301888	0.0504843	0.0317271	0.0509729	0.0345149	0.0514812	0.0466047	0.0407843	0.0411991	0.0429822	0.0441142	0.0409873	0.0457512	0.0420369	0.0465275	0.0392001	0.0434852	0.039497	0.0447866	0.0397588	0.0486186	0.041261	0.0416634	0.0412215	0.0415502	0.039211	0.0430625	0.0446098	0.0435117	0.0239144
[truncated: 127 more columns]

## Sheet: OCTA LBP feature parameters
OCTA_FULL_LBP1	OCTA_FULL_LBP2	OCTA_FULL_LBP3	OCTA_FULL_LBP4	OCTA_FULL_LBP5	OCTA_FULL_LBP6	OCTA_FULL_LBP7	OCTA_FULL_LBP8	OCTA_FULL_LBP9	OCTA_FULL_LBP10	OCTA_FULL_LBP11	OCTA_FULL_LBP12	OCTA_FULL_LBP13	OCTA_FULL_LBP14	OCTA_FULL_LBP15	OCTA_FULL_LBP16	OCTA_FULL_LBP17	OCTA_FULL_LBP18	OCTA_FULL_LBP19	OCTA_FULL_LBP20	OCTA_FULL_LBP21	OCTA_FULL_LBP22	OCTA_FULL_LBP23	OCTA_FULL_LBP24	OCTA_FULL_LBP25	OCTA_FULL_LBP26	OCTA_FULL_LBP27	OCTA_FULL_LBP28	OCTA_FULL_LBP29	OCTA_FULL_LBP30	OCTA_FULL_LBP31	OCTA_FULL_LBP32	OCTA_FULL_LBP33	OCTA_FULL_LBP34	OCTA_FULL_LBP35	OCTA_FULL_LBP36	OCTA_FULL_LBP37	OCTA_FULL_LBP38	OCTA_FULL_LBP39	OCTA_FULL_LBP40	OCTA_FULL_LBP41	OCTA_FULL_LBP42	OCTA_FULL_LBP43	OCTA_FULL_LBP44	OCTA_FULL_LBP45	OCTA_FULL_LBP46	OCTA_FULL_LBP47	OCTA_FULL_LBP48	OCTA_FULL_LBP49	OCTA_FULL_LBP50
0.365543	0.0859566	0.016786	0.0863786	0.0166887	0.0855316	0.0168385	0.0860718	0.0181671	0.0386577	0.0403575	0.0415966	0.0430288	0.0412023	0.0432437	0.0433606	0.0443827	0.0642034	0.0466311	0.0625767	0.0486965	0.0652449	0.0468136	0.0626935	0.0453382	0.0619985	0.0614744	0.0629286	0.06675	0.0648228	0.062668	0.0638363	0.0626831	0.0500524	0.0641981	0.054023	0.0662051	0.0509524	0.0665547	0.0520827	0.0669166	0.0458184	0.0461662	0.0477445	0.0478278	0.047006	0.0470321	0.0465882	0.0465998	0.0169163
0.372586	0.0822484	0.01624	0.0886725	0.017115	0.0788979	0.017128	0.0903561	0.0180545	0.0434419	0.0406856	0.0444095	0.0409556	0.0432549	0.0427556	0.0431933	0.0426595	0.0607385	0.041106	0.0587887	0.0470979	0.0623863	0.0430284	0.0639388	0.0509125	0.0567163	0.0522102	0.0644666	0.0641705	0.0575524	0.0542338	0.0611001	0.0648357	0.0479076	0.0614109	0.0560465	0.062421	0.0492851	0.0622821	0.0576692	0.0622929	0.0468568	0.0467262	0.048307	0.0474541	0.0483126	0.049594	0.0480935	0.0476498	0.0197625
0.360935	0.0886611	0.017344	0.0813494	0.016508	0.0907446	0.0175147	0.0838529	0.0171425	0.0451052	0.0465181	0.046009	0.0442193	0.0459362	0.046801	0.0433354	0.0435033	0.07044	0.0505702	0.0694396	0.0532368	0.0707612	0.0505005	0.0686157	0.0492917	0.0694787	0.0688156	0.0669676	0.0725523	0.0698929	0.0703764	0.066833	0.0707968	0.05744	0.0721292	0.0610379	0.0745273	0.0573455	0.0716152	0.0589614	0.0725859	0.0503778	0.0517409	0.0520294	0.0520373	0.0505499	0.0488562	0.0510349	0.0529063	0.0213692
0.362362	0.0844445	0.0171879	0.0913073	0.0164324	0.0871168	0.0160191	0.0900608	0.0154538	0.0433988	0.0411633	0.0427226	0.0422294	0.0396091	0.0437211	0.0421876	0.0404355	0.062428	0.0452604	0.0622299	0.0491164	0.0644056	0.0464002	0.0661909	0.0451519	0.0650519	0.0685309	0.0732564	0.0703426	0.0659416	0.068687	0.0678069	0.0689745	0.0502631	0.0726426	0.0552702	0.0727825	0.0529724	0.0738255	0.055174	0.0696732	0.0462507	0.0483414	0.0502404	0.0462913	0.0462341	0.0443593	0.0482976	0.0465824	0.0167624
0.359112	0.0770621	0.016205	0.0973766	0.0174934	0.0783532	0.0165512	0.0969652	0.0192776	0.0432918	0.0441469	0.0442331	0.044344	0.0431923	0.0428436	0.0452365	0.0449855	0.0702146	0.0436358	0.0637171	0.0574866	0.0690712	0.0454152	0.0632859	0.055568	0.0603934	0.0624829	0.0782382	0.0908574	0.0625864	0.0632205	0.0734331	0.0911215	0.0497504	0.0706049	0.0643318	0.0746527	0.0480672	0.0701735	0.0629485	0.0772471	0.047759	0.0498925	0.0487049	0.050166	0.0507611	0.0477291	0.0475375	0.0507452	0.0172298
0.359107	0.0824552	0.0162042	0.0921509	0.0170834	0.082107	0.0161875	0.0911733	0.0161472	0.043857	0.0465717	0.0471228	0.0434462	0.044717	0.04453	0.0462697	0.0419704	0.0725234	0.0502678	0.069727	0.0491297	0.0715937	0.0503542	0.0670523	0.0525052	0.0689475	0.0712268	0.0700594	0.0797994	0.0683983	0.0720536	0.0671401	0.0745718	0.0590049	0.0713924	0.0607075	0.0741165	0.0546082	0.0707208	0.0600082	0.0773714	0.0490863	0.0469147	0.0494284	0.0499831	0.0503144	0.0532565	0.0506666	0.0494562	0.0189549
0.370567	0.086247	0.0165153	0.088257	0.0163167	0.0888182	0.0162984	0.0920508	0.0174692	0.0429995	0.0447275	0.0419818	0.040394	0.041073	0.0446411	0.0420346	0.0390846	0.0630617	0.0428077	0.0641701	0.0480464	0.0614762	0.0450246	0.064942	0.0465272	0.0592152	0.0602623	0.0706184	0.068626	0.0610543	0.0644499	0.0709177	0.0676852	0.0473838	0.0675752	0.0575478	0.0656589	0.048429	0.0678492	0.0556993	0.0650453	0.0454204	0.0460974	0.0469317	0.0493344	0.0477868	0.0480609	0.0469825	0.0443703	0.0166435
0.366778	0.0825685	0.0154131	0.0954083	0.0170791	0.0815164	0.0163387	0.0978311	0.0167619	0.0406566	0.0417323	0.042455	0.042851	0.0409322	0.0451279	0.0459349	0.0417161	0.0645644	0.0445706	0.063141	0.0507826	0.0671734	0.0439721	0.0614329	0.0459082	0.0731817	0.0572093	0.0788423	0.0763047	0.0729684	0.0623819	0.0751519	0.0704829	0.050281	0.0699778	0.0634017	0.0753559	0.0541698	0.0729702	0.0587273	0.0728838	0.0515001	0.0487745	0.0473232	0.0496103	0.0490755	0.0490165	0.045727	0.0465759	0.017915
0.364395	0.087757	0.0160232	0.09262	0.0180292	0.0870216	0.0171705	0.0909873	0.0162608	0.0424412	0.0418355	0.0440079	0.0431914	0.0425849	0.0408499	0.0419853	0.0434408	0.064104	0.044235	0.0640201	0.0499311	0.0664507	0.0458975	0.0632178	0.0470553	0.0643195	0.0651047	0.0685602	0.0718299	0.0635962	0.0649789	0.0638336	0.0674198	0.0524739	0.0710072	0.0585877	0.0708803	0.0506109	0.0689551	0.0567343	0.0714449	0.0492405	0.0494022	0.0504752	0.0465398	0.0470525	0.0469988	0.0510656	0.0469211	0.0184499
0.367231	0.0863592	0.0169074	0.0905821	0.0173073	0.0860356	0.0174542	0.0876639	0.0180682	0.0383114	0.0417459	0.0434048	0.0419633	0.0397149	0.0405257	0.0415689	0.0412384	0.0630581	0.0407139	0.0616064	0.0472252	0.0628414	0.0399626	0.0587938	0.0467071	0.0626167	0.0603751	0.067173	0.0709273	0.0614256	0.0597628	0.0634978	0.071923	0.0468448	0.0678367	0.0596461	0.0695067	0.045294	0.0642366	0.0577256	0.0655114	0.0472161	0.047605	0.0463777	0.0439615	0.0477021	0.0476336	0.044662	0.0459882	0.017338
0.371246	0.0853497	0.0153056	0.0895391	0.01694	0.0858978	0.0169832	0.0903979	0.0168633	0.0401719	0.0431562	0.0425903	0.0408045	0.0394508	0.0412421	0.040934	0.0409454	0.0566279	0.0433701	0.0601111	0.0412681	0.056767	0.0403411	0.058974	0.0423302	0.0542409	0.063125	0.0569847	0.0588976	0.0511952	0.0610366	0.0596167	0.0565095	0.0480958	0.0635941	0.0495178	0.0619394	0.0463664	0.0636448	0.0493984	0.0618011	0.0430479	0.0450856	0.0446575	0.0439682	0.0446558	0.0442226	0.0440032	0.0464478	0.017454
0.357719	0.0849892	0.0169889	0.082857	0.016269	0.0865448	0.018604	0.082832	0.0167091	0.0463831	0.0436875	0.0439598	0.0455959	0.0469683	0.0450464	0.0421933	0.0440936	0.0662649	0.0520721	0.071388	0.0542357	0.0664541	0.0524336	0.0699804	0.0544227	0.0733951	0.0733228	0.0803316	0.0739383	0.0747727	0.0725858	0.0808567	0.0690129	0.0571361	0.0764037	0.0627903	0.0751994	0.0581231	0.0761376	0.0607492	0.0722054	0.0488257	0.0525565	0.0499291	0.0510646	0.0490722	0.052815	0.0517036	0.0511446	0.0193874
0.366832	0.0873292	0.0175906	0.0906919	0.0167274	0.0902156	0.016443	0.0882257	0.0156059	0.0442095	0.0419942	0.0449339	0.0425582	0.0420503	0.0429532	0.0414419	0.0428937	0.0690194	0.0454406	0.0631904	0.0487862	0.0675304	0.0421724	0.0640925	0.0492136	0.0699787	0.0660795	0.0679707	0.0769014	0.0687094	0.0616175	0.0712094	0.0761987	0.0541564	0.0714128	0.0576289	0.0754845	0.0489969	0.0692207	0.0577277	0.0773169	0.049887	0.0498207	0.0467872	0.0468489	0.0475265	0.0479064	0.0480634	0.047733	0.0183738
0.367819	0.0886226	0.0170913	0.089078	0.016034	0.0862619	0.0167657	0.0951278	0.0165121	0.040463	0.042341	0.0442436	0.042763	0.0414996	0.0442892	0.0425712	0.0415216	0.0627854	0.0438503	0.0658012	0.046411	0.0624796	0.0469237	0.0635275	0.0495377	0.0696607	0.0655251	0.0669887	0.0663461	0.0694863	0.0656083	0.0684154	0.0684524	0.0466283	0.0714855	0.0546081	0.0721333	0.0508473	0.0718097	0.0544975	0.0698992	0.0483182	0.0471714	0.0470194	0.0496324	0.0474141	0.048452	0.0488959	0.047107	0.0168975
0.354083	0.0870177	0.0176256	0.0873269	0.0163388	0.0881128	0.0172219	0.0849858	0.0175203	0.0449005	0.0447687	0.0475452	0.0471198	0.0432691	0.0431197	0.0454635	0.0472678	0.0736992	0.0510292	0.0724111	0.0582438	0.0763969	0.0522571	0.0681474	0.057799	0.0791287	0.074074	0.0815278	0.0888736	0.0813977	0.0754894	0.0793684	0.0852332	0.0594175	0.0781738	0.0644141	0.0855092	0.0562813	0.077154	0.0665254	0.0811305	0.0505679	0.0541556	0.0536453	0.0500727	0.0517093	0.0525402	0.0509758	0.0501449	0.0188441
0.362572	0.0763563	0.0168314	0.102078	0.0166331	0.0780045	0.0162902	0.104663	0.0174512	0.0370729	0.0360433	0.0352294	0.0366425	0.0368802	0.0411588	0.0361992	0.0372079	0.05436	0.0402576	0.0541634	0.0504759	0.0533326	0.0373381	0.0557266	0.0478125	0.0484188	0.0519662	0.0640703	0.0716742	0.0478284	0.0544935	0.0649968	0.0620238	0.0431544	0.057178	0.0582012	0.0585606	0.0447299	0.0564345	0.053937	0.0575481	0.0409115	0.0420065	0.043294	0.0424238	0.0429254	0.0450151	0.0408149	0.0409509	0.0178216
0.365918	0.0838589	0.0172287	0.0922165	0.0171391	0.081517	0.0164165	0.091765	0.0180121	0.042403	0.0417857	0.0438498	0.0434796	0.0436392	0.0435878	0.044051	0.0397205	0.0667193	0.0437221	0.0606575	0.0527974	0.0722347	0.0452321	0.0629709	0.052496	0.0611349	0.0567391	0.0681458	0.0761766	0.0628245	0.058296	0.0637507	0.0724734	0.049745	0.0644049	0.0614485	0.0709854	0.050976	0.0634875	0.0594002	0.0678852	0.0500367	0.0474565	0.0485745	0.0487341	0.0498567	0.0468361	0.0479657	0.0493955	0.0196182
0.374627	0.0854632	0.0153265	0.0898562	0.0162998	0.0842623	0.0174794	0.0896257	0.0159115	0.0415196	0.0404074	0.0416271	0.0401973	0.0408226	0.0421571	0.0426357	0.0415292	0.0588883	0.0412868	0.0599265	0.0443938	0.0618262	0.0422295	0.0604166	0.0443323	0.0593967	0.057226	0.0642894	0.0634636	0.0614328	0.0618394	0.0639179	0.0626797	0.0479009	0.0647497	0.0525386	0.0680009	0.0479813	0.0678832	0.0512686	0.0645646	0.0453635	0.045784	0.0460878	0.0483516	0.0476663	0.0485489	0.045675	0.0454058	0.0176709
0.375948	0.0849704	0.0169471	0.0930712	0.0156053	0.0862686	0.0176894	0.0919781	0.0163954	0.0402424	0.0400787	0.0424943	0.042271	0.0394706	0.0422437	0.044745	0.0436236	0.0596944	0.0397658	0.0590812	0.0456088	0.0602621	0.0396134	0.0563115	0.040777	0.0575035	0.0523349	0.0584072	0.0605173	0.058017	0.0528189	0.0598124	0.0626014	0.0455364	0.0622186	0.054937	0.0673198	0.0444953	0.05848	0.0498499	0.0653251	0.0447497	0.0460257	0.04605	0.0434068	0.0477948	0.0469097	0.0469416	0.0454558	0.0190401
0.362703	0.0917563	0.0164023	0.0857194	0.0167899	0.0888441	0.0158923	0.0841777	0.0171481	0.0457996	0.0445898	0.0438426	0.0438239	0.045142	0.0444342	0.0438279	0.0457741	0.0641763	0.046025	0.0672201	0.0517632	0.0675507	0.0450892	0.0693427	0.0506629	0.0589061	0.0642893	0.0730811	0.0643247	0.0638745	0.0624279	0.072846	0.0649744	0.0535591	0.0724589	0.0585541	0.0687436	0.0536712	0.071165	0.0597377	0.0678912	0.0475786	0.0509455	0.0505014	0.0465474	0.0478334	0.0482226	0.0515299	0.0506438	0.0190307
0.366223	0.0830542	0.0169909	0.0884343	0.0184191	0.085815	0.0153405	0.0906723	0.0190113	0.0422563	0.0419627	0.0447232	0.0433597	0.0403764	0.0427396	0.0444502	0.0445707	0.0713357	0.0451668	0.063532	0.0521318	0.0671375	0.0482741	0.0662394	0.0540632	0.0649186	0.0691996	0.0684558	0.0810233	0.0686287	0.0683283	0.0733443	0.0847959	0.0514597	0.0718652	0.0594628	0.0769213	0.0526474	0.0716013	0.0617768	0.0771968	0.049184	0.0490478	0.047656	0.0465118	0.0514151	0.0487875	0.0486749	0.0475111	0.0190087
0.370869	0.0920461	0.0182016	0.0826222	0.0151096	0.0964939	0.0190105	0.0835239	0.0161471	0.0427911	0.0442732	0.040344	0.0400482	0.0416427	0.0436336	0.0389959	0.0388911	0.0618901	0.0450819	0.062894	0.0457519	0.062956	0.0471407	0.0642076	0.0408241	0.0623089	0.0690639	0.0672613	0.0636568	0.064435	0.0706593	0.0662294	0.0611053	0.0514278	0.0726725	0.0516885	0.0688479	0.0527774	0.0727041	0.0508994	0.0677987	0.0449729	0.0470122	0.0494005	0.0474944	0.0455886	0.0442684	0.0482545	0.0464699	0.0170392
0.365307	0.0866456	0.0173653	0.0890481	0.0173633	0.0866031	0.0172019	0.087019	0.016031	0.0418566	0.0419953	0.0421438	0.0416357	0.0413576	0.0425942	0.0421055	0.0398638	0.0612067	0.0477974	0.0646601	0.0465548	0.0594992	0.0464761	0.0613364	0.0451749	0.0642761	0.0694002	0.0689012	0.0674043	0.0655443	0.0682344	0.0660632	0.0629905	0.0541042	0.073133	0.0549974	0.0700568	0.05434	0.0719495	0.0499175	0.0698492	0.0488579	0.0482201	0.0474881	0.0470953	0.0473739	0.0480012	0.0472163	0.0490484	0.0178731
0.363451	0.0881342	0.0173035	0.0900669	0.0174221	0.0889998	0.0161417	0.0886744	0.0161393	0.042017	0.0441003	0.0455416	0.0434496	0.0419456	0.0418147	0.0443416	0.0392519	0.0652938	0.0491094	0.0664423	0.0515458	0.0666154	0.0476611	0.0643352	0.0524775	0.0769682	0.0728444	0.077285	0.0784934	0.0712848	0.0718989	0.0754664	0.0752702	0.0517389	0.076813	0.0598845	0.0774758	0.0547545	0.0768932	0.0604976	0.0790865	0.0519108	0.0491615	0.0497428	0.0455142	0.0479856	0.0491769	0.0480529	0.048524	0.0184169
0.369615	0.0908005	0.0173613	0.0805354	0.016982	0.0901945	0.0183896	0.0815521	0.0169083	0.038556	0.0411605	0.0397986	0.0391627	0.0384278	0.0408368	0.0392069	0.0383428	0.0547863	0.0435144	0.0590306	0.0431694	0.0596996	0.0442867	0.0572997	0.0403011	0.0577069	0.0593427	0.0605838	0.0537917	0.0601092	0.0625234	0.0581716	0.0503515	0.0449825	0.0627716	0.048277	0.0632471	0.0458523	0.060707	0.0446512	0.059382	0.0436208	0.0440956	0.0456615	0.0466631	0.0433424	0.0443726	0.0410101	0.0454446	0.0193125
0.368802	0.081477	0.0158765	0.0883874	0.01683	0.0839791	0.017392	0.0902402	0.0160381	0.0408453	0.0427636	0.0427544	0.0432119	0.0434585	0.0433928	0.0428051	0.0418155	0.0572927	0.0395455	0.0603733	0.0445382	0.0643701	0.0397748	0.0589269	0.0414987	0.0551377	0.0524586	0.0577639	0.0639295	0.0566895	0.0544162	0.0595036	0.0596333	0.0432455	0.0633018	0.0510729	0.0630207	0.0440315	0.0609206	0.0491354	0.0590033	0.0440763	0.0470328	0.0449503	0.044067	0.0460655	0.0445827	0.0440086	0.0447072	0.0178566
0.351917	0.0842108	0.017412	0.0918169	0.0159059	0.085378	0.0187293	0.0946052	0.0168966	0.0428948	0.0445248	0.0452517	0.0437497	0.044846	0.0456649	0.0465419	0.0437166	0.0677113	0.0480171	0.0714098	0.0556279	0.0693045	0.0528522	0.0709204	0.0534335	0.0662107	0.0739983	0.0872318	0.0811529	0.0731166	0.0764821	0.080913	0.0799867	0.0579365	0.0807994	0.0681891	0.0789258	0.0597102	0.0785244	0.0647863	0.0774224	0.0503443	0.0518124	0.0507837	0.0541612	0.0532066	0.049944	0.0493138	0.0500299	0.0165737
0.363281	0.0805154	0.0173311	0.0945664	0.0167708	0.0792186	0.0169346	0.0912327	0.0166404	0.0449736	0.0459612	0.0447409	0.0433938	0.0454131	0.0438003	0.0426711	0.0426606	0.0651494	0.0411275	0.0634811	0.0504842	0.0626052	0.0404241	0.061593	0.0500643	0.0578146	0.058267	0.0678057	0.0722441	0.0559838	0.0569279	0.0681541	0.070707	0.0496816	0.0674039	0.0613163	0.0655175	0.0463996	0.0619729	0.0621227	0.066328	0.0483362	0.0487841	0.0471092	0.0471978	0.0463993	0.0477759	0.0453278	0.0492223	0.0196657
0.360915	0.0812947	0.0163592	0.0947095	0.0178213	0.0820406	0.0158756	0.0942642	0.0159496	0.043287	0.0413687	0.0463344	0.0425031	0.0426519	0.0464216	0.0434524	0.0443016	0.0700362	0.0479369	0.064657	0.0498419	0.067091	0.0468195	0.0679453	0.0509295	0.0683725	0.0690879	0.0778713	0.0797653	0.0681127	0.0664194	0.0782403	0.0763898	0.0528139	0.0746403	0.0611525	0.074506	0.0531291	0.0721196	0.0595478	0.0757643	0.051099	0.0480705	0.0483333	0.0499489	0.0502953	0.0513401	0.0484355	0.047314	0.0182337
0.360489	0.0840011	0.0156553	0.0868131	0.0161034	0.0871737	0.0165574	0.0858484	0.0174252	0.0457005	0.0449644	0.0446459	0.0444348	0.0459255	0.0456729	0.0461887	0.046009	0.0659765	0.0515809	0.0708005	0.0526224	0.0690717	0.0515974	0.0714803	0.0495399	0.0662904	0.068888	0.0745351	0.0681464	0.0684219	0.0680791	0.0693856	0.0657128	0.0573318	0.0718407	0.0635584	0.0681907	0.0579173	0.0730859	0.0622263	0.067895	0.0502281	0.0494273	0.0502859	0.0494553	0.0492145	0.0491623	0.047115	0.0487445	0.0201852
0.376864	0.0862544	0.0159937	0.0840514	0.0182284	0.0843565	0.0156769	0.0884712	0.0184507	0.0385289	0.0378884	0.0403174	0.0412205	0.0382003	0.0356981	0.0432869	0.038664	0.0569874	0.0405876	0.0532499	0.0446099	0.0594155	0.0389858	0.0522861	0.0443631	0.0523244	0.0506818	0.0560539	0.0602232	0.0529487	0.0504596	0.0567131	0.0629243	0.0419727	0.0561665	0.0498643	0.0626673	0.0423168	0.055755	0.0501462	0.0614704	0.0457258	0.0468285	0.0436351	0.0405799	0.04455	0.0459691	0.0421176	0.0410877	0.0190377
0.354023	0.0836615	0.0174523	0.0849692	0.0161945	0.0867073	0.0155607	0.0880899	0.0170648	0.0464177	0.0465251	0.0471339	0.0441949	0.0460821	0.0478136	0.0457148	0.0485199	0.0766794	0.0498694	0.0710931	0.0588857	0.0750904	0.0527508	0.0726244	0.0607156	0.0713986	0.070428	0.0822667	0.0870092	0.0733281	0.0752612	0.0826194	0.0883459	0.0591298	0.0766275	0.0736496	0.0819367	0.0590924	0.0811419	0.0757345	0.0808866	0.0529371	0.0534017	0.0498805	0.052204	0.0527531	0.0553418	0.0527702	0.0518781	0.0201249
0.35672	0.0863763	0.0167104	0.0912835	0.0158901	0.0904284	0.0166163	0.0909045	0.0139803	0.0475561	0.0454955	0.0436921	0.0452779	0.0474778	0.0467521	0.0445698	0.0450295	0.068826	0.049252	0.0731084	0.056623	0.0695955	0.0496908	0.075998	0.0531804	0.0708833	0.0725934	0.0847936	0.0771442	0.0692972	0.0739867	0.0823341	0.0717984	0.0569671	0.0842403	0.0649142	0.0755258	0.0574373	0.0813187	0.0620792	0.0739518	0.0487179	0.0503157	0.0555463	0.0543913	0.0492804	0.0502789	0.0519648	0.0515984	0.0173429
0.356135	0.0871384	0.0159839	0.0859342	0.0159701	0.0829203	0.0163302	0.0911941	0.0169458	0.0417352	0.0422061	0.0395478	0.0415513	0.0415434	0.0426709	0.0429273	0.0423497	0.0607921	0.0416697	0.0574624	0.0476589	0.0658032	0.0436279	0.062175	0.0458964	0.0576318	0.0562166	0.0584708	0.0635111	0.0562721	0.0554786	0.0622851	0.0647559	0.0496504	0.058994	0.0533946	0.0625677	0.0510595	0.0617255	0.0536488	0.0639096	0.043405	0.0449663	0.0444038	0.0467579	0.0479275	0.0458109	0.0450196	0.0448322	0.0182146
0.367668	0.0850587	0.0175075	0.0866307	0.0168469	0.0819425	0.0166199	0.0867823	0.0169067	0.0425035	0.0448407	0.0441294	0.0415153	0.0419759	0.0440372	0.0431209	0.0393912	0.0608334	0.0475024	0.0636492	0.0497877	0.0625031	0.0483638	0.0620581	0.048419	0.0660582	0.0674552	0.071218	0.0716174	0.0683654	0.06991	0.0666116	0.0669864	0.0539969	0.071194	0.0555039	0.0692026	0.0548145	0.068012	0.0560126	0.071495	0.0480674	0.0477592	0.0490877	0.0463649	0.0466606	0.0465781	0.0475871	0.048941	0.0200447
0.367153	0.0814967	0.0160415	0.10011	0.0165259	0.0785657	0.0167816	0.0963201	0.0157794	0.0412584	0.0430072	0.0415057	0.0393782	0.0408009	0.0427932	0.0412353	0.0389143	0.0621004	0.0461041	0.0612404	0.0487614	0.0593107	0.0463445	0.058268	0.0463734	0.0593359	0.0591554	0.0634607	0.0708923	0.060751	0.0571048	0.0627722	0.0672852	0.0521184	0.0648639	0.0559567	0.0630847	0.0505544	0.0638706	0.0516389	0.0660788	0.0470747	0.0442507	0.0465362	0.0489914	0.0454403	0.0430622	0.0473432	0.0476571	0.0183778
0.36272	0.0938654	0.0166238	0.0806211	0.015588	0.0922797	0.0164827	0.0796642	0.0162957	0.043499	0.043429	0.0445197	0.0429454	0.0429461	0.0413599	0.0436774	0.0446355	0.0666341	0.0491497	0.0656818	0.0470198	0.0632245	0.0475925	0.0666766	0.0486204	0.0667389	0.0697802	0.0641564	0.0607675	0.0641177	0.0700917	0.0643409	0.063466	0.0554978	0.0682725	0.0579455	0.065336	0.0541474	0.0673648	0.060008	0.0675223	0.0502489	0.0502964	0.0492377	0.048024	0.0502885	0.0515044	0.0511882	0.0473042	0.0203665
0.36924	0.0890925	0.0174611	0.0886074	0.0159761	0.0892546	0.0170868	0.0905784	0.0180748	0.0409459	0.0412429	0.0409157	0.0407379	0.0436571	0.0435525	0.041591	0.0425589	0.0618909	0.0443716	0.057275	0.0452291	0.0619753	0.0434185	0.060416	0.0447044	0.0653366	0.0571228	0.0634683	0.0643041	0.0681562	0.0596468	0.0650947	0.0644716	0.0485295	0.0640132	0.0556715	0.067249	0.0485732	0.0661635	0.0541073	0.0664093	0.0464844	0.0464117	0.047595	0.0482235	0.0468446	0.0478935	0.0484736	0.046684	0.018998
0.370114	0.0915746	0.0176637	0.0886271	0.0170582	0.0916822	0.0158684	0.0844327	0.0152928	0.0402829	0.0438115	0.0432916	0.0382512	0.0398459	0.0434166	0.0412062	0.0404712	0.0601467	0.0430848	0.0618988	0.0484419	0.0557724	0.0410477	0.0608635	0.0472608	0.0590485	0.0567898	0.0600413	0.0592344	0.057418	0.054991	0.0588976	0.0570819	0.048122	0.0596778	0.0591775	0.061057	0.0482675	0.0618655	0.0590611	0.0611193	0.0445666	0.0451455	0.042662	0.0446693	0.0420284	0.0443328	0.0465925	0.046222	0.0192045
0.34968	0.0810361	0.0150849	0.0960626	0.0170617	0.0803961	0.0168468	0.0982193	0.018934	0.0431151	0.0442181	0.0513099	0.046823	0.0433423	0.0455021	0.0444348	0.0448485	0.0782604	0.0508705	0.0662752	0.0616209	0.0780771	0.0507771	0.067503	0.0608001	0.0801122	0.0718777	0.0898821	0.105161	0.0763006	0.0729064	0.0871605	0.106674	0.0576372	0.0831928	0.0732276	0.0962658	0.0574632	0.0825629	0.0725472	0.090922	0.0549724	0.0544142	0.055056	0.0524258	0.0555296	0.0543691	0.0489083	0.052587	0.0202234
0.361831	0.0922763	0.0155955	0.0829389	0.0161414	0.0922816	0.015374	0.0837657	0.0164273	0.0435253	0.0434009	0.0431335	0.0429655	0.0402947	0.0412773	0.0431224	0.0426898	0.0638021	0.0512601	0.0676017	0.0485038	0.0626737	0.0491478	0.0674126	0.0492438	0.0667831	0.0742337	0.0646636	0.0643092	0.0687137	0.0711122	0.0647069	0.064992	0.059312	0.0687416	0.0571507	0.0674257	0.059535	0.0699416	0.0564749	0.0677786	0.0491307	0.0505713	0.0491294	0.0473183	0.0493669	0.049861	0.0513525	0.0496446	0.0189459
0.368668	0.0966539	0.017719	0.0774565	0.017556	0.0980488	0.017063	0.0746891	0.018333	0.0374868	0.0374031	0.0412202	0.0393416	0.0399158	0.0376345	0.0369269	0.0387061	0.0561541	0.046115	0.0571249	0.0445675	0.0551479	0.0448947	0.0537497	0.0385757	0.0604769	0.0606286	0.0521828	0.0509457	0.0622521	0.0561494	0.0460134	0.0470512	0.0510991	0.058468	0.0493754	0.0590395	0.0505404	0.0549358	0.0461254	0.0575625	0.0458874	0.0460226	0.0441995	0.0411698	0.0444019	0.0450083	0.0427754	0.0414039	0.0224722
0.37163	0.0823511	0.0158694	0.0833963	0.0174888	0.0853133	0.0168331	0.0868743	0.0175979	0.0389263	0.0379393	0.0394557	0.0380043	0.0414568	0.0394665	0.0363044	0.0396587	0.0581001	0.0431338	0.0515256	0.0441255	0.0560934	0.0458657	0.051309	0.0425782	0.0506605	0.0497102	0.049044	0.0555884	0.054484	0.0507815	0.0500285	0.0530299	0.0496751	0.0498712	0.0540645	0.0524092	0.0522968	0.0489928	0.0517322	0.0538497	0.043584	0.0434335	0.0432629	0.0432722	0.0438718	0.0439136	0.0426428	0.0412037	0.0239295
0.366134	0.0873316	0.0153723	0.088283	0.0159611	0.0880955	0.0176238	0.0921626	0.0168611	0.0413342	0.0436993	0.0450639	0.0424519	0.0430064	0.0436414	0.0447329	0.0405205	0.0653782	0.0443204	0.060406	0.045707	0.067077	0.0446694	0.061642	0.0454025	0.0646757	0.0565487	0.058109	0.07395	0.0653152	0.0602016	0.0580524	0.0700704	0.0483781	0.0649417	0.0555077	0.0707602	0.0502156	0.0648915	0.0575299	0.0729658	0.0455021	0.0470553	0.0491104	0.0474101	0.0468766	0.0504435	0.0449063	0.0457826	0.0183582
0.361514	0.0861186	0.0157096	0.0892336	0.0179665	0.0871745	0.0164902	0.0896664	0.0166643	0.0407777	0.0414838	0.0465926	0.0406949	0.0440731	0.0412059	0.0437771	0.0441556	0.0634537	0.0461306	0.0674338	0.0522887	0.0651609	0.0455702	0.0647193	0.048376	0.0672124	0.0679041	0.0771579	0.0737747	0.067509	0.0688513	0.0702348	0.0703095	0.0530161	0.0767127	0.060695	0.0730453	0.0511302	0.0734916	0.0596999	0.0733361	0.050013	0.0495761	0.049099	0.0466298	0.0482449	0.0508756	0.0479817	0.0463233	0.0180437
0.370613	0.0839588	0.0169845	0.0901835	0.0152865	0.084313	0.0174908	0.0973051	0.0173663	0.0431769	0.0422401	0.0446229	0.0434275	0.0424842	0.0432332	0.0440687	0.0412188	0.0621334	0.0418826	0.0626624	0.0486995	0.0630582	0.0413556	0.0639161	0.046225	0.0595338	0.0604694	0.0648124	0.0688885	0.0594171	0.0562121	0.0656963	0.0630261	0.0469527	0.0662412	0.0548799	0.0685007	0.0461669	0.0689405	0.0532495	0.0676991	0.0480279	0.0478831	0.0474547	0.0478555	0.0460752	0.0483474	0.0476857	0.0481095	0.0183208
0.371554	0.0915714	0.0168706	0.0843091	0.0164525	0.0889015	0.0155125	0.0869179	0.0175241	0.0424847	0.0419996	0.0424504	0.0405347	0.0415608	0.0415652	0.0395751	0.0392306	0.0633574	0.0437733	0.0618108	0.0460782	0.0610387	0.0444169	0.0602115	0.0407352	0.0636622	0.0635542	0.0643617	0.0603387	0.0641765	0.0667509	0.0612354	0.0648034	0.0489463	0.0671114	0.0540419	0.0668238	0.0491927	0.0648501	0.0545352	0.0685846	0.0453644	0.0495689	0.0455049	0.0454094	0.0456439	0.0465532	0.0452914	0.0440059	0.0186934
0.348579	0.0801993	0.0168295	0.0969487	0.0155531	0.0783826	0.0169205	0.0948459	0.0167604	0.0437439	0.0494622	0.0471566	0.0426274	0.0461094	0.0490078	0.0487323	0.0447052	0.0735193	0.0475193	0.0727177	0.0624497	0.0715067	0.0504067	0.0748828	0.0606942	0.0679905	0.0637201	0.0846961	0.0858927	0.0717255	0.0665027	0.0813111	0.0854612	0.0560283	0.073429	0.0745609	0.0749028	0.0574749	0.0765077	0.072771	0.0755088	0.0504531	0.0487745	0.0494297	0.0525364	0.0528715	0.0509201	0.0504205	0.0511989	0.0174971
0.36506	0.0835617	0.0171648	0.0907713	0.0168998	0.0883264	0.0173668	0.0918954	0.0167929	0.0403504	0.0431243	0.0426357	0.0437013	0.0418543	0.0428791	0.0436572	0.0401234	0.0600444	0.0456332	0.0642968	0.0467999	0.0612063	0.0436642	0.0620823	0.0470062	0.062027	0.0612282	0.0652044	0.0662926	0.0597997	0.0639029	0.0657071	0.062204	0.0498591	0.0667062	0.0552145	0.0664556	0.0499821	0.0654247	0.0541916	0.0652716	0.046031	0.0481639	0.0454214	0.0434833	0.0455617	0.0473203	0.0439577	0.046466	0.0172063
0.366351	0.0856029	0.017562	0.0909987	0.0187136	0.0866396	0.0172542	0.0914035	0.0180605	0.041057	0.0403516	0.0426973	0.0423342	0.0430841	0.0400322	0.0421425	0.0411148	0.0618069	0.0470269	0.0631484	0.0554576	0.0619656	0.0457958	0.0599529	0.0493434	0.0549221	0.0614862	0.0606693	0.069867	0.0537704	0.0591784	0.06324	0.0687409	0.0528926	0.0665643	0.0632301	0.0647611	0.0547042	0.0617758	0.055089	0.0643068	0.0484089	0.0487104	0.0470953	0.045778	0.044402	0.0470691	0.0463088	0.0473975	0.0220886
0.364021	0.0822487	0.0148327	0.093083	0.0166071	0.0829627	0.0173621	0.0947986	0.0170104	0.0456825	0.046838	0.0478191	0.0453622	0.0458496	0.0498408	0.0495038	0.044626	0.0742856	0.0481852	0.0722391	0.0544999	0.0783211	0.0486106	0.0682182	0.0529081	0.0679516	0.0603598	0.0738244	0.0790805	0.0681929	0.064631	0.067506	0.0761705	0.0544377	0.0732397	0.0668252	0.078735	0.0571504	0.0692565	0.0632795	0.0754033	0.053119	0.0518645	0.0518133	0.0557773	0.051132	0.0509	0.0501638	0.0531178	0.0197264
0.355494	0.0825208	0.018079	0.0933877	0.0163659	0.0823319	0.0157595	0.090936	0.0174268	0.0437061	0.0475681	0.0458599	0.0448087	0.0474492	0.0475602	0.0432815	0.0451255	0.0656585	0.0499296	0.0718896	0.0553805	0.0677159	0.0476742	0.0699136	0.0545796	0.0638286	0.0677075	0.0765024	0.0742505	0.0650125	0.0659216	0.0759885	0.0718067	0.0539786	0.0720718	0.0655796	0.0696537	0.0545491	0.074667	0.0633374	0.0700296	0.0476667	0.0475419	0.0488582	0.0490904	0.0489383	0.0505999	0.0503465	0.0505309	0.0206371
0.368968	0.0830662	0.0157215	0.0858318	0.0161165	0.0854771	0.0174503	0.0874924	0.0153864	0.041783	0.0423796	0.0413398	0.0409692	0.0404411	0.0424092	0.0428733	0.0437825	0.0618395	0.0426193	0.0620022	0.0455752	0.0613136	0.0437561	0.0613228	0.0475755	0.0606965	0.0566878	0.0632005	0.0630702	0.0617208	0.0606464	0.066012	0.0627091	0.0482088	0.0670327	0.0521209	0.064998	0.0484631	0.0664776	0.0522882	0.0649318	0.045884	0.0443399	0.0452126	0.0457228	0.0454074	0.0493074	0.0447072	0.0455122	0.0181066
0.359469	0.0846288	0.0170155	0.0911829	0.0179903	0.0869699	0.0170439	0.0924342	0.0169925	0.043516	0.042864	0.0457731	0.0443571	0.0430282	0.0448762	0.0444679	0.041363	0.0678091	0.0483519	0.0668701	0.0530394	0.0663448	0.0474608	0.0645292	0.0505139	0.063025	0.061216	0.0682795	0.0708715	0.0648728	0.0599477	0.0671879	0.0737559	0.0517394	0.0714251	0.0598628	0.0735449	0.0510286	0.0698483	0.0585159	0.073738	0.0514448	0.0495351	0.051541	0.0514019	0.0508183	0.0485537	0.0491272	0.0496367	0.0187553
0.362072	0.0828966	0.0159285	0.0898194	0.0154405	0.0820356	0.0171798	0.0954878	0.0160439	0.0417193	0.0412688	0.0432388	0.0418567	0.044572	0.0458945	0.0468207	0.043035	0.0665025	0.0420628	0.0649878	0.051772	0.0670349	0.0455135	0.0686466	0.0490374	0.0625816	0.0644767	0.0780432	0.0767697	0.0644633	0.0650398	0.0769476	0.076326	0.0479505	0.0727574	0.0624635	0.0735732	0.0506422	0.078096	0.0588753	0.0730563	0.0479722	0.048557	0.0479938	0.051056	0.0496161	0.049656	0.0455092	0.0478174	0.0177104
0.357168	0.0861394	0.0170233	0.086206	0.0165072	0.0864464	0.0177376	0.0879682	0.0178043	0.0426817	0.0432769	0.0442512	0.0457865	0.045238	0.046273	0.0428436	0.0426966	0.0654249	0.0494552	0.071402	0.0541477	0.066812	0.0503825	0.0686766	0.0517658	0.0779171	0.0730788	0.0801125	0.0754761	0.0763375	0.0751105	0.0799408	0.0736544	0.0571562	0.0795434	0.0614906	0.0750777	0.0566492	0.0779559	0.0579356	0.0765968	0.0527997	0.049611	0.0519955	0.0505224	0.0495239	0.0515948	0.0484143	0.0471148	0.0157544
0.362261	0.0815106	0.0168528	0.0861043	0.0167186	0.0867385	0.0183226	0.0847886	0.0163264	0.0427682	0.0458419	0.0436854	0.0431683	0.041494	0.0428128	0.0391514	0.0403011	0.0668769	0.0435084	0.0607936	0.0506125	0.0650233	0.0426502	0.0599362	0.0476663	0.0626946	0.0566981	0.0663797	0.0700492	0.0604776	0.0552776	0.0654523	0.0670773	0.0481941	0.0655727	0.0586131	0.0650976	0.0481089	0.0591746	0.0578454	0.0667472	0.0481698	0.047431	0.0485607	0.0457633	0.0450735	0.0459791	0.0485263	0.0485231	0.0217941
0.375134	0.0854937	0.0172232	0.0899807	0.0176945	0.0862456	0.0168119	0.091143	0.0172113	0.0405589	0.0428951	0.0414208	0.0401204	0.0405323	0.0413718	0.0437688	0.0412024	0.0590969	0.0399879	0.0584863	0.0445603	0.0626721	0.0429752	0.0588295	0.0421169	0.0581165	0.0547114	0.0624512	0.0614297	0.060823	0.0560702	0.061957	0.0622862	0.0465113	0.0599179	0.0534393	0.063441	0.0484574	0.0609101	0.0522466	0.0614121	0.0464605	0.046639	0.0455321	0.0465173	0.0475549	0.0476937	0.0443107	0.045158	0.0175792
0.358776	0.0969045	0.0149434	0.0821793	0.0162522	0.0959441	0.017313	0.0825448	0.0179609	0.0419817	0.0452361	0.0457837	0.045217	0.0439583	0.0439255	0.0443962	0.0433169	0.0666281	0.0528839	0.0691119	0.0471459	0.0678925	0.0533878	0.0685131	0.0469081	0.0735167	0.0767004	0.0680336	0.063992	0.0776106	0.0769751	0.066076	0.061657	0.0576427	0.0722321	0.058705	0.0739179	0.0591531	0.0715792	0.0552396	0.0714675	0.0520008	0.0489451	0.0473757	0.0477434	0.0501225	0.0492859	0.0504362	0.0487763	0.0203966
0.368467	0.0854685	0.0161394	0.0912903	0.0167589	0.0860973	0.0167509	0.0920424	0.0165559	0.0429996	0.042939	0.0434167	0.0436269	0.0429673	0.0443575	0.0451166	0.0442174	0.0594743	0.0421494	0.0640913	0.0499396	0.0650824	0.0434863	0.0619267	0.0485462	0.0592053	0.0587502	0.0664071	0.0671793	0.0632113	0.0563793	0.0644244	0.065536	0.0472958	0.0648793	0.0572327	0.0683388	0.0486387	0.0655372	0.0561608	0.0640733	0.0471996	0.0472914	0.0470261	0.048634	0.0476901	0.0476016	0.0471437	0.04559	0.0191364
0.368772	0.0964449	0.0164471	0.0853589	0.0160146	0.102772	0.0152022	0.0817299	0.0159623	0.0385251	0.0414109	0.0444837	0.040702	0.0405537	0.0387151	0.0411467	0.0392993	0.0625635	0.0479252	0.0629924	0.0472384	0.0596601	0.0431354	0.0583295	0.045097	0.0698424	0.0670166	0.065473	0.0607404	0.0666307	0.0622954	0.0641725	0.0623745	0.0530185	0.0674091	0.056573	0.0647894	0.0486718	0.0658044	0.0514534	0.0687348	0.0477195	0.0466823	0.0444811	0.043929	0.0453634	0.0450675	0.047018	0.0431262	0.0178808
0.365596	0.0842166	0.0165719	0.0948052	0.0163062	0.0842945	0.0157519	0.0974232	0.0153904	0.0432549	0.0432687	0.048106	0.04432	0.0431959	0.0456734	0.0451518	0.0443744	0.0692795	0.0409937	0.0714557	0.0510251	0.0703548	0.0432994	0.0723079	0.0518587	0.0609433	0.0643031	0.0792708	0.0749716	0.0604499	0.0648667	0.077366	0.0735195	0.052549	0.0765516	0.0675347	0.0693912	0.0548366	0.0755833	0.0681978	0.0720755	0.0533994	0.0500228	0.0524701	0.0539125	0.0510538	0.0520682	0.0512356	0.0506503	0.0200962
0.360352	0.08501	0.0168093	0.0908387	0.0171359	0.0840947	0.0161998	0.0923922	0.016818	0.0438136	0.0430472	0.0452931	0.0427388	0.0441111	0.0451554	0.0438538	0.0420764	0.0684086	0.046696	0.0656835	0.0518956	0.0698041	0.0476597	0.0669725	0.0511933	0.0700836	0.0698706	0.0785258	0.076157	0.0693505	0.0686755	0.0771268	0.0765401	0.0549939	0.0749265	0.0614097	0.0769644	0.054138	0.0783276	0.0604652	0.0764451	0.0507525	0.0504358	0.0503377	0.0519078	0.0499464	0.048212	0.0491997	0.0492372	0.0171539
0.366176	0.0867299	0.0176057	0.0885525	0.016781	0.087683	0.0168286	0.08887	0.0176555	0.0437776	0.0423288	0.0424185	0.0435698	0.0413625	0.0438939	0.0463985	0.0448066	0.0652573	0.0464156	0.0617497	0.0508576	0.0641447	0.0481989	0.0659571	0.0489529	0.0669566	0.0682752	0.0659173	0.0718203	0.0681547	0.0634799	0.0659392	0.066434	0.055657	0.068847	0.0603711	0.0694714	0.0537459	0.068365	0.0592952	0.0700633	0.0467628	0.0482011	0.051447	0.0480602	0.0498544	0.0496272	0.0501075	0.0473833	0.020124
0.356329	0.0779036	0.0154499	0.0965124	0.0171987	0.0718828	0.0172228	0.0993498	0.0172759	0.043026	0.0454854	0.0478196	0.0437583	0.0446896	0.0504302	0.048173	0.0452016	0.073402	0.0445386	0.0733325	0.0629407	0.0767281	0.0498732	0.0719084	0.0607612	0.0642322	0.0598384	0.0911136	0.0904684	0.0655029	0.0652387	0.0901217	0.0884991	0.0508924	0.0729508	0.0738864	0.0772156	0.0537216	0.0740465	0.0739784	0.073759	0.0507935	0.0514942	0.0508127	0.0541218	0.0547555	0.0518649	0.0474375	0.0501993	0.0187374
0.366519	0.091785	0.0176177	0.0846833	0.0162275	0.0943104	0.0177894	0.0853508	0.0149637	0.0390329	0.0409143	0.0428931	0.0449618	0.0451127	0.0460037	0.0415956	0.0436049	0.0598059	0.0460063	0.0634689	0.0497449	0.0662912	0.0492945	0.0640823	0.0450172	0.0617055	0.0650253	0.0684579	0.0622702	0.0647121	0.0655093	0.0616025	0.0594894	0.0517252	0.0711504	0.0560575	0.0684989	0.0542827	0.0704125	0.0537061	0.0694301	0.0475837	0.0482677	0.051711	0.0480906	0.0447851	0.0481671	0.0446944	0.0448663	0.0190011
0.358839	0.0872616	0.0174341	0.0861596	0.0172478	0.0896335	0.016951	0.0866993	0.017369	0.0445403	0.043425	0.044022	0.0427713	0.0429346	0.0419215	0.0438094	0.0421165	0.0651355	0.046049	0.0697124	0.0489548	0.0655024	0.0464233	0.0666443	0.046568	0.0654803	0.0709562	0.0669509	0.0681518	0.0686928	0.0710736	0.0672832	0.0645967	0.0513147	0.0760653	0.0523817	0.0736861	0.0504529	0.0709914	0.0532336	0.0721175	0.0492474	0.0491995	0.0515356	0.0466242	0.0496196	0.0481389	0.0479547	0.0474455	0.0183588
0.355192	0.0840067	0.0146564	0.0894263	0.017102	0.0836336	0.0162147	0.092586	0.0182259	0.0416169	0.0454281	0.0451473	0.0441107	0.0458794	0.0465092	0.0475685	0.0450802	0.068272	0.0482402	0.067203	0.0555145	0.0716648	0.0521363	0.0687213	0.0528178	0.0649693	0.0660089	0.075947	0.0815122	0.067047	0.066945	0.0697384	0.0739676	0.056244	0.0713902	0.0644533	0.0704334	0.0595644	0.0738282	0.0635879	0.0691198	0.0522433	0.0496706	0.0524046	0.0523804	0.054527	0.0507387	0.0488626	0.0506253	0.020852
0.355428	0.0844438	0.0170037	0.0880971	0.0177529	0.0845886	0.0183144	0.0864024	0.0166364	0.0434956	0.0434842	0.0437931	0.0428804	0.0427377	0.0440789	0.0443909	0.0427556	0.0687883	0.0496131	0.0660475	0.0529149	0.0696103	0.0506744	0.0669361	0.0535124	0.0710488	0.0696327	0.0737093	0.0825739	0.0691116	0.0717549	0.0718189	0.0820822	0.0543538	0.0728643	0.0615979	0.0718465	0.0549523	0.0718151	0.0621647	0.0758109	0.0481535	0.0463632	0.0481291	0.0510738	0.0484767	0.0495905	0.0485106	0.0488324	0.0206959
0.364534	0.0858883	0.0170817	0.0839237	0.0165554	0.0899241	0.0167512	0.0930673	0.0160481	0.041665	0.0432911	0.0410713	0.042671	0.0434158	0.0465912	0.0429957	0.0439417	0.0627181	0.0457895	0.0635426	0.0501198	0.063392	0.0463802	0.0624051	0.0479963	0.0645343	0.063934	0.0658692	0.0672118	0.0642039	0.0624563	0.0653476	0.0645117	0.0529591	0.0681897	0.0617824	0.0713669	0.0533671	0.0648458	0.0563801	0.0669437	0.0453084	0.0483577	0.049162	0.0474035	0.0473528	0.0469581	0.0470226	0.0466856	0.0179011
0.367132	0.0852076	0.0173275	0.0920694	0.0161248	0.0858258	0.0153813	0.093937	0.0159436	0.0428595	0.0445849	0.0441115	0.0457285	0.0441442	0.047282	0.0461605	0.0422973	0.0610167	0.0430253	0.0678649	0.0504547	0.0642442	0.0447956	0.0679926	0.0466137	0.056835	0.0649329	0.0711593	0.066932	0.0580798	0.0656347	0.0688583	0.0627947	0.0494389	0.0738287	0.0603538	0.0679065	0.050505	0.0709086	0.0562549	0.0663099	0.0499846	0.0497915	0.0503125	0.0472265	0.0489673	0.0481642	0.04815	0.048597	0.0174534
0.367064	0.0824231	0.0168301	0.088692	0.0155683	0.0853318	0.01671	0.090381	0.0161238	0.0450574	0.0473709	0.0422365	0.0427155	0.0463404	0.0439371	0.0416349	0.0424056	0.0624859	0.043083	0.0667771	0.0521133	0.06124	0.0432829	0.0643843	0.0498555	0.0526439	0.0581548	0.0663465	0.0680159	0.0538827	0.0559329	0.0618164	0.0624232	0.0478263	0.0644823	0.0563822	0.0593119	0.0481144	0.0626077	0.0549146	0.0596506	0.0469709	0.0457238	0.0472942	0.0458178	0.0460505	0.0476686	0.0462752	0.0478051	0.0194217
0.358686	0.0817966	0.0158865	0.0897918	0.0152078	0.0819447	0.0176284	0.0910854	0.0173112	0.0439863	0.0446519	0.0460117	0.0434174	0.0449226	0.0456564	0.047854	0.0447822	0.0778896	0.0494583	0.0648432	0.0540356	0.0778756	0.0504001	0.067949	0.053168	0.0742169	0.0620027	0.0689382	0.0853373	0.0771975	0.0625585	0.0677485	0.08147	0.0585975	0.0678461	0.0637183	0.0801166	0.0604457	0.0701389	0.0619164	0.0793297	0.0508608	0.0523422	0.0518518	0.0514835	0.0532775	0.0508658	0.0521209	0.0494025	0.0198878
0.356196	0.082761	0.0164914	0.0940251	0.0165843	0.0841142	0.0182601	0.098125	0.0168567	0.0434928	0.0428362	0.0448247	0.0445264	0.0450012	0.0457679	0.0459243	0.045062	0.0678528	0.0464916	0.0662016	0.0581851	0.0699852	0.0467453	0.0667406	0.05662	0.0649527	0.0661268	0.0821523	0.0867091	0.0663936	0.0680541	0.0769782	0.0818801	0.0524815	0.075291	0.0666976	0.0797788	0.0516881	0.0768766	0.0647113	0.0787513	0.0502904	0.0525247	0.0502719	0.0505464	0.0498812	0.0500931	0.0500266	0.0496749	0.0190851
0.357955	0.0902021	0.0155771	0.0780568	0.0178564	0.0929801	0.0163558	0.0834873	0.0178903	0.0428367	0.0399404	0.0439483	0.0457897	0.0416628	0.0437651	0.0436152	0.047653	0.0658543	0.048822	0.0653445	0.0485148	0.0678263	0.0486799	0.0656779	0.0481212	0.0702962	0.0681506	0.0699848	0.0727233	0.0734857	0.0695064	0.0669253	0.0704481	0.0533763	0.0721585	0.058552	0.0739742	0.0532558	0.0692154	0.0552009	0.0735372	0.0481357	0.0500323	0.0516509	0.0475732	0.048965	0.0519649	0.0481937	0.0469818	0.0216301
0.370297	0.085214	0.0165802	0.0919486	0.017398	0.0827977	0.0159668	0.0921692	0.0169307	0.0395374	0.0431456	0.0425799	0.0417832	0.0410216	0.0415153	0.0430395	0.040241	0.0636962	0.0405163	0.0612339	0.0474973	0.0620725	0.0382678	0.0576396	0.04692	0.0559549	0.0541067	0.0646439	0.0668711	0.0528749	0.0519309	0.0646463	0.0674061	0.0456752	0.0630649	0.0582421	0.0626539	0.0410903	0.0616206	0.0580919	0.0624736	0.0440708	0.0470417	0.0469087	0.0417525	0.0443202	0.0442852	0.0461871	0.0443771	0.0188821
0.355117	0.0815757	0.0168153	0.0878644	0.0170632	0.0850485	0.0177255	0.0917023	0.016675	0.0466625	0.043347	0.0444624	0.0445788	0.0444222	0.0457382	0.0468523	0.0438098	0.073103	0.051068	0.0720561	0.0608826	0.076441	0.0488744	0.074302	0.0557201	0.0727307	0.0706169	0.0891389	0.0924077	0.0755388	0.0717863	0.0892378	0.0845057	0.0558265	0.0825644	0.0729363	0.0837974	0.0547269	0.08041	0.0654182	0.0826275	0.0509872	0.0519195	0.0531898	0.0516484	0.0532082	0.0507366	0.0502171	0.0493077	0.0173147
0.365641	0.0826248	0.0153059	0.0927939	0.0177729	0.0823726	0.0158958	0.0940168	0.0160394	0.0399885	0.0435444	0.0444254	0.0427297	0.0409985	0.0413805	0.0436153	0.0432814	0.0685236	0.0440756	0.0618698	0.0554567	0.0653216	0.0430325	0.0602076	0.0520681	0.0599884	0.0585832	0.0712347	0.0779732	0.0595458	0.0564861	0.067711	0.0755949	0.0458107	0.0617817	0.0643169	0.070253	0.0477402	0.0638518	0.0598036	0.0690599	0.0486994	0.0481921	0.0451497	0.0471219	0.0471797	0.0474873	0.0460751	0.0472649	0.0183231
0.365146	0.0878289	0.0165174	0.0885881	0.0189207	0.0906623	0.0174198	0.0887662	0.0162349	0.0415532	0.0436633	0.0456946	0.0440325	0.0445486	0.0431572	0.0443198	0.0402887	0.0645894	0.0461681	0.0634315	0.0466795	0.0642128	0.0436638	0.0611087	0.0478227	0.0695141	0.0654458	0.0699622	0.0671172	0.0717153	0.0676745	0.0685359	0.0624957	0.0546232	0.0697034	0.056756	0.0706573	0.0501543	0.0684301	0.054473	0.0720891	0.0518418	0.0502523	0.0487652	0.0475695	0.0461243	0.0486291	0.046992	0.0460409	0.0196468
0.375779	0.0851021	0.0179393	0.0901276	0.0161643	0.0842765	0.0154811	0.0919707	0.0171505	0.0405798	0.0415202	0.0415526	0.0385874	0.0418114	0.0428204	0.0436593	0.0450739	0.0612553	0.0403893	0.0591333	0.0443761	0.061736	0.0429904	0.0586056	0.0449288	0.0559214	0.0586874	0.0651455	0.0652931	0.0602497	0.057922	0.0636519	0.0657229	0.0476508	0.0659192	0.0528569	0.0673672	0.0468881	0.065253	0.052153	0.064882	0.0467902	0.0466977	0.0473479	0.0474858	0.0478537	0.0487254	0.0477221	0.0469307	0.0183836
0.363593	0.0856929	0.0168816	0.0909097	0.0171833	0.0856424	0.0160704	0.0896139	0.0144172	0.0429154	0.0433948	0.0438972	0.044726	0.0435742	0.0443919	0.0421385	0.0449198	0.06711	0.0470029	0.0659757	0.0486423	0.0646151	0.0450396	0.0627575	0.0440418	0.0678474	0.068288	0.06868	0.0773104	0.0692422	0.0651364	0.0656274	0.0711911	0.0535551	0.0702003	0.0565148	0.0702314	0.0532523	0.0656056	0.0532559	0.071359	0.0481313	0.0479249	0.0483054	0.0458199	0.0492377	0.0481197	0.0452604	0.0477372	0.0186067
0.364027	0.0864085	0.0170485	0.0865591	0.0167009	0.0879399	0.0178745	0.084863	0.0165384	0.044883	0.0448554	0.0427926	0.0404182	0.0437109	0.042764	0.0409719	0.0444768	0.066448	0.0531658	0.0647666	0.0475435	0.064749	0.0514787	0.0668528	0.0476885	0.0710812	0.0664202	0.0692049	0.064839	0.0666221	0.0692166	0.068775	0.0655645	0.0557998	0.0706749	0.0567211	0.0710219	0.055431	0.0702302	0.0550055	0.0676054	0.0470471	0.0476265	0.0502988	0.0471623	0.0468933	0.047938	0.0495983	0.0507193	0.0190177
0.369881	0.0882594	0.016923	0.0916003	0.0154903	0.0850901	0.0170511	0.0900256	0.0173625	0.0403058	0.042529	0.0429297	0.0397882	0.0412488	0.0449665	0.0437868	0.0419605	0.062338	0.043766	0.0629706	0.0476233	0.0629584	0.0431529	0.0666522	0.0462738	0.0648536	0.0640851	0.0734014	0.0669077	0.0628084	0.0665358	0.0726465	0.072438	0.0500115	0.0746527	0.0586363	0.0724674	0.0503135	0.0745371	0.0590314	0.0701763	0.0487675	0.0462355	0.0489274	0.0508112	0.0509693	0.0479752	0.048035	0.0465294	0.0166789
0.362507	0.0898486	0.0148953	0.0832021	0.0161869	0.0909146	0.0167597	0.0869789	0.0165032	0.0421762	0.0420322	0.0410063	0.0436522	0.0439601	0.0414309	0.0426036	0.0445564	0.063702	0.0469968	0.063547	0.0515494	0.063795	0.0482871	0.0604368	0.0513009	0.0633968	0.056436	0.068323	0.0641666	0.0643485	0.0583658	0.0673811	0.0642754	0.0482329	0.0688307	0.0586924	0.0664634	0.0515798	0.0638013	0.055203	0.0657125	0.0462501	0.0480047	0.0492187	0.0458177	0.0440844	0.0465656	0.0472541	0.0452973	0.0182118
0.375602	0.0853286	0.0151236	0.088533	0.0174012	0.0880172	0.0155987	0.091839	0.0173886	0.0387735	0.0392253	0.0417882	0.0398451	0.0415816	0.0412581	0.0442749	0.0409722	0.0588284	0.0396438	0.0564894	0.0443136	0.0610749	0.0427186	0.0616907	0.0418334	0.0573403	0.0601729	0.0605002	0.0655165	0.0614974	0.0602124	0.062118	0.0593289	0.0454775	0.0631936	0.0516819	0.0683645	0.0481116	0.0628659	0.0494828	0.0625676	0.0440348	0.0476586	0.0471462	0.0460479	0.0484874	0.0470301	0.0454663	0.043784	0.0175336
0.357515	0.101328	0.0175231	0.0747947	0.0164599	0.096109	0.0161838	0.0754206	0.0161676	0.0470119	0.0459818	0.0456096	0.0480103	0.0449073	0.0467654	0.0423607	0.0427491	0.0661355	0.0556893	0.0724929	0.0529101	0.0688208	0.054162	0.0707302	0.0499624	0.0738442	0.0767623	0.0685425	0.0662384	0.0731836	0.0738444	0.0666416	0.0587664	0.0630372	0.0716126	0.061001	0.070639	0.0603786	0.074225	0.0579742	0.0690567	0.0489768	0.0511475	0.0524341	0.0488669	0.0483365	0.0498489	0.0507081	0.049229	0.0206143
0.362469	0.0831158	0.0158374	0.0938896	0.0168926	0.0799557	0.016712	0.0935572	0.0180195	0.044119	0.0478307	0.0459418	0.0444627	0.0438448	0.0463328	0.0475946	0.0439756	0.0696886	0.0489199	0.0699636	0.0547039	0.0695359	0.0495442	0.0695057	0.0560835	0.0636959	0.0633822	0.0749053	0.0768012	0.0672741	0.0662968	0.0729074	0.0789177	0.0548983	0.0711031	0.0659161	0.0729423	0.0535466	0.0714799	0.0682839	0.0729088	0.0502102	0.0479591	0.0504509	0.0516235	0.0534183	0.0499923	0.0495217	0.0506212	0.019229
0.359202	0.0780226	0.016324	0.100709	0.0167211	0.0763882	0.0151925	0.0984709	0.0158794	0.0428668	0.0457402	0.0448692	0.0442129	0.0432163	0.0445296	0.0445594	0.0426483	0.0675447	0.0426844	0.0737513	0.0568121	0.0664095	0.04142	0.0677806	0.0542797	0.0565533	0.061775	0.0759529	0.0794524	0.0559512	0.0622626	0.0736881	0.078845	0.0502961	0.0726449	0.0657956	0.0681799	0.0496911	0.0709119	0.0642631	0.0696094	0.0493736	0.0479458	0.0481236	0.0490355	0.0475127	0.0471838	0.0507844	0.0477537	0.0193913
0.367222	0.0860849	0.0174601	0.0900998	0.0176809	0.0828209	0.0173087	0.0914	0.0166038	0.0409829	0.0398157	0.0428278	0.0427035	0.042992	0.0449509	0.0437322	0.0429383	0.0608691	0.0432824	0.0616263	0.0482365	0.0606792	0.0447574	0.0651738	0.0476635	0.0524636	0.057591	0.0658186	0.064797	0.0518882	0.0584614	0.0617457	0.0610077	0.0491537	0.0642288	0.0559062	0.062734	0.0495604	0.0636955	0.055844	0.0599955	0.0476561	0.0488915	0.0490535	0.0472473	0.0458758	0.0444259	0.0458857	0.0453866	0.0192026
0.359062	0.0890435	0.0175464	0.0840852	0.0168447	0.0907215	0.0164606	0.0846704	0.0176132	0.0430768	0.0414404	0.0429602	0.0435383	0.0428751	0.0426448	0.0437333	0.0433777	0.0690232	0.0519216	0.0624253	0.0508354	0.0684987	0.0507702	0.0619482	0.0494389	0.0746618	0.0651179	0.0674109	0.0765695	0.0756763	0.0667499	0.0647822	0.0798753	0.0568724	0.0723932	0.0588385	0.0781384	0.0559366	0.0679442	0.0572536	0.0736024	0.0480396	0.0473848	0.0486681	0.0477766	0.0503339	0.0482807	0.0454331	0.0481815	0.018264
0.353678	0.0870986	0.0166953	0.0875942	0.0171605	0.0889148	0.0150666	0.0860581	0.0166856	0.0433469	0.0473481	0.0480185	0.0481873	0.0443779	0.0448213	0.0471019	0.0470277	0.0772377	0.0512234	0.0733137	0.0559837	0.0748696	0.0521659	0.0729342	0.0554738	0.0759441	0.0787724	0.0803218	0.0854199	0.0760552	0.07728	0.0829703	0.0870766	0.0596897	0.0816358	0.0685229	0.0804003	0.060177	0.0805156	0.0655981	0.0808606	0.0526199	0.0532033	0.0538732	0.0524928	0.0525902	0.0517935	0.053088	0.0522754	0.0196332
0.348451	0.0770833	0.0159548	0.0941539	0.0173094	0.0785046	0.0156701	0.0906467	0.0180842	0.0448417	0.046567	0.048186	0.0454301	0.0459599	0.0432902	0.0456914	0.0469075	0.0807321	0.0521323	0.0720083	0.057045	0.0803581	0.0523223	0.0698193	0.0567641	0.0822558	0.0760395	0.0819312	0.101125	0.0754561	0.0740913	0.0769365	0.0978879	0.0570767	0.0784996	0.0649261	0.0890751	0.0536362	0.0783182	0.0627282	0.0920909	0.054866	0.0534665	0.0487868	0.0471708	0.0521188	0.0510722	0.0495572	0.0502678	0.0174414
0.364873	0.0904329	0.0158414	0.0813283	0.0174556	0.091647	0.017538	0.0802291	0.0157212	0.0435022	0.041461	0.0433565	0.0447414	0.0439523	0.0436818	0.0417995	0.0434528	0.0641142	0.0460694	0.0620856	0.0536051	0.0664464	0.0456033	0.0628271	0.048256	0.0586788	0.0579685	0.0656314	0.0652032	0.0590116	0.0594488	0.0625739	0.0642172	0.051446	0.0640529	0.0582952	0.0652972	0.0525122	0.0648505	0.0557913	0.0654788	0.0456492	0.0470671	0.0473623	0.046085	0.0418965	0.0459832	0.0469564	0.0471331	0.0190921
0.362949	0.0899883	0.0176579	0.0872957	0.0161715	0.0900558	0.0171136	0.0860829	0.0157259	0.0438558	0.0443264	0.0440844	0.0456476	0.042698	0.0418823	0.0426857	0.0429297	0.0669465	0.0471682	0.0659388	0.0514659	0.0669532	0.0489039	0.0611369	0.0492317	0.0721525	0.0631315	0.0651328	0.0693152	0.0701857	0.0616417	0.0629359	0.0671139	0.0535705	0.069376	0.0612753	0.0716754	0.0544797	0.0659823	0.0552811	0.0716889	0.0467354	0.0506717	0.0482025	0.0467573	0.0493278	0.0513219	0.0489749	0.0461242	0.0199919
0.35993	0.0869368	0.0173366	0.0869447	0.0168521	0.0856285	0.0158222	0.083243	0.0172345	0.0454135	0.046695	0.0431981	0.0436655	0.0437935	0.0431957	0.0436115	0.044955	0.0681138	0.0479236	0.069882	0.0497024	0.0658564	0.0504397	0.068868	0.0501047	0.0690778	0.0725773	0.0646567	0.0709684	0.0643047	0.076061	0.0669028	0.070841	0.0569834	0.0714378	0.0628197	0.0697293	0.0579285	0.0746129	0.0599447	0.0694127	0.0478069	0.04988	0.050543	0.0492846	0.0473679	0.050297	0.0518153	0.048503	0.0203373
0.366866	0.0952264	0.016269	0.0863092	0.0171774	0.0957599	0.0172502	0.0848082	0.0171662	0.0401872	0.0411249	0.0415226	0.0398164	0.0403179	0.0441995	0.0420431	0.0398225	0.0584244	0.0441648	0.0605833	0.0496375	0.0612685	0.0463211	0.0612279	0.0465488	0.0631404	0.0616921	0.060712	0.0607853	0.0641207	0.0581905	0.0622882	0.0584481	0.0483108	0.0685271	0.0570508	0.066884	0.0513901	0.0656677	0.0550134	0.0654456	0.0477604	0.0494033	0.0445052	0.0481575	0.0447854	0.0441795	0.0449384	0.0455639	0.0171641
0.367198	0.0811897	0.0170942	0.0963522	0.0172549	0.0799256	0.0166992	0.0960672	0.0181134	0.0395185	0.0414129	0.0462214	0.0433725	0.0423167	0.0434478	0.0449924	0.0437775	0.0674548	0.0417131	0.0639835	0.045091	0.0662769	0.0419716	0.0638051	0.0478542	0.0605154	0.0583145	0.0701687	0.0756871	0.0609868	0.0608807	0.0704467	0.0752093	0.050877	0.0704922	0.0582724	0.0731399	0.0484803	0.0700443	0.0589057	0.0732085	0.0498321	0.0476768	0.0481411	0.0500873	0.050511	0.0480129	0.0476451	0.047612	0.0177923
0.369955	0.0799561	0.0170897	0.0942609	0.0167324	0.0800272	0.0160527	0.0967264	0.0167951	0.0421485	0.0468398	0.0435895	0.042482	0.0422047	0.0436529	0.043201	0.0431604	0.0639232	0.0439419	0.0627178	0.0494157	0.0604967	0.0402703	0.063245	0.0485056	0.0566275	0.0564703	0.0695339	0.0664466	0.0556034	0.0550441	0.0653436	0.0682119	0.0472577	0.0659805	0.0562288	0.0660734	0.0447733	0.065107	0.0549872	0.0668222	0.0458669	0.0482942	0.0460743	0.0474239	0.0452736	0.0465503	0.0466635	0.0481115	0.0178588
0.359153	0.0874728	0.0187297	0.0780647	0.0166656	0.0896106	0.0186419	0.0815148	0.0183638	0.0471583	0.0459638	0.0434509	0.0430153	0.0458895	0.0460019	0.0449145	0.0438982	0.0649731	0.0526085	0.0687324	0.0534087	0.0664002	0.0496913	0.071664	0.0512531	0.0699986	0.0719575	0.073439	0.0702417	0.0691876	0.0712341	0.0689025	0.0672787	0.0586755	0.0733231	0.0589215	0.0703796	0.05592	0.0735664	0.0611847	0.0696276	0.048683	0.0506156	0.0509851	0.0466914	0.0472438	0.0512321	0.0498048	0.0495907	0.0203146
0.362318	0.0891176	0.0155764	0.0913387	0.0173176	0.0842945	0.0162851	0.0903159	0.0164896	0.0412857	0.04342	0.0457215	0.0428279	0.0419207	0.0429162	0.042663	0.0428185	0.0701282	0.0466786	0.0647581	0.0520338	0.0651814	0.0476968	0.0627967	0.0528324	0.070526	0.0713959	0.0727925	0.0849109	0.0687939	0.0658558	0.0709107	0.0819494	0.0550078	0.0733491	0.0625038	0.0770644	0.0508391	0.0726206	0.0627931	0.078263	0.0510114	0.0500241	0.0511	0.0488289	0.0497425	0.0506683	0.0494876	0.0504208	0.0193913
0.36767	0.0891782	0.0168783	0.0860427	0.0165236	0.088489	0.0172813	0.0831671	0.0168321	0.0408047	0.0414694	0.0419855	0.0445462	0.0399697	0.0439369	0.0426182	0.0420001	0.0627679	0.0453364	0.0625565	0.0448573	0.0641777	0.0491626	0.0620795	0.0445689	0.0643423	0.0636551	0.0654076	0.0686127	0.0676744	0.0645724	0.0634091	0.0639814	0.0504955	0.0668376	0.0530187	0.0702004	0.0516632	0.0663191	0.051948	0.0702558	0.0452706	0.0482537	0.0476599	0.0472414	0.0445422	0.0475445	0.0483417	0.0470692	0.0180042
0.362142	0.102976	0.0157625	0.0767745	0.0188926	0.108099	0.0168861	0.0773376	0.0157922	0.0389411	0.0425895	0.0436586	0.0394537	0.0394517	0.0406398	0.0397924	0.0384449	0.0616707	0.0511763	0.0588814	0.0454378	0.0612822	0.0505196	0.0556811	0.0425039	0.0701414	0.064649	0.0492698	0.0545739	0.0676451	0.0647487	0.0478362	0.0544267	0.0586277	0.0579784	0.053119	0.0595299	0.0554357	0.0539753	0.0491236	0.0598528	0.0432987	0.0456312	0.0428482	0.0435685	0.0453246	0.0412216	0.0440433	0.0440631	0.0197655
0.370668	0.0845405	0.0164519	0.088076	0.016239	0.0856171	0.017564	0.0895397	0.0154921	0.0405333	0.0429698	0.0461203	0.0424033	0.0419779	0.044431	0.0447565	0.0433429	0.0641679	0.0474871	0.060643	0.045407	0.0654455	0.0503515	0.061529	0.0449262	0.0677446	0.0636382	0.0660661	0.0647908	0.0691303	0.0627256	0.0654988	0.0658467	0.0553248	0.0677674	0.0543636	0.0704234	0.0575036	0.0695316	0.0527117	0.0682243	0.0489946	0.0480318	0.0479737	0.0469249	0.0500871	0.0475121	0.0493082	0.0493644	0.0176876
0.367072	0.0795944	0.016024	0.0933662	0.0168598	0.0840141	0.0162732	0.0944746	0.0171993	0.0418302	0.0428717	0.0441427	0.0422009	0.0412989	0.0436695	0.0434237	0.0419546	0.0661698	0.0427044	0.0623304	0.0502414	0.0672329	0.0443644	0.0638828	0.0480866	0.0660712	0.0589445	0.0699681	0.0696044	0.0682281	0.0612067	0.0699863	0.0663661	0.0493698	0.0687996	0.0588825	0.0685383	0.0506772	0.0694686	0.0567873	0.0686463	0.0491712	0.0498323	0.0472115	0.0498206	0.0479832	0.0492009	0.0470142	0.0473107	0.0177525
0.368657	0.0787456	0.0147538	0.0981334	0.0157701	0.0769583	0.0183383	0.0982327	0.0157559	0.0425137	0.0418997	0.0435198	0.0429719	0.0421229	0.0447086	0.0427059	0.0417646	0.0626589	0.0406148	0.0630687	0.0472441	0.0615792	0.0416291	0.0639853	0.0477979	0.0535433	0.0519247	0.0670038	0.0628373	0.0549256	0.0524393	0.0637314	0.0625129	0.0444654	0.0652885	0.0531685	0.0660954	0.04724	0.0667607	0.0545923	0.061477	0.0465148	0.0454034	0.0461621	0.0495507	0.0464473	0.0466436	0.0460675	0.0476578	0.0179154
0.37437	0.0826591	0.0173629	0.0886268	0.0155753	0.0834046	0.0172477	0.092106	0.0172879	0.0390641	0.0409363	0.0424128	0.0408051	0.040338	0.0415115	0.0410304	0.0405997	0.0603596	0.0405948	0.0615822	0.0450324	0.062082	0.0434372	0.0606905	0.0442591	0.0617435	0.0596722	0.0672398	0.062385	0.062722	0.0602517	0.0667686	0.063019	0.0456014	0.0685624	0.0513218	0.0665288	0.048084	0.0683786	0.0507231	0.0645782	0.0454085	0.0443813	0.0466709	0.0458518	0.0458285	0.0461202	0.0469512	0.0440603	0.017896
0.372151	0.0843745	0.0168891	0.0868189	0.0163193	0.0853541	0.016803	0.0873707	0.0155654	0.0439096	0.0403355	0.0417659	0.0446892	0.0438428	0.0437962	0.0406467	0.0424392	0.0629651	0.0414369	0.0635877	0.0491166	0.0625209	0.0432671	0.0650382	0.0476773	0.0577957	0.0575017	0.0634329	0.0620568	0.05645	0.0556213	0.0658226	0.059749	0.049724	0.063736	0.0612463	0.0629562	0.0511759	0.0637111	0.0595217	0.0609455	0.0461009	0.046862	0.0499389	0.0497117	0.0482327	0.0477437	0.048578	0.0474412	0.0201304
0.370836	0.081534	0.0159197	0.0932247	0.0155962	0.081934	0.015657	0.0923903	0.0174168	0.0410178	0.0414869	0.0399209	0.0426449	0.0423794	0.0423902	0.041643	0.0395371	0.0618229	0.0403237	0.0592932	0.0489677	0.063578	0.0425228	0.0594124	0.0454352	0.0618759	0.0531871	0.0655688	0.0662895	0.0647837	0.0547776	0.0639561	0.06469	0.0438805	0.0605341	0.0547442	0.0646449	0.0450215	0.062835	0.0528679	0.0654875	0.0451736	0.0482572	0.0439304	0.0467975	0.0481088	0.0477425	0.045166	0.0435756	0.0177957
0.353393	0.0858269	0.0163303	0.0834238	0.0181646	0.0855654	0.01813	0.0868682	0.0181785	0.0442616	0.0446201	0.04539	0.0460639	0.0444306	0.0439856	0.0445788	0.0432062	0.0721496	0.0499935	0.0701638	0.0543491	0.0748399	0.0504101	0.0659555	0.0512428	0.0772525	0.0742742	0.0772593	0.0779209	0.0779827	0.0747028	0.0735553	0.0750542	0.0554522	0.0715881	0.0629088	0.0759836	0.0594373	0.0707006	0.0592343	0.0746142	0.0508027	0.0506147	0.0513747	0.0493526	0.0464808	0.0479053	0.0491772	0.0495736	0.020349
0.366892	0.0869108	0.0169566	0.0924805	0.0145904	0.0892522	0.0162969	0.0885311	0.0160366	0.043603	0.0445606	0.043969	0.0455217	0.0417109	0.0458966	0.0412925	0.0406455	0.0631115	0.0462892	0.0646201	0.0488651	0.0632862	0.046532	0.0623699	0.0490583	0.0610841	0.0603636	0.0620601	0.0676965	0.0550002	0.0613399	0.060201	0.0653738	0.0498259	0.0642181	0.0563861	0.06526	0.0517544	0.0649371	0.0567344	0.0638496	0.046596	0.0467821	0.046826	0.0477421	0.0464638	0.0466078	0.0478482	0.0490176	0.0185721
0.34364	0.0861539	0.0174511	0.0841537	0.0175462	0.0855794	0.0176005	0.0826543	0.0165272	0.0468877	0.0467093	0.0449317	0.0482782	0.0446612	0.0451315	0.0450177	0.0454185	0.0753484	0.0572844	0.0746905	0.0693871	0.0759065	0.0573357	0.0781262	0.0653943	0.0783384	0.0834596	0.0898551	0.0936233	0.082425	0.0825991	0.0898299	0.0896776	0.0590618	0.0837519	0.0735865	0.0823446	0.0588176	0.080515	0.071633	0.0822878	0.0522436	0.0532377	0.0542803	0.0498251	0.0509243	0.0517032	0.0540721	0.0538996	0.0193016
0.372365	0.0892552	0.015846	0.0893929	0.0161447	0.0901062	0.0176459	0.0880054	0.017109	0.0400563	0.0400588	0.039362	0.0405441	0.0424329	0.0438523	0.0426571	0.0429282	0.0581516	0.03984	0.0574454	0.0436738	0.0619954	0.0401182	0.0601699	0.0426278	0.0590634	0.0582157	0.0621988	0.0637192	0.0597529	0.0590515	0.0623093	0.059857	0.0446559	0.0617699	0.0542641	0.0657897	0.0464153	0.0628149	0.0508985	0.0648587	0.0464148	0.0463053	0.0467996	0.0479614	0.0464981	0.04717	0.0451965	0.0426349	0.0170891
0.369394	0.0857417	0.0177941	0.0880469	0.0168545	0.0832112	0.016096	0.0868181	0.0164789	0.0439002	0.0433892	0.0438372	0.0436546	0.0418622	0.0417246	0.0426265	0.0446137	0.0654553	0.0421676	0.0618814	0.0461384	0.06465	0.0407429	0.062008	0.0443932	0.0595607	0.0642845	0.0603389	0.0665785	0.0570762	0.0601619	0.05909	0.0646492	0.0495041	0.0651361	0.0544453	0.0647292	0.0469558	0.0636217	0.0520341	0.0661238	0.0459286	0.0456081	0.045705	0.0432658	0.0449035	0.0449481	0.0471216	0.0480009	0.0202614
0.348945	0.0832165	0.0162437	0.0904993	0.0163912	0.0863591	0.0158771	0.0851598	0.0169794	0.0449877	0.0472792	0.0461123	0.0452685	0.0452047	0.0454193	0.0467827	0.0482627	0.0702733	0.0527958	0.0718429	0.0589347	0.0717814	0.0538256	0.07148	0.0550682	0.0700465	0.0798087	0.0796835	0.0780018	0.0744027	0.0790035	0.0782378	0.0788134	0.0587357	0.0767406	0.0662757	0.0733392	0.0563407	0.075958	0.0660286	0.0756003	0.0491854	0.0503477	0.0505565	0.0508591	0.0496597	0.0491942	0.0497898	0.0504962	0.017114
0.375952	0.0879822	0.0160784	0.0844516	0.0169821	0.0862439	0.017449	0.0883053	0.0170087	0.0392609	0.0412618	0.0417221	0.0397983	0.04044	0.0410957	0.0411916	0.0430956	0.0578148	0.0430148	0.0562345	0.0413924	0.0623006	0.0436794	0.0590316	0.0416808	0.0643726	0.0581664	0.0599556	0.0586509	0.0655501	0.0611121	0.0584734	0.0608343	0.0471877	0.0620873	0.0490874	0.0666534	0.0479442	0.0654307	0.0507754	0.0636779	0.0431256	0.0456885	0.0464617	0.0464084	0.0462668	0.046165	0.0473212	0.0432276	0.0171185
0.370898	0.0851116	0.0171733	0.0920581	0.017876	0.0855241	0.0173469	0.0908055	0.0177047	0.0432846	0.0426711	0.0420445	0.0428667	0.0410786	0.0418734	0.0422816	0.0405322	0.0623028	0.0403219	0.0628095	0.0456958	0.0611904	0.0434243	0.0605623	0.046831	0.0625915	0.0631501	0.0676964	0.0716385	0.0601654	0.0600795	0.066698	0.0632143	0.0457033	0.0712719	0.0551708	0.0688731	0.0460546	0.067294	0.0535124	0.0675142	0.0448034	0.047798	0.0485813	0.0484441	0.0472323	0.045441	0.0488949	0.0461307	0.0175745
0.366881	0.0852405	0.0163744	0.0864012	0.0176913	0.0842556	0.0170262	0.0850338	0.0164149	0.0432738	0.0441987	0.0464928	0.0444536	0.0443107	0.0423841	0.0416956	0.0407506	0.070032	0.0493697	0.0612887	0.0522307	0.0693334	0.0502743	0.0617145	0.0504937	0.0733728	0.0620914	0.0673473	0.0695506	0.070663	0.0605331	0.0642978	0.0697207	0.0538333	0.0653693	0.0589276	0.0729479	0.0489302	0.0658318	0.0545977	0.0720147	0.0481935	0.0479215	0.0486091	0.0463283	0.0489775	0.047909	0.0483833	0.048283	0.0185626
0.36953	0.0914144	0.0148164	0.0889814	0.0153268	0.0921161	0.0166233	0.0876887	0.0161934	0.0429183	0.0410707	0.0421214	0.04167	0.0425911	0.0424722	0.0435522	0.0430831	0.0645421	0.0429732	0.0646075	0.0512632	0.0662361	0.0452891	0.0651197	0.0463164	0.0678389	0.0651135	0.0672167	0.0657503	0.065584	0.0633961	0.0660306	0.067517	0.0492853	0.0690222	0.0605878	0.072621	0.0490889	0.0729268	0.0569166	0.0673854	0.0475852	0.0499172	0.0496708	0.0465554	0.0473725	0.0476477	0.0461695	0.0456313	0.0178147
0.354624	0.0895779	0.0151183	0.0786293	0.0168863	0.0918898	0.0160807	0.0814373	0.0158237	0.0455496	0.0451171	0.043867	0.0488655	0.0489903	0.0449844	0.0470238	0.0449345	0.0699276	0.053254	0.0741127	0.0521812	0.0744573	0.0548383	0.0722323	0.0502624	0.0776744	0.0777053	0.0727961	0.0752053	0.0800432	0.0784851	0.070838	0.0716325	0.060499	0.0775332	0.0609701	0.0785251	0.0633684	0.0789913	0.0599564	0.0767592	0.0510632	0.0544186	0.0553462	0.0496189	0.0483812	0.0509849	0.0528807	0.0484042	0.0182736
0.374214	0.0839864	0.0152178	0.0942311	0.0159536	0.0839462	0.016868	0.0938636	0.0167146	0.0411015	0.0401818	0.0461614	0.0407365	0.040935	0.043247	0.0428057	0.0427693	0.0585064	0.0401685	0.0617383	0.047574	0.0621003	0.0413649	0.0629609	0.0447356	0.0551767	0.057714	0.0667651	0.0666376	0.0564293	0.0590017	0.0636549	0.0638313	0.0474567	0.0658674	0.0535519	0.0669891	0.0480157	0.0660427	0.0544974	0.0623742	0.0494868	0.0459322	0.0471724	0.0467573	0.0475052	0.0483429	0.0444937	0.0455848	0.017489
0.368997	0.0862455	0.0155373	0.0882948	0.0152738	0.0844183	0.0169724	0.0902261	0.0159155	0.0409139	0.0429762	0.0412069	0.0431711	0.0404383	0.0458411	0.0433714	0.0423881	0.0603437	0.0432106	0.0603644	0.0456731	0.0646061	0.044505	0.0640386	0.0426003	0.0607126	0.0607835	0.0608662	0.0654824	0.059588	0.062635	0.0629608	0.0628194	0.0487901	0.0652409	0.0533691	0.0678557	0.0521296	0.0673174	0.0504922	0.0656911	0.046613	0.0470993	0.049382	0.0483237	0.0470527	0.0481034	0.0455815	0.0453096	0.0172649
0.353624	0.0851119	0.0166722	0.0912371	0.0145573	0.0844093	0.0160209	0.0928084	0.016717	0.0423097	0.0466952	0.0420272	0.0438436	0.0462306	0.0463521	0.0439519	0.045585	0.0663553	0.0492535	0.0717046	0.0567427	0.0708809	0.0531361	0.0706107	0.0556058	0.0731498	0.0709888	0.0828108	0.0774826	0.0698203	0.0728976	0.0803269	0.0769234	0.0546139	0.0773671	0.0649513	0.0755626	0.057315	0.0771621	0.0639931	0.0736074	0.0484731	0.0474518	0.0524545	0.0541984	0.0491563	0.0486512	0.0483772	0.0509714	0.0160469
0.360924	0.0861829	0.0159956	0.0856114	0.0179372	0.0895891	0.0169311	0.0869812	0.0165057	0.0431601	0.0440009	0.0454716	0.0423178	0.0436159	0.0433326	0.0437188	0.0439218	0.0692448	0.051035	0.0666535	0.0470412	0.0703487	0.0538965	0.0660349	0.0488823	0.076642	0.0726134	0.0670163	0.0719083	0.0765246	0.0712225	0.0674995	0.0717284	0.0593551	0.0730513	0.0569338	0.07388	0.0578338	0.0697291	0.0549111	0.0712643	0.0507438	0.0509875	0.0511879	0.049213	0.0509892	0.0486589	0.0493664	0.0500346	0.019137
0.362562	0.0848003	0.0155306	0.0944398	0.0163395	0.0834385	0.0162664	0.0947867	0.0176873	0.0397435	0.0393399	0.0429316	0.0426691	0.0424215	0.0415604	0.041835	0.0419592	0.0603341	0.0426381	0.0588758	0.0499419	0.0639127	0.0432436	0.0582304	0.0487238	0.058507	0.0587304	0.0692779	0.071151	0.058239	0.0570521	0.0656245	0.0679821	0.0463614	0.0643906	0.0573975	0.0649666	0.0490035	0.0661482	0.0584965	0.0649146	0.0447965	0.0472393	0.0465263	0.0464755	0.0444137	0.0469304	0.0445764	0.044634	0.0176845
0.362411	0.0778241	0.0161458	0.0922575	0.0161751	0.0834654	0.0180338	0.0949418	0.0185328	0.0457171	0.0453287	0.0447565	0.0449494	0.0465788	0.0459185	0.0445007	0.0457301	0.0685812	0.0483769	0.0663683	0.0553538	0.0700667	0.0492455	0.0663752	0.0539436	0.0653062	0.0605044	0.0675986	0.0764435	0.0645069	0.059084	0.0691226	0.0754015	0.0550889	0.0680549	0.0657924	0.0734011	0.0576987	0.0646509	0.0642044	0.0710316	0.0511788	0.0511612	0.0501207	0.0500127	0.0511582	0.0501624	0.0488251	0.0506602	0.0198819
0.364368	0.0836422	0.0173511	0.0901105	0.0171261	0.0852202	0.0182971	0.0904464	0.016103	0.0417576	0.0414874	0.0405332	0.0427965	0.0425667	0.0429887	0.0417853	0.042989	0.0588438	0.0468105	0.0621352	0.046808	0.05746	0.0485985	0.0629336	0.0461522	0.0559614	0.0603636	0.0613417	0.0598782	0.0576681	0.0594593	0.0625398	0.0554812	0.0502824	0.0642616	0.0515636	0.0592512	0.0518455	0.0596421	0.0509033	0.0585298	0.0445472	0.0458444	0.0458932	0.0457036	0.0448789	0.0467026	0.0464527	0.0464161	0.0183391
0.361911	0.0864868	0.0184103	0.0933486	0.0171304	0.0874645	0.0169553	0.0921569	0.0161929	0.040224	0.042911	0.0426371	0.0408236	0.0425972	0.044047	0.0410912	0.0400245	0.065304	0.0462438	0.0646303	0.0493506	0.0640638	0.0463625	0.0631296	0.0483506	0.0669027	0.0705001	0.075615	0.0757748	0.0719248	0.0716562	0.0723452	0.0764174	0.0517259	0.0734724	0.0564728	0.0730325	0.0520853	0.0750883	0.0549769	0.0729416	0.047046	0.0471539	0.0486028	0.0510552	0.0484308	0.0472601	0.0485815	0.0497703	0.0192244
0.368568	0.0877383	0.0159734	0.089125	0.0166301	0.0931829	0.0160031	0.0869535	0.0156263	0.0420555	0.0425666	0.0434195	0.0426711	0.0415344	0.043673	0.0402335	0.0416218	0.0620368	0.043066	0.0642184	0.0475138	0.0627644	0.0451978	0.0623088	0.0447574	0.0643754	0.0624756	0.0708633	0.0659666	0.0673337	0.063527	0.0702861	0.064201	0.0491462	0.0689672	0.0558143	0.0689678	0.0506148	0.0688859	0.0544044	0.0693294	0.0489388	0.0487705	0.0479321	0.0452449	0.0467378	0.0471874	0.0505513	0.0470607	0.0177832
0.370399	0.0878024	0.015578	0.0879325	0.0173402	0.0824075	0.0170972	0.0905949	0.0168616	0.0390904	0.0403961	0.0416688	0.0434667	0.0418226	0.0407562	0.0406347	0.0415548	0.0612512	0.0454886	0.059823	0.0477843	0.0639664	0.0444154	0.0611982	0.0470501	0.0594812	0.0567713	0.0642666	0.063553	0.0609305	0.0579052	0.061304	0.0613996	0.0503998	0.0625057	0.0546215	0.0641725	0.0489106	0.0620391	0.0491561	0.0642342	0.0457155	0.04578	0.0474577	0.0448879	0.0434429	0.0446218	0.0439062	0.0435647	0.0180506
0.36926	0.0855503	0.0154498	0.0909365	0.016666	0.0840334	0.0163208	0.0926397	0.0171746	0.0428351	0.0429084	0.0402741	0.041254	0.0408766	0.0446772	0.0448976	0.0416213	0.0597424	0.0460596	0.0613301	0.0440602	0.0653738	0.0475087	0.0626636	0.0448249	0.0676318	0.0622469	0.0683022	0.0641103	0.0725962	0.0637269	0.0682006	0.0663119	0.0515166	0.0692916	0.0544805	0.0712815	0.0563442	0.0706303	0.0551375	0.0703794	0.0467434	0.0453397	0.0477739	0.0493541	0.047448	0.0465271	0.0490199	0.0464756	0.0175668
0.350711	0.0878447	0.0179411	0.088857	0.0174742	0.0877621	0.0179228	0.0851689	0.01699	0.0429414	0.0442462	0.0474573	0.0435883	0.0431195	0.0449047	0.0446742	0.042604	0.0721347	0.0557719	0.0687957	0.0544422	0.0705079	0.0545028	0.0688983	0.051279	0.0820879	0.08529	0.084326	0.0807163	0.0781811	0.0831123	0.0798233	0.0784051	0.0653283	0.0777756	0.0640398	0.083241	0.0629133	0.0797892	0.0620788	0.0848868	0.0510568	0.0513413	0.0516614	0.0502373	0.050632	0.0491689	0.0506916	0.0500188	0.0186287
0.367269	0.0879388	0.0174829	0.0882492	0.0175167	0.088281	0.0159386	0.0881325	0.015533	0.0440679	0.044302	0.0442612	0.0435678	0.0426863	0.0453387	0.0431057	0.0430618	0.0615473	0.0466395	0.0645067	0.0449535	0.0655523	0.0448187	0.0626826	0.0444215	0.0612024	0.0608749	0.0624731	0.0620536	0.0619977	0.0626534	0.0619734	0.0628548	0.0536127	0.0671897	0.0503572	0.0679477	0.0491847	0.0638746	0.0522414	0.0666577	0.0475602	0.0471772	0.0465569	0.0454171	0.0461622	0.0458784	0.044065	0.047061	0.0184842
0.361486	0.0852089	0.0173764	0.091159	0.0156325	0.0847083	0.0173006	0.091802	0.0156294	0.0436128	0.0462144	0.0449331	0.0436734	0.0475643	0.0498662	0.0457438	0.0435534	0.0657124	0.0474237	0.0687189	0.0514626	0.0688767	0.0514447	0.0725823	0.0500145	0.0666171	0.0690688	0.0771257	0.0666591	0.065557	0.0721209	0.0717698	0.0650999	0.0550229	0.0732819	0.0594301	0.0731908	0.0557626	0.0764636	0.0571299	0.0730208	0.0483256	0.0481536	0.0508167	0.0516385	0.0503968	0.0479595	0.0516164	0.0516238	0.0176497
0.365806	0.0771143	0.0159898	0.102268	0.015458	0.0794073	0.0168596	0.101868	0.0164353	0.0386662	0.0388871	0.0373671	0.0368476	0.0404525	0.0379767	0.040243	0.0390495	0.0542922	0.0377503	0.0569916	0.0544934	0.0551622	0.0384769	0.0566564	0.054389	0.048383	0.0503843	0.0778193	0.0662959	0.0506087	0.0484972	0.0765505	0.064503	0.0396964	0.0630273	0.0616024	0.0578961	0.0406943	0.0618799	0.0599923	0.0586056	0.0413319	0.0452746	0.0444519	0.0432138	0.0417241	0.043371	0.0445036	0.0421331	0.0162331
0.354617	0.0857026	0.0170331	0.0832003	0.0175232	0.0888304	0.01781	0.0835318	0.0167639	0.0455989	0.046844	0.0467219	0.0455314	0.0450214	0.0451507	0.0455315	0.0446294	0.0675246	0.0523852	0.0677008	0.0541648	0.0697116	0.0533284	0.0664875	0.0523622	0.0726812	0.0713753	0.0747543	0.0715935	0.0708592	0.0700081	0.069368	0.0677553	0.0585445	0.0722968	0.060789	0.0731399	0.0604645	0.0707834	0.0603189	0.0737481	0.049627	0.0506477	0.0509295	0.0508158	0.0478557	0.0516914	0.0501852	0.0493658	0.0206965
0.346135	0.086875	0.015399	0.0870076	0.0165327	0.0874126	0.0158707	0.0855172	0.0163688	0.0397816	0.0408832	0.0452322	0.0439902	0.0469921	0.0438997	0.0439179	0.0446687	0.066359	0.0519678	0.0702082	0.0581184	0.0675638	0.0536331	0.0680982	0.0542625	0.0666487	0.0660987	0.0721485	0.0713631	0.0682914	0.0677747	0.0696549	0.0680937	0.0551325	0.0694616	0.0617579	0.0684299	0.0566055	0.0708667	0.0597733	0.0672821	0.0497774	0.0499422	0.0470535	0.0475367	0.0476922	0.047709	0.0483109	0.0474619	0.0196968
0.37712	0.0839001	0.0167243	0.0880439	0.0163112	0.085187	0.0178907	0.0924745	0.0171571	0.0407211	0.0401189	0.0399783	0.0395791	0.0429271	0.0414445	0.0446231	0.0412956	0.0607091	0.0376356	0.0600932	0.0455277	0.0636254	0.0390002	0.0608085	0.0427103	0.0629478	0.0512894	0.0680796	0.0665664	0.0605472	0.0546366	0.0655937	0.0624547	0.0448976	0.0655324	0.0565829	0.0659184	0.0487818	0.0645922	0.0548212	0.0648292	0.046988	0.0454513	0.0460427	0.0446036	0.0472469	0.0475375	0.0443298	0.0446232	0.0191728
0.368306	0.086186	0.0164126	0.0917962	0.0172283	0.0908126	0.0161195	0.0870118	0.0167723	0.0445426	0.0452375	0.0452576	0.0442035	0.0436674	0.0423466	0.0431083	0.0414579	0.0631238	0.0452953	0.0630192	0.0454981	0.0665606	0.0441648	0.0634443	0.0464642	0.0657906	0.0619988	0.0647608	0.0687384	0.0668615	0.0609283	0.0639345	0.0682184	0.0493619	0.0718347	0.0553432	0.0702619	0.0481425	0.0713018	0.0553934	0.0719411	0.0496282	0.0497298	0.0470189	0.0466062	0.0494918	0.0490072	0.0464111	0.0475343	0.017092
0.369526	0.0857421	0.0171363	0.0880531	0.0160431	0.0877039	0.0170971	0.0885429	0.0168625	0.0418276	0.0414519	0.0419487	0.0442814	0.0428936	0.0437353	0.0422006	0.0426825	0.0635011	0.0383815	0.0620709	0.0472856	0.0660689	0.0427117	0.0632808	0.0462749	0.0613311	0.0594027	0.0631762	0.0681558	0.0630553	0.0590262	0.0608794	0.0653227	0.0481939	0.065464	0.0560309	0.0699925	0.0493527	0.0670392	0.0548567	0.0681907	0.0465961	0.0475342	0.0491633	0.048048	0.0470509	0.0477496	0.0478883	0.0424131	0.0177114
0.357875	0.0830111	0.0170227	0.0885357	0.0153675	0.0879593	0.0163781	0.0907534	0.0165646	0.0449337	0.0463514	0.0439774	0.0443957	0.045462	0.0478676	0.0434283	0.0451727	0.0737505	0.0493823	0.072637	0.0567565	0.0730726	0.0493108	0.0719562	0.0553063	0.0718587	0.0721348	0.080018	0.0820194	0.0723873	0.0717577	0.0788268	0.0762354	0.0562885	0.0765044	0.064506	0.0819533	0.0577232	0.0794	0.0635235	0.0784563	0.0520579	0.0513449	0.0530549	0.0534673	0.0516171	0.0511091	0.0507968	0.0515099	0.0176763
0.35515	0.0922112	0.0148742	0.0799143	0.017895	0.0921158	0.0180424	0.0795104	0.0172293	0.0463492	0.0459379	0.0466941	0.0459681	0.0482642	0.0453084	0.043494	0.0450184	0.0750765	0.0544065	0.0685776	0.057927	0.0743523	0.0510705	0.0682731	0.0550163	0.0731148	0.0662934	0.0661452	0.0731188	0.0725597	0.0656446	0.0652781	0.0708844	0.060635	0.0696443	0.0658472	0.0728415	0.0578517	0.0645324	0.0641764	0.0719886	0.0483764	0.0524108	0.0533888	0.0506597	0.0491937	0.0477285	0.051591	0.0475565	0.0213466
0.36609	0.0832373	0.0168272	0.0929197	0.0162269	0.0798085	0.0171175	0.092566	0.0167829	0.0434171	0.0455633	0.0447245	0.0441379	0.0418083	0.0449409	0.0458076	0.0444245	0.0645831	0.0437545	0.0644357	0.0477371	0.0670391	0.0433289	0.0644441	0.0486473	0.0620007	0.0592144	0.068945	0.0664446	0.0600512	0.0585037	0.0678778	0.0661051	0.0499981	0.0668903	0.0532305	0.0696101	0.0481375	0.0673003	0.0563863	0.0674337	0.0482701	0.0480465	0.0478036	0.0491083	0.0473016	0.0469929	0.045045	0.047737	0.0182426
0.369868	0.0878532	0.0152781	0.0921329	0.0178623	0.0883228	0.0159885	0.0859417	0.0171273	0.0423265	0.0407398	0.0444026	0.0418471	0.040877	0.0418703	0.0457465	0.041979	0.0629299	0.0440027	0.0599984	0.0414774	0.0641086	0.0422586	0.056864	0.0423741	0.0603858	0.0577337	0.0592662	0.0659672	0.0605965	0.0583359	0.0574128	0.0643913	0.0479094	0.0645895	0.0499019	0.066709	0.0472956	0.0623525	0.0486274	0.0662329	0.0484629	0.0449983	0.0443193	0.0456865	0.046576	0.046939	0.0455852	0.0448798	0.0178324
0.363125	0.0888494	0.0173127	0.0888724	0.016894	0.0874152	0.0174965	0.0935282	0.0176031	0.0440906	0.0430175	0.0422761	0.0436181	0.0414895	0.0435178	0.0430741	0.0439046	0.0630669	0.0462053	0.0637537	0.049379	0.0637093	0.0458151	0.0634069	0.0497966	0.0635089	0.0633367	0.0641377	0.0706364	0.0594285	0.0631767	0.0648559	0.0698865	0.0511349	0.0660818	0.0575809	0.0677489	0.0506435	0.0693362	0.0597774	0.0691604	0.0488007	0.0484487	0.0462918	0.0462164	0.0490153	0.0488365	0.0480778	0.0470577	0.0197151
0.368991	0.085774	0.0159996	0.0875351	0.01658	0.0864207	0.0166272	0.0919747	0.0172019	0.0403847	0.0402957	0.0413203	0.0417506	0.0424199	0.0422932	0.0415128	0.0431112	0.0578393	0.0406891	0.058903	0.0470105	0.0629741	0.0420857	0.0628329	0.0462311	0.055399	0.0550783	0.061625	0.0651132	0.0563813	0.0547405	0.0624714	0.0637489	0.0453749	0.063225	0.0568123	0.0627069	0.0470658	0.0643453	0.0558602	0.0583243	0.043966	0.0462534	0.0470117	0.045293	0.045999	0.0450044	0.0456386	0.0442676	0.0176057
0.351475	0.0867053	0.0158406	0.093124	0.0170659	0.0861624	0.0142854	0.0948104	0.017107	0.0460166	0.0482734	0.0514424	0.0490918	0.0487868	0.0468842	0.0492893	0.0473073	0.078399	0.0511886	0.0726087	0.0564939	0.0793975	0.052833	0.0706889	0.0549948	0.0786894	0.071535	0.0728737	0.083131	0.076164	0.0723409	0.0738137	0.0852413	0.0622529	0.0790635	0.0664052	0.0861548	0.0604451	0.0770096	0.0649686	0.0814154	0.0563474	0.0544204	0.0521039	0.0526844	0.0547366	0.0534681	0.0540486	0.0531448	0.0190125
0.363896	0.0894264	0.0159008	0.0907472	0.0176635	0.09048	0.0178733	0.0853537	0.0158719	0.0415191	0.0423542	0.0453715	0.0416342	0.0400262	0.0431058	0.0425845	0.0434291	0.064823	0.0455023	0.0656537	0.0471579	0.0633611	0.0438926	0.0645432	0.0486081	0.0711669	0.0703929	0.0734393	0.0729528	0.0719475	0.0708644	0.0733366	0.0736778	0.0502182	0.0761102	0.0562757	0.0739774	0.0519209	0.0736529	0.0564525	0.0719386	0.0473894	0.0485531	0.0484088	0.0468205	0.044789	0.0494696	0.0493642	0.0489595	0.0161126
0.363571	0.0813341	0.0172559	0.0970576	0.015711	0.0828472	0.0177411	0.0946948	0.0162334	0.0423409	0.0451961	0.0439804	0.0442102	0.0432275	0.0450066	0.0419257	0.0426811	0.0655589	0.0528446	0.0720789	0.048755	0.0662006	0.0478597	0.0674692	0.0479636	0.0700223	0.0747295	0.0752138	0.073722	0.0640096	0.0719448	0.0758478	0.0695222	0.0569892	0.078492	0.0596881	0.074821	0.0547604	0.0747269	0.0581869	0.0765469	0.0526005	0.048251	0.0507242	0.0507838	0.0484299	0.047997	0.0501174	0.0530261	0.0173174
0.335602	0.0925286	0.0159663	0.0777804	0.0180866	0.0975209	0.0177707	0.079138	0.0165017	0.0497692	0.0502333	0.0519643	0.0509011	0.0478415	0.0498314	0.0515481	0.049083	0.0882116	0.067637	0.0862637	0.0688424	0.0880649	0.0654417	0.083294	0.0634594	0.0939652	0.0892434	0.0923563	0.0959055	0.0935934	0.091747	0.086508	0.089807	0.0753436	0.0884305	0.0761726	0.0894837	0.0740454	0.0846764	0.0736221	0.0923268	0.0564692	0.0556925	0.0568632	0.0532282	0.0564865	0.0562592	0.0532718	0.0576378	0.0222353
0.366741	0.079474	0.0177699	0.0950797	0.0165957	0.0821885	0.0167366	0.0933586	0.0163102	0.0419783	0.043461	0.041246	0.0383152	0.040507	0.0436708	0.0420553	0.040605	0.0594553	0.0398431	0.061368	0.0506178	0.0616109	0.041312	0.0597073	0.0512236	0.0503295	0.0565722	0.0670635	0.0688913	0.0490968	0.05593	0.0641695	0.067433	0.0427706	0.0646024	0.0580119	0.0626446	0.0416935	0.0623697	0.057311	0.062108	0.0453858	0.0442673	0.0473418	0.0474438	0.0453702	0.0449335	0.0444477	0.0469875	0.0187748
0.357899	0.0902894	0.0195312	0.0809547	0.016889	0.0936983	0.0176845	0.0788844	0.0159294	0.0472205	0.0469159	0.0476727	0.0447504	0.0479644	0.0466048	0.0446819	0.0458043	0.0727525	0.0543144	0.0717746	0.0541915	0.0741628	0.0549169	0.0703689	0.05307	0.0751925	0.0752975	0.0754297	0.0764359	0.0751702	0.0768057	0.0692467	0.0753374	0.0596133	0.0770001	0.0619139	0.0765444	0.060668	0.0744255	0.0638736	0.0793878	0.0534898	0.0506672	0.0557404	0.0496252	0.0502695	0.0512584	0.0500909	0.0523776	0.0204124
0.359959	0.0804978	0.0151703	0.0961772	0.0167953	0.0808744	0.0157796	0.0983318	0.0171439	0.0424643	0.043064	0.043495	0.0426675	0.0435529	0.0435033	0.0459117	0.0422172	0.0668145	0.0499606	0.0654776	0.0499567	0.0685078	0.0435898	0.0647683	0.0482972	0.0638931	0.0624017	0.0685931	0.073619	0.0639143	0.0633537	0.0705822	0.0722961	0.0539804	0.0708575	0.0585282	0.0758379	0.054335	0.0714813	0.056344	0.0746831	0.0504544	0.0468903	0.0477618	0.0481812	0.0473013	0.0486018	0.046024	0.0482955	0.0185121
0.371237	0.0776719	0.0164488	0.0932415	0.0175215	0.0807059	0.0166015	0.0967882	0.0173115	0.0400856	0.0393382	0.0424112	0.0436148	0.0419768	0.0405544	0.0445712	0.0433303	0.0590612	0.0433426	0.06087	0.0491039	0.0657938	0.0446582	0.0591511	0.0477829	0.049669	0.0531714	0.061469	0.0650392	0.0579686	0.0542356	0.0623514	0.0639704	0.0481019	0.0618714	0.0530216	0.0666863	0.0487006	0.0625153	0.052407	0.0629767	0.0462507	0.0450657	0.0455103	0.047144	0.0493963	0.0463971	0.0437985	0.0441657	0.0189413
0.362699	0.0824646	0.0164606	0.091673	0.0163539	0.0887997	0.0161487	0.0876442	0.015502	0.0425653	0.0447981	0.042944	0.0426461	0.0468637	0.0458011	0.0443823	0.0432885	0.0637061	0.051908	0.0675214	0.0556259	0.0654586	0.0530429	0.0671648	0.0529932	0.0621833	0.0671554	0.070837	0.0641821	0.0603849	0.0666326	0.0642132	0.0632735	0.0577721	0.0688719	0.0636216	0.0681274	0.0588528	0.0690811	0.0605256	0.0640239	0.0466548	0.0492586	0.0503711	0.0514842	0.0471333	0.0474669	0.0484275	0.0491974	0.0180745
0.357732	0.0831067	0.0168143	0.0894165	0.0170428	0.0850534	0.0181558	0.0897118	0.0179809	0.0448097	0.0449711	0.0465509	0.0451624	0.0443205	0.0475214	0.0445411	0.0444332	0.0706188	0.053347	0.0662323	0.0568093	0.0723667	0.0570705	0.0679819	0.0538123	0.076851	0.0728663	0.0755215	0.0826328	0.0789611	0.0728899	0.0743251	0.0814738	0.0608915	0.0778513	0.0672649	0.0831449	0.0615582	0.0793141	0.0617271	0.0809224	0.052636	0.0531996	0.0502162	0.0520974	0.0511106	0.0527449	0.0533196	0.0500805	0.0198246
0.373486	0.0834251	0.015805	0.0882314	0.0160266	0.0855088	0.0174664	0.089367	0.0166856	0.0406458	0.041585	0.0388155	0.041657	0.0414489	0.0440896	0.0392647	0.0409615	0.053567	0.0403151	0.0611459	0.0466812	0.0568193	0.0382233	0.0593379	0.0443292	0.0501523	0.0510786	0.064427	0.0599485	0.0518395	0.0548607	0.0602495	0.058139	0.0417577	0.0592496	0.0523816	0.0601525	0.0429286	0.0607908	0.0488483	0.0564343	0.0412678	0.0453467	0.0460234	0.0436294	0.0435183	0.0453876	0.0438071	0.0445143	0.0171415
0.353548	0.0876872	0.0168006	0.0863458	0.0163406	0.0891533	0.0160406	0.0846914	0.0156668	0.044425	0.0451809	0.0459089	0.0438185	0.0453796	0.0459538	0.0428434	0.0465629	0.0687658	0.0568195	0.0714623	0.0594404	0.0675001	0.0577767	0.0702379	0.0553363	0.0743224	0.0848422	0.0771623	0.0808178	0.0758852	0.0831986	0.0751672	0.0805343	0.0619292	0.0794243	0.0651468	0.076124	0.0637311	0.0781936	0.062613	0.0770399	0.052353	0.0520299	0.053359	0.0522403	0.0495506	0.0489304	0.0521783	0.0510974	0.0181576
0.353041	0.0868541	0.016873	0.0876519	0.0153927	0.0915224	0.0160557	0.0838887	0.0174018	0.0440213	0.0450863	0.0458636	0.0444631	0.044019	0.0420558	0.0445499	0.0415779	0.0685627	0.0503352	0.0698255	0.0507577	0.0676915	0.050121	0.0706028	0.0497603	0.0743586	0.0807101	0.0736969	0.0736323	0.0754243	0.0754892	0.0761839	0.0739274	0.0558114	0.0761011	0.0601779	0.0765602	0.0574089	0.0758918	0.0580332	0.0764086	0.0494643	0.0500216	0.0495116	0.0477431	0.0493104	0.0486017	0.0508118	0.0512691	0.0175873
0.366335	0.0836476	0.0165403	0.0893954	0.0171643	0.0813114	0.0167795	0.0928305	0.0172835	0.0423335	0.0429131	0.0408381	0.0439998	0.0421498	0.0426729	0.0431477	0.0402502	0.0623764	0.0456394	0.0599851	0.0516496	0.0628611	0.0462304	0.0601789	0.0513267	0.0586099	0.0572362	0.069798	0.0736645	0.0604932	0.0594973	0.0695419	0.0661498	0.0471232	0.0623638	0.0584896	0.0631968	0.0539157	0.063494	0.0571835	0.0636812	0.0452739	0.0450076	0.0472581	0.0482882	0.0468627	0.0467074	0.0468524	0.0479926	0.0210718
0.360388	0.0989579	0.017496	0.0745697	0.0148351	0.104468	0.0179517	0.0738148	0.0164876	0.0471032	0.0407778	0.0393217	0.0450239	0.0463419	0.0446134	0.0417521	0.0428136	0.0635035	0.0507082	0.0689962	0.0542483	0.0639275	0.0512713	0.0726432	0.0510188	0.0675109	0.0792118	0.0746128	0.0648848	0.0706256	0.0789898	0.0725925	0.0614537	0.0554025	0.0762446	0.0601449	0.0704724	0.0558636	0.0735372	0.0598153	0.0651668	0.0427317	0.0513478	0.0542459	0.0477014	0.0489003	0.0486996	0.0521554	0.0468258	0.0175435
0.365875	0.0859024	0.0166447	0.0901007	0.016103	0.0875265	0.0168882	0.0925254	0.0157456	0.0421681	0.0425146	0.0434821	0.0413683	0.044623	0.0450242	0.0435969	0.0436634	0.0662046	0.0447766	0.0658237	0.0541344	0.0699763	0.0459178	0.0630782	0.0494529	0.0634354	0.0647527	0.0681939	0.0741336	0.0661976	0.0660574	0.0678234	0.0737203	0.0500728	0.0706666	0.0621844	0.0754035	0.052882	0.0705566	0.0593854	0.0720327	0.047505	0.0479531	0.0503789	0.049325	0.0482748	0.0500244	0.0485243	0.0472701	0.0179708
0.363758	0.0847362	0.0180329	0.0869368	0.0159633	0.0874776	0.0181366	0.0866827	0.016539	0.0429067	0.0440194	0.0444543	0.0423685	0.0420936	0.0431151	0.0432159	0.0428709	0.0676093	0.0460387	0.0637232	0.055796	0.0681772	0.0456522	0.0650103	0.0541032	0.0667358	0.0653991	0.0732663	0.0750622	0.0685684	0.0637192	0.0675504	0.0749197	0.051828	0.069393	0.0610874	0.0741076	0.0507042	0.0683305	0.0598906	0.0753141	0.0484127	0.0488277	0.0515657	0.0462191	0.0452362	0.0484115	0.050166	0.0492622	0.0188584
0.362041	0.0872796	0.0166472	0.0892718	0.0179279	0.0845454	0.0166966	0.0963836	0.0163087	0.0425474	0.044544	0.0455162	0.0433633	0.0439855	0.0459797	0.046259	0.0455711	0.0701582	0.0459095	0.0668632	0.0547417	0.0705149	0.0437562	0.0665777	0.0521442	0.0646632	0.0602104	0.0714931	0.0764442	0.0640244	0.0610896	0.0684118	0.0741954	0.0487583	0.069341	0.0620288	0.0720415	0.0518673	0.0705203	0.0636205	0.0716691	0.0520364	0.0510043	0.0509652	0.049144	0.0498177	0.0492834	0.0483908	0.05065	0.0188571
0.357499	0.0852784	0.0176244	0.088389	0.0160643	0.0842238	0.0173588	0.0855177	0.0160502	0.0434522	0.0427447	0.0433224	0.0429781	0.0429232	0.0433115	0.0423213	0.0428263	0.0619262	0.0481149	0.0658696	0.0542249	0.062307	0.0488228	0.0632509	0.0480464	0.072054	0.062617	0.0707936	0.0648517	0.068157	0.060774	0.0702674	0.05923	0.0505417	0.0672197	0.0578695	0.0644732	0.0512999	0.0654211	0.0544576	0.0647783	0.0479882	0.0487262	0.0485104	0.0477042	0.0453218	0.0457497	0.0469738	0.0465082	0.0187816
0.370615	0.0828679	0.0148717	0.0950813	0.0156738	0.081978	0.0157149	0.0959742	0.0185013	0.0392353	0.039742	0.0423312	0.0398576	0.0408546	0.043021	0.0415038	0.0420489	0.0630711	0.0390296	0.061095	0.0476758	0.0635034	0.0414227	0.060779	0.046072	0.0611602	0.0560474	0.0670946	0.0704742	0.0568325	0.056672	0.0672175	0.0680044	0.0479457	0.0673692	0.0575882	0.0680453	0.0469669	0.0683437	0.0567239	0.0682439	0.0480963	0.0474798	0.0462872	0.0474773	0.0464417	0.0471931	0.0460591	0.046224	0.0188329
0.363459	0.0869588	0.0182531	0.0821792	0.019273	0.0860898	0.0166195	0.0856941	0.0189706	0.0393564	0.0422654	0.0446992	0.0410859	0.0417236	0.0403329	0.0433532	0.0425705	0.0668336	0.0481821	0.0625453	0.0489115	0.0626557	0.0453195	0.0612553	0.0460362	0.0628384	0.0631209	0.0606438	0.0743944	0.0637661	0.0651086	0.0596584	0.0726902	0.050456	0.0678666	0.0545228	0.0704718	0.050988	0.0688242	0.0522125	0.0722468	0.047549	0.0473162	0.0462188	0.0439475	0.0462563	0.0493978	0.0448019	0.0450745	0.0195121
0.371088	0.0856049	0.0169126	0.0850487	0.0179363	0.0874374	0.0169953	0.0842412	0.0179294	0.0416358	0.0406526	0.0394814	0.0390624	0.0399344	0.0405134	0.0401221	0.0403373	0.0604825	0.0391492	0.0550525	0.0444022	0.0588595	0.0399878	0.0565634	0.0418176	0.0560285	0.0518072	0.0573754	0.0604666	0.0582154	0.054227	0.0558051	0.0597794	0.0421682	0.0586478	0.0499927	0.062883	0.0408239	0.0568586	0.0492614	0.0629215	0.0428261	0.0467016	0.0443796	0.0429935	0.0440941	0.043725	0.0453667	0.0416549	0.0178947
0.368803	0.0929138	0.0162455	0.0783697	0.0173343	0.0919874	0.018863	0.0801882	0.0169845	0.0403954	0.0405942	0.0405449	0.0414081	0.0400001	0.0422934	0.0394059	0.0415261	0.0584838	0.0461262	0.0604731	0.0451126	0.0594378	0.043855	0.059132	0.0415868	0.065907	0.0685412	0.0590862	0.0614613	0.0647316	0.0668249	0.0612426	0.0620163	0.0507781	0.0679515	0.0530871	0.0687853	0.0497029	0.0671814	0.0511543	0.0711481	0.0475954	0.0502354	0.0477295	0.0456881	0.0460818	0.0482598	0.0455804	0.0460037	0.0197782
0.363113	0.0849598	0.0168157	0.0854573	0.0185313	0.0830372	0.0155801	0.0910702	0.018559	0.0397203	0.0424962	0.0456706	0.0434793	0.0423308	0.0428008	0.0477848	0.0421281	0.0682715	0.0396055	0.0611566	0.0526236	0.0679876	0.0396698	0.0635987	0.0532252	0.055785	0.0552589	0.0686321	0.0711998	0.0556915	0.0546422	0.0673927	0.0730183	0.045164	0.066343	0.0610424	0.0676988	0.0430543	0.0664323	0.058886	0.0672953	0.0462887	0.0467101	0.0455103	0.0437744	0.0467137	0.0480241	0.0460697	0.0468218	0.0193916
0.357728	0.0785107	0.0186583	0.0984223	0.0172784	0.0800677	0.0162497	0.0951665	0.0153745	0.0434436	0.0475219	0.0475966	0.0427298	0.0459689	0.0485901	0.0493024	0.0422442	0.0731874	0.0536993	0.0720058	0.0530877	0.074028	0.0505989	0.0710482	0.0540222	0.0754348	0.0732405	0.0797563	0.074082	0.0739142	0.068006	0.0731317	0.0765245	0.0605063	0.0777767	0.0621591	0.0776524	0.0584033	0.0776713	0.0650137	0.0779532	0.0547539	0.0486635	0.0526467	0.0526486	0.0533044	0.051716	0.0489483	0.0558896	0.0190399
0.370619	0.0863092	0.0161328	0.0902437	0.0171972	0.0850721	0.0160097	0.0913237	0.0166228	0.0412916	0.043104	0.042213	0.041076	0.0433439	0.0423257	0.0426627	0.040764	0.063206	0.0445502	0.0641776	0.0466516	0.0628642	0.0412702	0.059407	0.0444666	0.0651777	0.0694244	0.0658297	0.0686757	0.0645644	0.0686568	0.0637747	0.0721901	0.0517357	0.0700738	0.0562161	0.0698747	0.0495296	0.0668639	0.0533894	0.0704827	0.0482637	0.0464979	0.049695	0.0464178	0.0483376	0.0485351	0.047553	0.047998	0.0168568
0.375096	0.0859464	0.0165086	0.0904472	0.0165801	0.0867456	0.0152143	0.0945774	0.0159706	0.0389543	0.0411283	0.0425985	0.0413509	0.0404691	0.0419725	0.0409504	0.0411557	0.062985	0.0430993	0.0604773	0.0462069	0.0653921	0.0445462	0.0600156	0.0435663	0.0668447	0.059966	0.0644071	0.0667947	0.0669502	0.0609096	0.0598128	0.0631698	0.050912	0.0671874	0.0548096	0.0725389	0.0509772	0.064202	0.050871	0.0698918	0.0465679	0.047758	0.047403	0.0473226	0.050081	0.0483884	0.0449941	0.0444164	0.0185548
0.370903	0.0780217	0.0173639	0.0932552	0.0173347	0.0802773	0.0170903	0.0939436	0.0164238	0.041014	0.0447148	0.0438235	0.0408479	0.0399216	0.042765	0.041587	0.0415424	0.0642763	0.0411843	0.0648947	0.0476933	0.0633986	0.0393948	0.0618089	0.0472019	0.0636191	0.0641882	0.0741163	0.0743289	0.0615931	0.0612781	0.0714928	0.0801773	0.0474317	0.0702741	0.0560523	0.0734322	0.0455478	0.0670448	0.0552799	0.0719456	0.0485424	0.048332	0.0452772	0.0472754	0.0462537	0.048584	0.0476701	0.050642	0.0184805
0.370525	0.0889511	0.0177781	0.0854083	0.0169567	0.0877713	0.0160714	0.0857228	0.0163087	0.0416018	0.042369	0.0449168	0.0426561	0.0419711	0.0414488	0.0429856	0.043529	0.0618237	0.0435832	0.0620274	0.0454804	0.0595888	0.0422204	0.0603266	0.0449217	0.0602184	0.0590379	0.0655207	0.0631447	0.0584366	0.0586869	0.0610647	0.0656263	0.0465558	0.0639308	0.0524139	0.0657842	0.0473095	0.0651333	0.0519423	0.0659077	0.0467338	0.0476333	0.047307	0.0430874	0.045542	0.0478809	0.0459948	0.0452657	0.0177772
0.36504	0.0881255	0.0170777	0.0827756	0.0175029	0.0902085	0.018243	0.0813947	0.0157319	0.0417551	0.0417805	0.0425803	0.042328	0.0439065	0.0447376	0.0409784	0.0434026	0.0643337	0.0466602	0.065521	0.0497447	0.0618033	0.0446825	0.0668478	0.0484173	0.0620277	0.065753	0.0754461	0.0629049	0.0633977	0.0699143	0.0708606	0.0641108	0.0516988	0.0702914	0.0582881	0.0663637	0.0513141	0.0724528	0.0536675	0.0688579	0.0474537	0.0469127	0.049778	0.0485076	0.0453208	0.0479138	0.0493518	0.0463555	0.0189701
0.360452	0.0788127	0.0162683	0.101072	0.0178671	0.0771594	0.0156767	0.0998159	0.0165476	0.0424273	0.0443477	0.0482942	0.0466987	0.0416674	0.0461818	0.0472773	0.0435789	0.0678963	0.0480201	0.0696607	0.0537928	0.0678822	0.0449739	0.069339	0.0533272	0.0661011	0.0751546	0.0827532	0.0845588	0.0620375	0.071998	0.0816287	0.0838038	0.0555834	0.0805224	0.0673581	0.0798198	0.0545566	0.0791815	0.0653348	0.0780605	0.0540124	0.0514787	0.0491708	0.0510778	0.0539987	0.0519043	0.0483908	0.0511669	0.0186362
0.359692	0.0845212	0.016046	0.0859045	0.0180981	0.0850393	0.0181861	0.0869564	0.0162423	0.041448	0.0444422	0.0430532	0.0459123	0.0430124	0.0450352	0.0453368	0.0426635	0.0688247	0.0502117	0.0664332	0.0513829	0.0723827	0.0503951	0.0683789	0.046627	0.0737705	0.0712226	0.0782382	0.0746254	0.0774828	0.0718578	0.0740444	0.0691465	0.0553116	0.0765754	0.0590416	0.081224	0.0563832	0.0762166	0.0516219	0.0748932	0.0474941	0.050951	0.0510088	0.0505306	0.0506114	0.0495913	0.0462346	0.0466844	0.0206147
0.3723	0.0840563	0.0156445	0.0935001	0.0154061	0.0817642	0.0171175	0.0957032	0.016839	0.0426021	0.0433842	0.0438719	0.0419301	0.0398763	0.0434704	0.0392853	0.0410326	0.0642225	0.0453777	0.0669393	0.0462792	0.0642761	0.0432478	0.062787	0.0434598	0.0589806	0.0626765	0.0721095	0.0679532	0.0586842	0.0612681	0.0688798	0.0673767	0.0481255	0.0702004	0.0547012	0.0683898	0.0473852	0.0700988	0.052728	0.0704264	0.0506459	0.0472008	0.0475373	0.0456909	0.0470115	0.0479	0.0486912	0.0487177	0.0170821
0.373041	0.0874358	0.016596	0.0876998	0.0158534	0.0874066	0.0171083	0.0878509	0.0157595	0.0403777	0.0400192	0.0412223	0.0423501	0.0416209	0.0421409	0.0442862	0.042436	0.0546583	0.0410899	0.0593332	0.0489487	0.0590222	0.0418647	0.0582087	0.0471434	0.056008	0.0563784	0.0635977	0.0636266	0.0588071	0.0563564	0.0621566	0.063832	0.0455125	0.0631337	0.0543055	0.0614829	0.0447003	0.0607553	0.0525763	0.0634533	0.0449473	0.0452864	0.0442711	0.0474925	0.0438576	0.0444395	0.0450309	0.0466188	0.0181923
0.366239	0.0815059	0.0184234	0.0945463	0.0160448	0.0821532	0.0177748	0.095568	0.0163231	0.0427034	0.0445695	0.0466726	0.0426404	0.0414611	0.0449619	0.0446862	0.0412551	0.0586041	0.0431384	0.0638495	0.0504096	0.0628257	0.0453379	0.0643037	0.0459028	0.0611942	0.0620416	0.0697785	0.067442	0.0596882	0.0627132	0.0680202	0.0665187	0.0499286	0.0680639	0.0571183	0.0649849	0.0490284	0.0662207	0.0555665	0.0636008	0.0475821	0.0469235	0.0482438	0.0488077	0.0457821	0.0462496	0.0462794	0.0492189	0.0165205
0.351396	0.0914361	0.0168821	0.0919392	0.0156515	0.0875415	0.0156318	0.0929561	0.0177977	0.0439922	0.0437642	0.0448405	0.0419026	0.0410357	0.0420392	0.0444648	0.0417105	0.064344	0.0472426	0.0647758	0.0534493	0.0665881	0.0487651	0.0678459	0.0549311	0.0718588	0.068591	0.074394	0.072626	0.0718784	0.0674333	0.0787246	0.0722869	0.0567654	0.0700306	0.0660362	0.0718588	0.0564979	0.0748536	0.0660449	0.0727484	0.0478288	0.0472978	0.04672	0.0496121	0.0513909	0.0490039	0.0485633	0.0471743	0.0191986
0.366264	0.0927295	0.0166602	0.0858901	0.0160349	0.0909247	0.0162736	0.0824778	0.0170959	0.0448979	0.0445808	0.0424796	0.0426502	0.041531	0.0429584	0.0437795	0.0429481	0.0646864	0.0508591	0.0627877	0.0473111	0.0620789	0.0476155	0.064275	0.0488659	0.0692806	0.0693843	0.0626064	0.0653659	0.068894	0.0699011	0.0659528	0.0664002	0.0551249	0.0706216	0.0567238	0.0699913	0.052705	0.0724489	0.054926	0.073374	0.0485008	0.0459685	0.049465	0.0480342	0.0481844	0.0492406	0.0490446	0.0497358	0.0192744
0.353753	0.0866662	0.0160251	0.0931513	0.0176888	0.0883469	0.0157238	0.090381	0.0169361	0.04674	0.0450922	0.0489405	0.04569	0.0454481	0.0451394	0.0480225	0.0449174	0.0726675	0.052802	0.0711735	0.0560459	0.0737616	0.0528629	0.0694623	0.0543398	0.0829976	0.0744915	0.0757661	0.0923785	0.0798851	0.0760433	0.0773226	0.0873804	0.0591232	0.0788238	0.0667458	0.0864266	0.0617248	0.0787368	0.0667555	0.0856106	0.0550791	0.0538514	0.0524354	0.0503628	0.0551949	0.0545196	0.0538647	0.0517895	0.0201066
0.349791	0.0819317	0.015688	0.0952681	0.0165828	0.0822073	0.0160127	0.0919326	0.0161237	0.0451422	0.0440481	0.0480462	0.0450373	0.0423192	0.0441527	0.0460097	0.046419	0.0716871	0.0499236	0.0685694	0.0643819	0.0699566	0.0494857	0.067295	0.0605514	0.0664424	0.0661733	0.0822052	0.0783598	0.0648077	0.0624599	0.0798475	0.0801954	0.054534	0.0711227	0.0710533	0.0721358	0.0561545	0.070886	0.0680991	0.0699002	0.0503956	0.0480129	0.0472045	0.0489515	0.0501357	0.0487953	0.0504168	0.0521019	0.018901
0.363166	0.0861427	0.0161303	0.0941855	0.0167806	0.0840084	0.0176786	0.0918798	0.0163759	0.0423807	0.0415446	0.040637	0.0395403	0.0426994	0.044066	0.0431876	0.0431552	0.0614098	0.0453875	0.0636479	0.0486267	0.0608888	0.0452656	0.0618646	0.0472221	0.0571408	0.0580622	0.0665054	0.0615199	0.0589634	0.0598363	0.066815	0.0612548	0.048751	0.0655664	0.0550842	0.0647636	0.0504299	0.0628829	0.0537675	0.063338	0.0474356	0.0460377	0.0464286	0.0462916	0.0479725	0.0461532	0.0467931	0.0460447	0.0182407
0.370419	0.0844101	0.0163021	0.0914318	0.0151656	0.0836395	0.0167819	0.0960192	0.0166715	0.0397962	0.041457	0.0424786	0.0425294	0.041409	0.0429098	0.0417286	0.0399446	0.0606318	0.0425011	0.0632314	0.0451862	0.0658223	0.0440317	0.0663437	0.0406046	0.0647376	0.0603901	0.0654673	0.069174	0.0669126	0.0660058	0.064671	0.06837	0.0497346	0.0679386	0.0554143	0.072417	0.0517442	0.0676485	0.0525094	0.0682042	0.0453547	0.0466287	0.0474034	0.0499288	0.0474765	0.0454207	0.0455382	0.0453042	0.0184009
0.364521	0.0905852	0.0168893	0.0808547	0.0160656	0.0903118	0.0176478	0.080545	0.0165101	0.0436725	0.0459643	0.0437863	0.0417142	0.0434115	0.043628	0.0437127	0.0425862	0.0582977	0.0462976	0.0694533	0.0529874	0.0616206	0.0477677	0.0662738	0.0504944	0.055011	0.0628727	0.0669071	0.0552495	0.0567358	0.0653133	0.0639832	0.0546228	0.0501301	0.0663988	0.058231	0.0563033	0.0499484	0.0677977	0.057017	0.0574275	0.0453303	0.0472511	0.0468363	0.0477864	0.0461553	0.0465012	0.0472433	0.0472124	0.0183279
0.365383	0.0886153	0.0164245	0.0931571	0.0165412	0.0886863	0.0175528	0.0912476	0.0157132	0.0418845	0.0457271	0.0444063	0.042188	0.0403133	0.0455804	0.0423825	0.0420892	0.0685228	0.0492111	0.0648936	0.0463666	0.0664678	0.0466807	0.0632135	0.0470092	0.0729823	0.0638977	0.0741922	0.0731585	0.0708913	0.0622812	0.0737253	0.0725961	0.0521733	0.0726847	0.0546027	0.0744339	0.0525246	0.0730541	0.0578325	0.0743541	0.0493629	0.0475113	0.0500426	0.0492031	0.0502389	0.0457493	0.051645	0.049439	0.0179316
0.368201	0.0851721	0.0164503	0.0893984	0.0157147	0.0870515	0.0162263	0.0937035	0.0163364	0.0411293	0.0441655	0.0445198	0.0404819	0.0422417	0.0439132	0.0426086	0.0416849	0.0636223	0.0438794	0.0643335	0.0494531	0.0652863	0.0444927	0.0643185	0.0481528	0.0671073	0.0674509	0.0681445	0.0764902	0.0658043	0.0669331	0.0690413	0.0747128	0.0535775	0.0716666	0.058905	0.075385	0.0526177	0.073286	0.0587616	0.0732861	0.0511989	0.0506255	0.050008	0.0471236	0.0502638	0.0484984	0.0487703	0.0471138	0.0170323
0.370573	0.0833317	0.0165275	0.0902249	0.0164285	0.083852	0.0166039	0.0956209	0.0167788	0.0410374	0.0444409	0.0416863	0.0400888	0.0422611	0.043407	0.0421429	0.0400647	0.0620034	0.0418365	0.0611173	0.0433499	0.0625075	0.0391053	0.0610483	0.0438797	0.0556969	0.0563696	0.0714991	0.0689354	0.0593089	0.0572064	0.0666654	0.0666451	0.0434991	0.0675618	0.0543879	0.0664998	0.0442289	0.063423	0.0526513	0.0657944	0.0448004	0.0446737	0.0480871	0.0455453	0.0456367	0.0451232	0.0435173	0.0492244	0.0187997
0.372579	0.0873924	0.0169034	0.0844918	0.0165669	0.0893249	0.0153626	0.0874794	0.0157098	0.0412587	0.0402417	0.0414398	0.0416081	0.0411248	0.0422328	0.0416604	0.0382683	0.0566599	0.0426454	0.0608474	0.0460549	0.0587345	0.0421898	0.0614426	0.0441279	0.0575437	0.0618107	0.0613753	0.0602647	0.0546613	0.0617258	0.0599657	0.0570036	0.0438113	0.0625994	0.0534062	0.060024	0.045148	0.0620225	0.05188	0.0584979	0.0442596	0.0476199	0.0474142	0.0446314	0.0444108	0.044431	0.0456679	0.0437014	0.0173967
0.365148	0.0874605	0.0161483	0.0858648	0.0165094	0.0872058	0.0171127	0.090943	0.0160088	0.0444672	0.0430977	0.0440877	0.0414575	0.042359	0.0441372	0.0435908	0.0433047	0.0637164	0.0447959	0.0643086	0.0455777	0.0642719	0.0469063	0.0623108	0.0456466	0.0637844	0.0657962	0.0681275	0.0678552	0.0650228	0.0670954	0.0689699	0.0680396	0.0502529	0.0696648	0.0572323	0.0699385	0.051144	0.0715065	0.0555514	0.0704422	0.0483801	0.0487607	0.049381	0.0477184	0.0473765	0.04919	0.0480273	0.0452603	0.0180555
0.363845	0.0809176	0.015533	0.0949296	0.01895	0.0844886	0.0159515	0.0932421	0.0168072	0.0416332	0.0424894	0.0451875	0.0422778	0.0414561	0.0419539	0.0431129	0.0425009	0.066999	0.0442716	0.061999	0.0516277	0.0654166	0.0409534	0.0610052	0.0500142	0.0622627	0.0555128	0.0687164	0.0769532	0.0600374	0.0555175	0.0679029	0.0747091	0.0493886	0.0637909	0.0639881	0.0647907	0.0467385	0.0655099	0.0615792	0.0695703	0.0488448	0.0475632	0.0458044	0.0461134	0.0455335	0.0474402	0.0457579	0.0452828	0.0178423
0.364686	0.0810684	0.0152535	0.0930743	0.0175258	0.0848653	0.0152904	0.095954	0.018518	0.0395097	0.0414929	0.0429272	0.0411756	0.0399342	0.0400376	0.0429786	0.0402779	0.0650382	0.0413245	0.0636649	0.0444669	0.0645243	0.0411502	0.0610105	0.0449982	0.067194	0.062644	0.0640072	0.0704269	0.0681416	0.0639381	0.0668583	0.068038	0.0480004	0.0676738	0.050568	0.0712884	0.049254	0.0669121	0.0509969	0.0713982	0.0463282	0.0473704	0.0468389	0.0458776	0.0492027	0.0484957	0.0451412	0.0465826	0.0185798
0.367143	0.0859599	0.0162102	0.0849333	0.0188523	0.0872021	0.0165147	0.0880544	0.0169724	0.0402006	0.0408765	0.0414222	0.0430869	0.0423967	0.0402152	0.0415947	0.0403311	0.0640961	0.0446933	0.0595905	0.0491692	0.0654344	0.0475511	0.0604515	0.047262	0.0713136	0.0698929	0.0748912	0.0723378	0.0679462	0.06882	0.0694597	0.067076	0.0516075	0.0669252	0.0577443	0.0724172	0.0495047	0.0699332	0.0543527	0.0724736	0.047547	0.0490978	0.0453358	0.047528	0.0488443	0.0466438	0.0473341	0.0458226	0.0176536
0.359842	0.0818701	0.0179206	0.0909576	0.0170003	0.086606	0.0177033	0.0896	0.0166479	0.0415181	0.0411994	0.0447679	0.0432483	0.0441313	0.0444788	0.0424619	0.0432793	0.0702204	0.0464699	0.064287	0.0544498	0.0677706	0.0459985	0.0664964	0.0519057	0.0645625	0.0639942	0.0745752	0.0801352	0.0682439	0.0631246	0.071928	0.0817638	0.0468343	0.0711749	0.0632176	0.075161	0.0492505	0.0718007	0.0602888	0.0730323	0.0481057	0.0473289	0.0495141	0.0492468	0.0490637	0.0477815	0.0476953	0.0479405	0.0188817
0.363318	0.081458	0.0154216	0.0914785	0.0189967	0.0821167	0.015889	0.0943111	0.016182	0.0403294	0.0402563	0.0422164	0.0433911	0.0405677	0.0432988	0.0448116	0.0457553	0.0635368	0.0420778	0.0613333	0.0507817	0.0668302	0.0440299	0.0642356	0.047678	0.0646467	0.0565475	0.0719982	0.071687	0.0623959	0.0603993	0.0683101	0.0733262	0.046823	0.0692383	0.0604983	0.0690245	0.0493574	0.0718935	0.0584871	0.0704576	0.0472582	0.0464793	0.0476585	0.0482373	0.0488858	0.0475046	0.0455755	0.0461755	0.0177559
0.368157	0.0843442	0.0163884	0.0868898	0.0160491	0.0858615	0.0168617	0.0876911	0.0169717	0.0434664	0.0444876	0.0445504	0.0440807	0.0419167	0.0437445	0.0432234	0.0433979	0.0630065	0.0443967	0.063095	0.0480622	0.0604374	0.047579	0.0609623	0.0477964	0.0576277	0.0559518	0.0592225	0.0573467	0.0580219	0.0578777	0.065197	0.0580837	0.0485263	0.0624218	0.0554804	0.0618633	0.0508576	0.0637767	0.0519903	0.0607621	0.0477654	0.0471725	0.0468681	0.0478799	0.0467782	0.0454189	0.0484965	0.0481135	0.019501
0.360157	0.0905103	0.0175048	0.0769886	0.0176128	0.0915942	0.0176001	0.0755542	0.0169614	0.0440488	0.0433047	0.0434214	0.043265	0.0427794	0.0413569	0.0438442	0.0435809	0.0681812	0.0505028	0.0664169	0.0536665	0.0678488	0.0511955	0.0670849	0.0506822	0.0748393	0.0706278	0.0726559	0.0711434	0.0729953	0.0702885	0.0703814	0.0687678	0.056314	0.0699681	0.0596473	0.0726046	0.0528997	0.0720812	0.0558096	0.0709029	0.0479491	0.0509751	0.0499632	0.0487087	0.050305	0.0488421	0.0525689	0.0492053	0.0201756
0.373247	0.0850911	0.0161827	0.0921284	0.0168469	0.0846864	0.0158	0.0921414	0.0148123	0.0409163	0.040686	0.0423372	0.0424146	0.0380189	0.038646	0.040271	0.0381925	0.0595651	0.0409129	0.0586698	0.041529	0.0610806	0.038765	0.0587005	0.0425037	0.0606944	0.0546614	0.0634286	0.0623695	0.0527924	0.0493162	0.0606226	0.0628766	0.0474734	0.0606974	0.0540527	0.0624782	0.0448609	0.0591912	0.0520314	0.065433	0.0455922	0.0457587	0.0429678	0.0446956	0.0432956	0.0443311	0.0445205	0.0447807	0.0189004
0.370233	0.087254	0.0175855	0.0870265	0.0172247	0.0863001	0.0165469	0.0848151	0.0188381	0.0418915	0.0411623	0.0426705	0.0414712	0.0423442	0.0442258	0.0432064	0.0413889	0.059863	0.0418005	0.0606402	0.0448428	0.0639466	0.04248	0.0600054	0.0426458	0.057824	0.0583777	0.0624477	0.0644862	0.0625485	0.0606988	0.0574653	0.0612918	0.0482279	0.06337	0.0516319	0.0659539	0.0471573	0.0617801	0.0475685	0.060457	0.0459322	0.0454925	0.0478186	0.0459199	0.0467317	0.0446932	0.0455835	0.0453639	0.0170633
0.367526	0.0792859	0.0166561	0.0932595	0.0162273	0.0808576	0.0166412	0.0926994	0.017396	0.0439571	0.047387	0.0465599	0.0449977	0.0479536	0.0455707	0.0432329	0.0451243	0.0682953	0.0463474	0.0692213	0.0522701	0.0681796	0.0468231	0.0671607	0.0546397	0.0660866	0.0632492	0.075833	0.0740397	0.0636995	0.0633177	0.0697763	0.0704116	0.0514999	0.0728553	0.0614838	0.0691282	0.0531477	0.0696817	0.0623081	0.0721068	0.0487743	0.0482836	0.0491788	0.0501307	0.0488011	0.0511077	0.0491303	0.0493835	0.0187768
0.366968	0.0821411	0.0166763	0.0916695	0.0153201	0.0871462	0.0171989	0.0896166	0.0156297	0.0419945	0.0452559	0.0441609	0.0430333	0.043813	0.0455246	0.0420925	0.0421261	0.0665758	0.0465259	0.0668223	0.0491395	0.0669675	0.0465056	0.0656496	0.0507567	0.0735779	0.0665467	0.0733782	0.0768886	0.0717077	0.0683145	0.0725974	0.0745806	0.0538359	0.0710412	0.0609696	0.0770201	0.0527691	0.0744878	0.0585543	0.0755853	0.049075	0.0494571	0.0506285	0.0514264	0.0475793	0.0472947	0.0492394	0.0484004	0.0180563
0.368182	0.0886612	0.0179788	0.0874353	0.0156031	0.0908231	0.0185578	0.0876651	0.0158166	0.0418529	0.0438293	0.042033	0.0399269	0.0403592	0.043661	0.0423725	0.0417581	0.0606725	0.0445822	0.0595204	0.043817	0.0603179	0.0456087	0.0614403	0.0459851	0.0605362	0.0654701	0.0640779	0.0648388	0.061045	0.0669583	0.0644469	0.0646855	0.0476583	0.0677422	0.0515449	0.063952	0.0499844	0.0655942	0.0555321	0.0642833	0.0470509	0.0476596	0.0466043	0.0466424	0.0457121	0.0478505	0.0467055	0.0480651	0.0168959
0.356068	0.092397	0.016077	0.083733	0.0166681	0.0934338	0.0161376	0.0821279	0.0147722	0.0448445	0.0460808	0.0437162	0.0424272	0.0421116	0.04414	0.042778	0.0421753	0.0660743	0.0487956	0.0680882	0.051906	0.0600236	0.0467475	0.0675184	0.0522232	0.0656091	0.068531	0.0660799	0.0662898	0.0627102	0.0678385	0.064736	0.0661148	0.0524405	0.0663933	0.0621992	0.0620718	0.0496532	0.0656694	0.0614605	0.0696498	0.045947	0.0478235	0.0473412	0.045296	0.0460974	0.0474407	0.0494831	0.0463986	0.0186316
0.365692	0.0903044	0.0162514	0.0814547	0.0169924	0.0925551	0.0160721	0.0840058	0.0170229	0.0446217	0.0457296	0.0453709	0.0475463	0.0435693	0.0448221	0.0446003	0.0458431	0.0673956	0.0499985	0.0669074	0.0506201	0.0635203	0.049009	0.064492	0.0508285	0.0679493	0.0667946	0.0645664	0.0651232	0.0705996	0.0652987	0.0631842	0.0655747	0.0553603	0.0697569	0.0576038	0.0711297	0.0535708	0.0655908	0.0561213	0.0682941	0.0494713	0.0517957	0.0498614	0.0469741	0.0501483	0.051063	0.049031	0.0488479	0.0187992
0.368293	0.0918977	0.0172001	0.0873669	0.0164939	0.0894218	0.0175221	0.0884625	0.0160853	0.042532	0.041407	0.0435215	0.0429969	0.0417613	0.0439282	0.0434881	0.0410846	0.0608862	0.0457602	0.0631708	0.0441151	0.0607598	0.0442476	0.0586508	0.0434058	0.0647364	0.0648676	0.0614407	0.0589882	0.0600647	0.0622828	0.0576277	0.0587307	0.0512228	0.068308	0.0529521	0.0636479	0.0519059	0.0651463	0.0521981	0.0664286	0.0491276	0.0481864	0.0491019	0.0465198	0.0425329	0.0460391	0.0479951	0.0457286	0.0173417
0.37137	0.0830252	0.0157826	0.0901835	0.0159603	0.0849349	0.017055	0.0915526	0.0170187	0.0386943	0.040101	0.0414888	0.0422764	0.0421709	0.042629	0.0431509	0.0433549	0.0623565	0.0378941	0.0609628	0.0436318	0.0660872	0.0421134	0.0616378	0.0443134	0.0602191	0.0598448	0.0653266	0.072746	0.0613867	0.0595122	0.0649168	0.0667981	0.0483554	0.0674913	0.0532964	0.0699022	0.0468845	0.0660644	0.0518391	0.0659728	0.0450973	0.0459704	0.0461665	0.0487394	0.0487775	0.0479291	0.0448141	0.0447778	0.0182424
0.358689	0.0850981	0.0161684	0.0893103	0.01719	0.0834015	0.0161737	0.088832	0.0166714	0.0435023	0.042773	0.0433255	0.0448868	0.0438558	0.0440651	0.0454384	0.0436072	0.0706757	0.0490387	0.0634436	0.0557202	0.0734129	0.0498567	0.0651924	0.0527863	0.0694095	0.063655	0.0739405	0.0832244	0.067992	0.0644847	0.0667172	0.079978	0.0527519	0.06767	0.0653477	0.0763711	0.0535966	0.0684357	0.0595407	0.0747264	0.048876	0.0509027	0.0473553	0.0470264	0.0507736	0.0482014	0.049394	0.0492657	0.0202488
0.363416	0.0878448	0.0172754	0.0870412	0.0170248	0.0909534	0.0174759	0.0857216	0.0163352	0.0409118	0.0423455	0.0433151	0.0414901	0.0426434	0.0429814	0.04301	0.042608	0.0637098	0.0452171	0.0610321	0.04559	0.0627092	0.0477419	0.0615363	0.0474079	0.0706417	0.0708234	0.0708339	0.0703999	0.0721241	0.0700585	0.0689579	0.0702244	0.0523968	0.072415	0.0526857	0.0743568	0.0514848	0.072416	0.0525856	0.0732639	0.0472785	0.045315	0.0478076	0.0466271	0.0485242	0.0501324	0.0462709	0.0454828	0.0174146
0.372885	0.0883026	0.0167103	0.0834209	0.0164517	0.089209	0.0177293	0.0888249	0.0162325	0.0396911	0.0408272	0.0399891	0.0431005	0.0409412	0.0428918	0.0434564	0.0409714	0.060685	0.0389448	0.0605393	0.0461862	0.0629221	0.0408559	0.0622372	0.0448491	0.0636589	0.0593313	0.06654	0.0678803	0.0618878	0.0651227	0.0641208	0.0641695	0.0462032	0.0664863	0.0546883	0.0685795	0.0488493	0.0695287	0.0534752	0.0660068	0.0446788	0.0480725	0.0479825	0.0474956	0.0474077	0.0458434	0.0458293	0.0457094	0.0163331
0.369006	0.090068	0.0169454	0.082947	0.0161833	0.0921723	0.0177238	0.0848898	0.0173123	0.0431471	0.0421781	0.0421875	0.0427056	0.0427948	0.0432213	0.039709	0.0414111	0.0572279	0.0454995	0.0606323	0.042771	0.0612016	0.0470579	0.0597705	0.043593	0.0631094	0.0622344	0.0592646	0.0556462	0.0660185	0.0665327	0.0585319	0.058836	0.0508042	0.0657556	0.0507384	0.0636288	0.0515749	0.0658039	0.050839	0.0645649	0.0460412	0.0466058	0.0469704	0.047271	0.0437376	0.0444259	0.0462439	0.0453512	0.0200166
0.36397	0.102406	0.0167824	0.0765191	0.015809	0.0992699	0.0177612	0.0825734	0.0160759	0.0388886	0.0409966	0.0402333	0.0414339	0.0434904	0.0407948	0.039918	0.040653	0.0576732	0.0467254	0.0628664	0.0491448	0.0589799	0.0495657	0.0620496	0.0495816	0.0616699	0.0707086	0.0641144	0.0616807	0.0646227	0.0686862	0.063131	0.0561181	0.0507836	0.0667937	0.0573765	0.0660605	0.0509217	0.0659364	0.0558353	0.061249	0.0446719	0.0481176	0.0500877	0.046327	0.0442609	0.0459704	0.0477679	0.0452178	0.0175667
0.373464	0.0833741	0.0168487	0.0915407	0.0161428	0.0826963	0.0180324	0.097292	0.016416	0.0408591	0.0409944	0.0394742	0.0401273	0.043802	0.0433645	0.0405348	0.0391967	0.0624598	0.0438001	0.0610586	0.0457007	0.0647352	0.0445996	0.061297	0.0461586	0.0641475	0.0579625	0.0658732	0.0668662	0.0622251	0.0577925	0.0636977	0.0660723	0.0451146	0.0671991	0.052208	0.0668508	0.0495578	0.0678494	0.0511583	0.0659073	0.0442578	0.0465779	0.0476585	0.0486206	0.0462191	0.0474953	0.0473184	0.0476939	0.0175331
0.366118	0.0879814	0.0168313	0.0878654	0.0160118	0.0825028	0.0162505	0.089035	0.0147505	0.042892	0.0437043	0.0463547	0.0413847	0.0442141	0.0430172	0.0413792	0.0429367	0.0619812	0.0474193	0.0665493	0.0493802	0.0612908	0.0480357	0.0633811	0.0475025	0.0629058	0.064744	0.06903	0.0622619	0.0636441	0.0637177	0.0642865	0.0626302	0.0539541	0.0684564	0.0547256	0.0654905	0.0532439	0.068541	0.0539801	0.0662823	0.0495384	0.0499807	0.0489579	0.0482587	0.0471588	0.0492156	0.0463782	0.0482561	0.0179724
0.360429	0.0819697	0.0158832	0.0914987	0.0182788	0.0836479	0.0162438	0.0937809	0.0183852	0.0420444	0.0448009	0.0435148	0.0436671	0.0417027	0.0436621	0.0442774	0.0435692	0.0718812	0.0455097	0.0672879	0.0569126	0.0724847	0.0474648	0.0667598	0.0548123	0.078894	0.068401	0.0847277	0.0964441	0.0778437	0.0728485	0.0858582	0.0958373	0.0553593	0.0846957	0.0671831	0.0878234	0.0544683	0.0850007	0.0652437	0.0862817	0.0504304	0.050284	0.051405	0.051716	0.0507762	0.0521659	0.0522639	0.050455	0.018712
0.36246	0.0865794	0.0164711	0.0831259	0.0181629	0.0854836	0.0175153	0.0816517	0.0175493	0.0423346	0.042456	0.0420632	0.0425553	0.0408065	0.0419	0.0423102	0.0416648	0.0615481	0.0438864	0.0631948	0.0477962	0.0649534	0.0438291	0.0613928	0.0436361	0.0566504	0.0636861	0.0669234	0.0670462	0.0582308	0.0650844	0.0611226	0.0635678	0.047701	0.0682431	0.0545457	0.0675787	0.048488	0.0640849	0.0527579	0.0637093	0.0457139	0.0472494	0.0476297	0.0457542	0.0437761	0.0469973	0.0461936	0.0463263	0.01893
0.359226	0.0890971	0.0154455	0.0875527	0.016341	0.094422	0.0147244	0.0819828	0.0164	0.0447427	0.0457745	0.0455286	0.0492255	0.0451121	0.0433608	0.0445901	0.0445598	0.0670778	0.0525386	0.071063	0.0508906	0.0687314	0.051031	0.0641703	0.0471834	0.0695766	0.0760653	0.0664854	0.070465	0.0704672	0.0687853	0.062312	0.0648921	0.0588972	0.0695094	0.0572451	0.0687514	0.0567393	0.0673208	0.0548253	0.0681966	0.0493908	0.0529065	0.0507018	0.0460742	0.0473995	0.0490994	0.0508107	0.0486084	0.0197615
0.3705	0.0854984	0.0183997	0.0811526	0.0176595	0.086989	0.0178016	0.0826211	0.0170158	0.0410131	0.0417507	0.0417286	0.0415399	0.0401387	0.042293	0.0407933	0.0408958	0.0587911	0.0450337	0.0659271	0.0451768	0.0557314	0.0442573	0.0635443	0.0414068	0.0598375	0.0665055	0.0620391	0.0567085	0.0566412	0.0653655	0.0636458	0.0553807	0.0502103	0.0679827	0.0518441	0.0587891	0.0489307	0.0678971	0.0511785	0.0577994	0.0458488	0.0483969	0.0454417	0.0452268	0.0446017	0.0480461	0.0465567	0.0469714	0.019211
0.36503	0.0769109	0.0171432	0.0978667	0.0174312	0.0796426	0.0159637	0.098781	0.0160687	0.0403645	0.0444952	0.0493092	0.0417335	0.0415522	0.0446729	0.0465681	0.044403	0.0655008	0.0432503	0.0646733	0.0531338	0.0666879	0.0439522	0.0647058	0.0525115	0.0562591	0.0551109	0.0730286	0.0774031	0.0591093	0.0540109	0.0676261	0.0752572	0.0491766	0.0651101	0.0603134	0.0695246	0.0472423	0.0668691	0.0613729	0.0682009	0.0512434	0.0486066	0.0455976	0.0496202	0.047554	0.0491456	0.046001	0.0489996	0.0190099
0.36162	0.0852117	0.0170043	0.0914157	0.0168195	0.0882317	0.0158298	0.0908492	0.0177301	0.041719	0.0409513	0.0462662	0.0440972	0.0436314	0.0449041	0.0467189	0.0460324	0.072617	0.0469405	0.0627572	0.0480996	0.0731953	0.0474526	0.0663597	0.0469661	0.0731528	0.0657078	0.0691504	0.078953	0.0723684	0.0656566	0.0706206	0.0782716	0.0542173	0.0756714	0.0590055	0.0799359	0.05517	0.0721286	0.0591164	0.076125	0.0509238	0.0514382	0.0494987	0.0474426	0.0505094	0.0493934	0.048467	0.051035	0.0174764
0.371169	0.0903206	0.0169257	0.0887393	0.0152682	0.0897714	0.016634	0.0904114	0.0165456	0.0447018	0.0447637	0.0423083	0.0398667	0.0434205	0.0452645	0.0408453	0.0386632	0.0591147	0.0419299	0.0624181	0.0473611	0.06095	0.0436336	0.0656775	0.0490018	0.0532433	0.0577445	0.071039	0.0635034	0.0542831	0.0580371	0.0707585	0.0622061	0.0450722	0.0665622	0.0612391	0.0637219	0.0468213	0.0685132	0.0586067	0.063536	0.0428914	0.0469159	0.0495708	0.0488959	0.0447199	0.0487065	0.0481171	0.0448886	0.0170641
0.368803	0.0871306	0.017186	0.0905386	0.0158746	0.0859374	0.0165774	0.0904206	0.0157985	0.0429513	0.0423122	0.0418192	0.0406944	0.0418536	0.0419188	0.041614	0.0423896	0.0574301	0.0451719	0.0575853	0.0487299	0.0566255	0.04443	0.0561205	0.0462593	0.0521659	0.0541685	0.0570986	0.0561656	0.0513247	0.0536255	0.0538308	0.0530162	0.0485192	0.0563043	0.0500767	0.0576831	0.0465999	0.056425	0.0484613	0.0565321	0.0440076	0.0451578	0.0446226	0.0455003	0.0440752	0.042008	0.0425056	0.0443969	0.017893
0.367315	0.0824014	0.0175572	0.0905629	0.0166905	0.0787559	0.0172413	0.090461	0.0168371	0.0441167	0.0448143	0.0445834	0.0413726	0.042862	0.0427512	0.0437516	0.0410414	0.0634115	0.0454192	0.067786	0.048226	0.0635723	0.0434846	0.0664803	0.0466507	0.056022	0.0636168	0.0689287	0.068057	0.0592519	0.0662646	0.0644344	0.0690754	0.0512045	0.0711619	0.0546531	0.0672236	0.0479629	0.0686817	0.0542851	0.0679678	0.0480254	0.0452457	0.0468007	0.04937	0.0469236	0.04737	0.0465897	0.0482119	0.0178663
0.358347	0.105964	0.0171987	0.0688282	0.0157812	0.106743	0.0162858	0.0713981	0.015434	0.0433116	0.0456547	0.0413431	0.0457936	0.0464483	0.0425236	0.0416371	0.0464008	0.0658847	0.0583527	0.0712052	0.0470523	0.0666191	0.0595713	0.0702991	0.0443391	0.0803436	0.082744	0.0641593	0.05497	0.0836312	0.0843646	0.0593949	0.0542254	0.0664503	0.0764935	0.054359	0.0678529	0.0645369	0.0711895	0.0509874	0.0690812	0.047384	0.0495767	0.0562251	0.0486397	0.0483341	0.0536	0.0509744	0.0477623	0.01896
0.362586	0.0840426	0.0164871	0.0889509	0.0169443	0.0847026	0.0169123	0.0871765	0.0151017	0.0419229	0.0422346	0.0437032	0.0422623	0.0450301	0.0460933	0.0429468	0.0422192	0.0642882	0.0453668	0.0636346	0.0482321	0.0668896	0.0463821	0.0652143	0.0500381	0.0622105	0.0620607	0.0724211	0.0748234	0.0639633	0.0604299	0.0716067	0.0736934	0.0494227	0.0697872	0.0580206	0.0691112	0.0487049	0.0679418	0.0569716	0.0669808	0.0455882	0.043142	0.0468743	0.0479315	0.0460926	0.0477708	0.0471334	0.045348	0.0183911
0.365718	0.0867744	0.017323	0.0925858	0.0174397	0.0853221	0.0159953	0.0914362	0.0171528	0.0433588	0.04134	0.043602	0.0420958	0.0426023	0.0432238	0.0407941	0.0415339	0.0656119	0.0445022	0.0610377	0.0474246	0.0648834	0.043341	0.0631592	0.0478042	0.0593682	0.0629441	0.0670943	0.0726894	0.0608388	0.0631244	0.0648835	0.0724479	0.049294	0.0700112	0.0570316	0.0697229	0.0471896	0.0685164	0.0563619	0.0691721	0.0496773	0.0483903	0.049083	0.0489082	0.0455876	0.0455512	0.0493289	0.0482747	0.0169112
0.364494	0.0861453	0.0173975	0.0877485	0.0169477	0.0885941	0.0177755	0.090311	0.0161539	0.044646	0.046667	0.0464558	0.0435465	0.043968	0.0453363	0.0433937	0.0420232	0.0671033	0.0470478	0.0653104	0.0508878	0.0675533	0.0497473	0.0652685	0.0464297	0.0740843	0.0728846	0.0773068	0.0713094	0.0738913	0.0725209	0.0703836	0.0692492	0.055996	0.0758637	0.0602807	0.0779291	0.0553719	0.0690564	0.0574529	0.0767865	0.047166	0.0514408	0.0516434	0.049245	0.0504292	0.0479664	0.0494762	0.0510854	0.0181191
0.368395	0.0812373	0.0164026	0.0946048	0.0172326	0.08243	0.017799	0.093232	0.0153421	0.0408284	0.041321	0.0415367	0.0412193	0.0418499	0.0436974	0.0418483	0.041497	0.0590291	0.041687	0.0634921	0.0506731	0.0629584	0.0419219	0.0626324	0.0459908	0.0605769	0.0613374	0.0715343	0.0707065	0.058304	0.0613021	0.0672861	0.0676698	0.0485173	0.0676921	0.0577385	0.0669237	0.0482563	0.0660365	0.0536436	0.0639891	0.0472696	0.045954	0.0490533	0.0491268	0.046648	0.0455113	0.0448018	0.0451798	0.0186323
0.368533	0.0888543	0.0159411	0.0914927	0.0186702	0.0870083	0.0166812	0.091206	0.0176015	0.0413157	0.0427632	0.0429503	0.0423793	0.0405046	0.0396195	0.0406215	0.0405629	0.0639439	0.0438597	0.0628857	0.0468083	0.0631834	0.040652	0.0600843	0.0454044	0.0691309	0.0686306	0.0746673	0.0761159	0.0692951	0.0677679	0.0731055	0.0720975	0.0489352	0.0748498	0.0570659	0.0749889	0.0501264	0.0753544	0.0539953	0.076885	0.0469948	0.0497625	0.0468355	0.0450735	0.0473871	0.0480717	0.0488416	0.0473747	0.0181697
0.370601	0.0792441	0.0166175	0.0992415	0.0176505	0.0762387	0.0160495	0.0967913	0.0168597	0.0412408	0.0424937	0.0457932	0.0426979	0.0388744	0.0424164	0.0421846	0.0413984	0.0582292	0.0390625	0.0592814	0.0507764	0.0600575	0.039674	0.0597369	0.0477489	0.0518061	0.0520652	0.0619445	0.0677406	0.0513495	0.0527972	0.0639955	0.0670974	0.0424957	0.0600353	0.0568075	0.0603249	0.0435571	0.0596506	0.0554183	0.0612541	0.0451721	0.0450755	0.0441261	0.0460149	0.0459991	0.0463536	0.0428792	0.0433997	0.0201144
0.35998	0.0852447	0.015338	0.0896982	0.0174037	0.0874755	0.0170377	0.0844578	0.0159758	0.0416825	0.0442357	0.0461853	0.0463747	0.0457544	0.0413985	0.0472428	0.0449701	0.0679361	0.0455424	0.0694023	0.0520282	0.0702453	0.0464757	0.0644973	0.0495418	0.0687714	0.0672542	0.0724171	0.0743126	0.0667457	0.065886	0.0690727	0.0726587	0.052903	0.0749204	0.0637909	0.0750752	0.0514801	0.0723715	0.0606403	0.0759261	0.0512256	0.0519162	0.0486426	0.0451003	0.0491549	0.0499934	0.0465891	0.0481097	0.019773
0.356969	0.0893184	0.0169522	0.0858592	0.0174959	0.0890988	0.0161099	0.0827074	0.0184454	0.0440903	0.044526	0.0429425	0.0433303	0.0467723	0.0452877	0.0425068	0.0447471	0.0713458	0.0514679	0.0663553	0.0516006	0.066695	0.0464608	0.0673589	0.0512731	0.0671058	0.0645788	0.06497	0.0658502	0.0653393	0.0652232	0.0637755	0.0684819	0.0562154	0.0678877	0.0589228	0.0701031	0.0511866	0.0660458	0.0565524	0.0720476	0.0493276	0.0520217	0.0496685	0.0493226	0.046913	0.050554	0.0505814	0.0498514	0.020246
0.365221	0.0834663	0.0167237	0.0858803	0.0159295	0.0862069	0.0165259	0.0847296	0.015768	0.0401973	0.0442475	0.0420306	0.041107	0.0415889	0.0428546	0.044187	0.0429899	0.0607521	0.0434658	0.0665287	0.0493497	0.0646726	0.044585	0.0637467	0.0460741	0.0597428	0.0611755	0.066205	0.0629678	0.0567989	0.0616685	0.0638229	0.0616986	0.0498543	0.0641722	0.0548506	0.0645867	0.0516372	0.0662282	0.0553008	0.0621053	0.0461895	0.0464503	0.0495083	0.0469767	0.0463339	0.0471059	0.0468166	0.0473311	0.0207897
0.34646	0.0944098	0.0175818	0.0797076	0.0177221	0.0943568	0.016164	0.0806446	0.018082	0.0443578	0.0435517	0.0462077	0.0473191	0.0457811	0.0436019	0.0455999	0.048588	0.0742957	0.0586369	0.0753168	0.0598078	0.0750714	0.0575669	0.0729602	0.0595891	0.0899157	0.084299	0.0868465	0.0869107	0.0887781	0.0876201	0.0874733	0.0804308	0.0622564	0.0864135	0.0710378	0.0833894	0.0622221	0.0834549	0.0652075	0.0815027	0.0527949	0.0538044	0.0550182	0.0503233	0.0514277	0.0534085	0.0541391	0.0506621	0.0180473
0.34719	0.0819924	0.0170551	0.0902307	0.0170366	0.083043	0.0163409	0.0883369	0.0179954	0.0464644	0.0456994	0.0485834	0.0454244	0.0475855	0.0467865	0.0493665	0.0473244	0.0738728	0.0494021	0.0732545	0.0600558	0.0811088	0.0524279	0.070318	0.059359	0.080341	0.0697305	0.08105	0.0901617	0.0795446	0.0751339	0.0784556	0.0906324	0.0603356	0.0780242	0.0721816	0.0834038	0.0620703	0.0774958	0.0726471	0.083466	0.0531569	0.0515575	0.0540804	0.0549031	0.0519782	0.0516691	0.0509931	0.0530434	0.0208003
0.365831	0.0836422	0.0164466	0.095142	0.0162484	0.0840047	0.0158932	0.0965587	0.0166379	0.0439172	0.0453067	0.0419763	0.0410157	0.044198	0.0468642	0.0455198	0.042917	0.066155	0.0464907	0.0666005	0.0471383	0.0671832	0.0475711	0.0675767	0.0463334	0.0679128	0.0714529	0.0711688	0.0740414	0.0696846	0.0686824	0.0698361	0.0751301	0.0556141	0.0764441	0.0579947	0.0764557	0.0587752	0.0767048	0.0574276	0.0746625	0.0492495	0.0485507	0.0482445	0.0512213	0.0520418	0.051428	0.046422	0.0539147	0.017029
0.373854	0.0845245	0.0165086	0.0946751	0.0177945	0.0835937	0.017529	0.0957177	0.015722	0.0445743	0.0459696	0.0424012	0.0455242	0.0451392	0.0462306	0.0449909	0.0433822	0.0620607	0.0435515	0.0630438	0.051882	0.0637847	0.0461069	0.0633797	0.0488594	0.0514472	0.0545229	0.0637696	0.0625605	0.0527403	0.0542111	0.0630977	0.0598153	0.0517667	0.0610819	0.0626313	0.0604611	0.0517146	0.0635689	0.0594427	0.0614288	0.0494907	0.0484567	0.0507	0.0498663	0.0502551	0.0490775	0.050471	0.0496112	0.0196104
0.367711	0.0848869	0.0183169	0.0898773	0.0170064	0.0848986	0.0173323	0.0917859	0.0174074	0.0411816	0.0403873	0.0407055	0.038404	0.0399057	0.0433095	0.0417427	0.0400283	0.0584316	0.0447279	0.0631332	0.0450236	0.0600985	0.045665	0.0629356	0.0453399	0.063022	0.0666611	0.0707147	0.0652088	0.0665529	0.0641848	0.0684441	0.0646785	0.0494582	0.0690913	0.0548907	0.0675737	0.0526214	0.069071	0.0489295	0.0663015	0.0468287	0.0451251	0.0454194	0.0468558	0.0468843	0.0478161	0.0451711	0.0458202	0.0173381
0.366916	0.0850887	0.0157501	0.0913256	0.0159805	0.0848617	0.0165776	0.0940595	0.0164083	0.0424129	0.0438282	0.044134	0.0425997	0.0413951	0.0426961	0.0424315	0.043285	0.06446	0.043926	0.0628875	0.0479746	0.0619089	0.0432827	0.0653534	0.0447492	0.0662793	0.0653116	0.0725848	0.0753615	0.0668547	0.0695176	0.0704135	0.0735709	0.0496102	0.0701119	0.0591686	0.0722737	0.052016	0.0724389	0.0574326	0.0730186	0.0485226	0.0478792	0.0457236	0.0485579	0.0484058	0.0493961	0.0459371	0.0454132	0.0170602
0.370967	0.0864363	0.0172354	0.0935994	0.0171169	0.0847541	0.0171291	0.090368	0.017565	0.0428904	0.0441852	0.04346	0.0433044	0.0429546	0.0447639	0.0431308	0.0414662	0.0596561	0.0438482	0.0667077	0.0469624	0.0632671	0.0474656	0.0667914	0.0468323	0.0631269	0.0657026	0.0681104	0.0674364	0.0641754	0.0653503	0.0661395	0.0635649	0.053022	0.0721844	0.0572734	0.0689371	0.0533024	0.0725676	0.0539578	0.0686442	0.0505015	0.0486262	0.0519335	0.0483999	0.0504642	0.0500669	0.0493543	0.0489495	0.0189857
0.369643	0.089109	0.0161833	0.0841285	0.0162603	0.0899432	0.0174688	0.0868779	0.0174706	0.0393708	0.0409621	0.0388777	0.0413398	0.0432658	0.0428325	0.0412169	0.0408559	0.0611196	0.0416183	0.063008	0.044311	0.0662585	0.0446184	0.0647244	0.0435321	0.0602217	0.0657215	0.0689267	0.067384	0.0613271	0.0640276	0.0642785	0.064148	0.0491008	0.0668069	0.0544159	0.0688379	0.0489781	0.0649225	0.0533584	0.0662932	0.0464328	0.0491745	0.0499688	0.0476704	0.0462081	0.048294	0.0475771	0.0448863	0.0182584
0.371035	0.083945	0.0174666	0.084573	0.016547	0.0860657	0.0165418	0.0822536	0.0165422	0.0405699	0.043101	0.0426688	0.0424747	0.0402465	0.0417972	0.0402678	0.0418015	0.0644795	0.0400911	0.0655073	0.0484555	0.062851	0.0399658	0.0627978	0.0455104	0.0576629	0.0604318	0.0678908	0.0658169	0.0582629	0.0579862	0.0665221	0.0657388	0.0523951	0.0655523	0.0640903	0.0659479	0.0510156	0.0619822	0.060979	0.0641176	0.0493956	0.0498541	0.0486144	0.0499001	0.0485665	0.0483629	0.0487057	0.0478358	0.021412
0.35408	0.0835715	0.0154225	0.0927952	0.0176649	0.0817412	0.0155689	0.0964861	0.0155894	0.0421038	0.0443459	0.0451878	0.0440269	0.0450096	0.0443449	0.045121	0.0433409	0.0720407	0.0469413	0.0721754	0.0562434	0.0721153	0.0479992	0.0722033	0.055024	0.0750649	0.0720392	0.0840124	0.0905996	0.0757123	0.0670918	0.0864327	0.0923156	0.0543605	0.0799038	0.0667067	0.0828883	0.0562252	0.0819426	0.066111	0.0832933	0.0509998	0.0520111	0.0478702	0.0500064	0.0529284	0.0502721	0.0479895	0.0504566	0.0190342
0.364765	0.0926895	0.0161243	0.0790224	0.0163249	0.0920384	0.0170717	0.0833189	0.0174137	0.0411407	0.0429954	0.0426796	0.04177	0.0440594	0.0449705	0.0415076	0.0405181	0.0625314	0.0478438	0.0643083	0.048529	0.0662347	0.047577	0.0639886	0.0479384	0.0657535	0.0615839	0.0642118	0.0627132	0.0690002	0.0665108	0.0638197	0.0614207	0.05322	0.0659792	0.0615105	0.0651212	0.0543256	0.0648776	0.0597441	0.0639329	0.0464649	0.0469911	0.047653	0.0470043	0.0448485	0.0470832	0.044215	0.0443046	0.0195704
0.36832	0.0874243	0.0168161	0.0872154	0.0165938	0.0897134	0.0157402	0.0876867	0.0175293	0.0419807	0.0421691	0.0437337	0.0425025	0.041622	0.0427317	0.0437033	0.040835	0.0626008	0.0461817	0.061546	0.0426813	0.0608235	0.0448042	0.0596373	0.0406639	0.0612271	0.0688114	0.0600986	0.061628	0.0638701	0.0648949	0.0597915	0.0606474	0.0521976	0.0649866	0.0485035	0.0651078	0.0500024	0.0621925	0.048041	0.0665678	0.0486942	0.0477063	0.0465529	0.0438052	0.0470507	0.0437186	0.0461577	0.0453085	0.0194182
0.364133	0.0853628	0.0174129	0.087832	0.0173701	0.0859657	0.0185068	0.0903946	0.0180668	0.0437385	0.0427064	0.0401354	0.041055	0.0429194	0.0400021	0.0400209	0.0405186	0.059936	0.0442656	0.0624698	0.0505381	0.060696	0.0428253	0.0623005	0.0507203	0.0544352	0.0578284	0.0673362	0.0641149	0.057826	0.0551862	0.0646545	0.0627513	0.0480497	0.0646983	0.0567147	0.062544	0.0476064	0.0634375	0.0609143	0.062025	0.0462706	0.049249	0.0478287	0.0456853	0.0453358	0.0451509	0.0474812	0.0474085	0.0208779
0.360335	0.0886669	0.0181782	0.0826736	0.016813	0.0939579	0.0178983	0.0826352	0.0172856	0.0458777	0.0446707	0.0460959	0.0451609	0.0475297	0.0462534	0.0458498	0.0426942	0.0639074	0.0490661	0.0700767	0.0540774	0.0657466	0.0506764	0.0669143	0.0502755	0.0602107	0.0673143	0.0670514	0.0647397	0.0615358	0.0656929	0.0624229	0.0661288	0.0555404	0.0698759	0.0613316	0.0712702	0.0578348	0.0688355	0.0587577	0.067185	0.0475131	0.0526666	0.0496577	0.0476038	0.0491383	0.0497881	0.0499146	0.0508564	0.0187572
0.362585	0.0864731	0.0155992	0.0925365	0.016998	0.0899351	0.0152256	0.0945119	0.0162055	0.0407288	0.0434723	0.0439299	0.0450431	0.042319	0.0421354	0.0443334	0.0439243	0.063555	0.0451549	0.0650601	0.0504367	0.0687561	0.0468084	0.0644321	0.0466451	0.0671802	0.0654551	0.0705181	0.0756819	0.0661532	0.0644233	0.0681822	0.0767313	0.051344	0.0714535	0.0596792	0.0767886	0.0520907	0.0732712	0.0603897	0.0749266	0.0488942	0.0496301	0.0479776	0.0467139	0.0495546	0.0508897	0.0465833	0.048009	0.0192082
0.366219	0.0934271	0.0176627	0.0844513	0.0159832	0.0940318	0.016133	0.0855139	0.0171667	0.0409653	0.0414863	0.0436963	0.0417115	0.0419658	0.0424576	0.0411909	0.04159	0.0608556	0.0441403	0.0616593	0.0508407	0.0602577	0.0442615	0.0608538	0.0485336	0.0589686	0.0619885	0.0631133	0.0645623	0.0610012	0.0598858	0.0632977	0.0658941	0.0473393	0.0636668	0.0572109	0.0660374	0.0489815	0.0630065	0.0564505	0.0660328	0.0462031	0.0464742	0.0465432	0.0472432	0.0477349	0.0476987	0.044309	0.044173	0.018231
0.37317	0.089791	0.0171088	0.0839386	0.017503	0.0904473	0.016075	0.0899815	0.0161503	0.0407478	0.0393511	0.0417716	0.0411365	0.0400748	0.0442194	0.0423883	0.0398272	0.0571627	0.0413291	0.0626493	0.0433369	0.0603914	0.0444737	0.0609313	0.0440623	0.057947	0.0652578	0.0610437	0.0646805	0.0612129	0.0701279	0.0638825	0.0628288	0.0462454	0.0676447	0.0504797	0.0690725	0.050656	0.0705295	0.0533783	0.0634496	0.0449538	0.0469251	0.0477686	0.0481272	0.0474899	0.0461108	0.0477363	0.0426683	0.0178538
0.368716	0.0750083	0.0163672	0.0994312	0.0166274	0.0826522	0.0153202	0.103464	0.0148948	0.0402023	0.0404095	0.0419838	0.0411465	0.0424325	0.0437131	0.0391828	0.039813	0.0597773	0.0414853	0.0618845	0.0489382	0.0611522	0.0419577	0.0614496	0.0475467	0.0532756	0.0559448	0.069512	0.069134	0.0521405	0.0561392	0.0654359	0.0672272	0.0478138	0.0671133	0.0574386	0.0654959	0.0484783	0.0634939	0.0557161	0.0611596	0.0462645	0.0453568	0.0484829	0.0463763	0.0434935	0.0443427	0.0455036	0.0468431	0.0189717
0.364954	0.0903024	0.0161756	0.0848316	0.0158516	0.0888785	0.0171627	0.0846337	0.0163133	0.0419897	0.0455879	0.0428418	0.0439845	0.0436983	0.0435376	0.0454005	0.0436073	0.0643284	0.04498	0.0643572	0.0479078	0.0650031	0.044163	0.0615175	0.0473424	0.0594654	0.0596618	0.0636174	0.0671789	0.0639002	0.0624924	0.0644962	0.0644971	0.0484837	0.0630719	0.057427	0.0669914	0.0484709	0.0614422	0.0553499	0.0664725	0.0451139	0.0466824	0.0505225	0.0468	0.0462663	0.0481344	0.0457848	0.0460059	0.01821
0.374335	0.0864132	0.0163399	0.0902523	0.0156309	0.0860412	0.0142663	0.0936352	0.0159976	0.0421522	0.0418056	0.0430736	0.0401545	0.0421851	0.0408875	0.041344	0.0415726	0.0585565	0.0385899	0.0571952	0.0428252	0.0603324	0.041601	0.0560478	0.0431488	0.0529165	0.052194	0.0550354	0.0593572	0.0559484	0.0513662	0.0587031	0.0582518	0.0450509	0.0576817	0.05028	0.0621259	0.0454205	0.0596631	0.0496948	0.0633149	0.0458366	0.0440454	0.0441684	0.0441938	0.0441955	0.0442292	0.0446229	0.0464642	0.0170024
0.359587	0.0899342	0.0168667	0.0817947	0.0168981	0.0935691	0.0164623	0.0846425	0.0171793	0.0460156	0.0441529	0.0439079	0.0453473	0.0448975	0.0455697	0.0475444	0.0428046	0.0704474	0.0492506	0.0708884	0.0510112	0.0732078	0.0477988	0.0706157	0.0520253	0.0722832	0.0707194	0.072733	0.0695582	0.0770835	0.0708525	0.0707918	0.069494	0.0567831	0.0760482	0.0593063	0.0772378	0.0571948	0.0777194	0.0568246	0.0748178	0.0506855	0.0517764	0.0505988	0.0484394	0.0500581	0.0514776	0.0525988	0.0494775	0.0180053
0.366138	0.0886378	0.0171381	0.0914091	0.015942	0.0889881	0.0173482	0.0885078	0.0170988	0.0414955	0.0391656	0.0418432	0.041043	0.0398553	0.0413591	0.0411497	0.040872	0.0621718	0.0435422	0.0585599	0.0503895	0.0629084	0.0441693	0.058757	0.0461934	0.0612039	0.0680781	0.0678756	0.0717804	0.0648279	0.0657575	0.063215	0.069855	0.0475126	0.0700748	0.0562794	0.0722443	0.0500272	0.0681495	0.056292	0.0700533	0.0447717	0.0490821	0.0498654	0.0470656	0.0469776	0.0461399	0.0496276	0.0463959	0.0179562
0.356546	0.0859199	0.0155692	0.0886301	0.0159153	0.0880174	0.017024	0.087893	0.016844	0.042821	0.042803	0.0448834	0.0447178	0.0413536	0.0432984	0.0488553	0.0466886	0.0685087	0.0484817	0.0661498	0.0514511	0.0719004	0.0501182	0.068887	0.0484998	0.0695509	0.0697261	0.0725074	0.077463	0.070244	0.0698913	0.0728497	0.0748558	0.0546892	0.0737721	0.0591308	0.0746099	0.0563248	0.0733576	0.0604096	0.0753916	0.0491778	0.0482659	0.0488283	0.0490686	0.0498627	0.0516837	0.0460741	0.0490352	0.0192492
0.36311	0.0848765	0.0179896	0.0959331	0.0149451	0.0849915	0.0171346	0.0943892	0.0171829	0.0451149	0.0432734	0.0422219	0.0410024	0.0470235	0.0455598	0.0438758	0.0415125	0.0648355	0.0445896	0.0666578	0.0494481	0.0680676	0.0445058	0.0698007	0.0493469	0.0604631	0.0663576	0.0764341	0.072933	0.0644738	0.0663771	0.0780178	0.0717361	0.0513943	0.075627	0.0568434	0.0727224	0.0519274	0.0748511	0.0588427	0.0736972	0.0476413	0.0473051	0.0501135	0.0509926	0.0471633	0.0478825	0.0488281	0.0518731	0.0173705
0.366569	0.084725	0.0169231	0.0868861	0.0185325	0.0865481	0.0172688	0.0900394	0.0176963	0.0409468	0.0410989	0.0431214	0.0406224	0.0419478	0.0418805	0.0407647	0.0414898	0.0642147	0.0450884	0.0604206	0.0516624	0.065359	0.0421462	0.0595181	0.0493236	0.0634421	0.0602315	0.0687605	0.0756866	0.0633228	0.0574858	0.067079	0.0739621	0.0502155	0.0669147	0.0595646	0.0723171	0.0498348	0.0681826	0.058049	0.0722293	0.0462324	0.0482693	0.0470737	0.0481901	0.0453086	0.0447314	0.0476053	0.0467086	0.0194008
0.366833	0.0892719	0.0162097	0.0895784	0.0153631	0.0907985	0.0171117	0.0889133	0.016893	0.0441143	0.0430691	0.0424118	0.0427062	0.0441295	0.0415673	0.0417941	0.0440108	0.0623624	0.045476	0.0663767	0.0464076	0.0619914	0.0451577	0.0626333	0.0441729	0.0595145	0.0678975	0.0634835	0.0659858	0.0625563	0.0630845	0.0619787	0.0631797	0.0509538	0.0706519	0.0570318	0.0681883	0.0513812	0.0666621	0.0544429	0.06838	0.0481115	0.0482547	0.0489044	0.0449329	0.0465366	0.0491391	0.0492523	0.0478886	0.0186995
0.368707	0.0905136	0.017992	0.0831054	0.0181595	0.0900333	0.016263	0.0836531	0.0167827	0.0421157	0.0417831	0.0432268	0.0443132	0.0424503	0.043625	0.0410968	0.0425856	0.063685	0.0463716	0.0624059	0.0501144	0.0653716	0.0440059	0.0632292	0.0506141	0.0644838	0.0618228	0.0642657	0.0669201	0.059076	0.0640766	0.0638636	0.0647642	0.0511647	0.0680833	0.0601709	0.0687269	0.0459992	0.0662751	0.0582783	0.0657343	0.0477539	0.0503889	0.0464658	0.0467042	0.0464026	0.0489076	0.0482157	0.0488974	0.0200887
0.358434	0.0917304	0.0176853	0.0847261	0.0169253	0.089822	0.0167172	0.0816684	0.0176234	0.0404741	0.0433637	0.0445371	0.0444761	0.0401879	0.0412234	0.0418819	0.0410742	0.0679899	0.0491725	0.0640113	0.0480679	0.0671593	0.0497111	0.061264	0.0451828	0.0861983	0.0761678	0.0706271	0.0801582	0.0811273	0.0735147	0.0665764	0.0807987	0.0558931	0.072028	0.0540236	0.0767326	0.055181	0.0712672	0.0551778	0.0782325	0.0492902	0.0521029	0.0460766	0.0488829	0.0452941	0.0470132	0.0488338	0.0467945	0.0216719
0.35463	0.0879555	0.0152034	0.0843411	0.017203	0.0883006	0.0163057	0.0860214	0.0173793	0.047367	0.0445099	0.0449418	0.0457384	0.0469636	0.0474872	0.0473515	0.0478321	0.0748372	0.0470309	0.0689498	0.0562333	0.0758034	0.0503463	0.0721399	0.053873	0.0768322	0.071459	0.0810402	0.0866406	0.0764642	0.072513	0.080092	0.0855154	0.0537563	0.0790081	0.0673682	0.0847447	0.0577716	0.0778074	0.0619922	0.0811005	0.0524482	0.0520788	0.0530023	0.0543725	0.0552178	0.0534684	0.0493918	0.0515274	0.0204959
0.370257	0.0805511	0.0168559	0.0982715	0.0160102	0.079031	0.0158371	0.0944083	0.0175038	0.0416812	0.0419201	0.0421532	0.04167	0.0385773	0.0432794	0.0441389	0.0404497	0.0623121	0.0446111	0.0634635	0.048179	0.0628652	0.0412262	0.0633005	0.0473853	0.055267	0.0613912	0.0697108	0.0701504	0.0566479	0.0584388	0.0679295	0.0698898	0.0481962	0.0695858	0.0580044	0.0676622	0.0479688	0.0651529	0.0552813	0.0671013	0.0492709	0.0478053	0.0467418	0.0466442	0.0465683	0.0479682	0.0462713	0.0484894	0.0183508
0.363329	0.0826031	0.0164126	0.0910041	0.0177565	0.0835838	0.0166492	0.0920612	0.0183749	0.0429399	0.0463474	0.0446415	0.0457678	0.0450869	0.0472782	0.0462682	0.0469456	0.0689606	0.0453388	0.0680111	0.0532562	0.067464	0.0475601	0.0677409	0.0538506	0.0641445	0.0629143	0.0719786	0.0783655	0.0655921	0.0667368	0.0724435	0.0749932	0.0520442	0.0743082	0.0632134	0.0735078	0.0507743	0.074474	0.0629052	0.0743273	0.0478856	0.0493004	0.0513548	0.0489293	0.0511072	0.0496239	0.0498391	0.0490362	0.0185794
0.371988	0.080767	0.0167247	0.0883969	0.0160492	0.0831166	0.0166132	0.0917596	0.017072	0.0408252	0.0377162	0.0409735	0.0414484	0.0408693	0.0404704	0.0424289	0.0435065	0.0610284	0.0389816	0.0583421	0.0467015	0.0620608	0.0409795	0.0601738	0.0473739	0.0556769	0.0527246	0.0649882	0.0684208	0.0593581	0.0550419	0.0677378	0.0670379	0.0423969	0.0612403	0.0567429	0.0645403	0.0458479	0.0633409	0.0579243	0.0638122	0.0449776	0.0466933	0.046847	0.0436721	0.0450767	0.0475143	0.0468361	0.0459245	0.0174171
0.361784	0.0836653	0.0178884	0.0893807	0.0152378	0.0860731	0.0182392	0.091304	0.0157418	0.0435388	0.044631	0.0413856	0.043836	0.0439943	0.0464473	0.0436234	0.0410995	0.0634873	0.0457781	0.0626858	0.0542277	0.0685746	0.0418307	0.0655081	0.0529746	0.0613011	0.0657001	0.0715973	0.0737837	0.0635538	0.0654115	0.0702023	0.0696971	0.0499968	0.0715174	0.0609081	0.0740254	0.0488974	0.0709587	0.0594242	0.0703167	0.0455161	0.0480747	0.0495845	0.0499518	0.0468079	0.0475238	0.0494987	0.0503532	0.0183419
0.353477	0.0797569	0.0172607	0.091407	0.0185325	0.0791896	0.0165117	0.0932882	0.0169542	0.0472365	0.0453723	0.0448694	0.0496448	0.0452287	0.0448313	0.049525	0.050088	0.0777214	0.0569654	0.0742398	0.0633146	0.0818662	0.0570461	0.0756109	0.0612576	0.081232	0.0801403	0.0877269	0.092387	0.0809053	0.0791139	0.0874711	0.0914995	0.0662673	0.0848711	0.0755453	0.0885487	0.0687854	0.0866496	0.0749817	0.0903954	0.0541064	0.0572034	0.0539503	0.0525002	0.0550693	0.0557109	0.0531878	0.053414	0.0180931
0.365916	0.0881242	0.0166082	0.0859041	0.015567	0.0886124	0.018772	0.0869235	0.0164676	0.0433793	0.0415244	0.0426677	0.0438521	0.0437746	0.0445473	0.0423594	0.041713	0.0603435	0.0468525	0.0658507	0.0461874	0.0614486	0.0488877	0.0675342	0.0459124	0.0639667	0.0637244	0.0658734	0.0554111	0.0651565	0.0695829	0.064878	0.055723	0.0532177	0.0707918	0.0506302	0.0639221	0.054306	0.0694169	0.0505322	0.0659373	0.0456707	0.0444975	0.0480643	0.0488923	0.0469497	0.0480217	0.0470519	0.0453335	0.0169622
0.365088	0.0855373	0.0159838	0.0927349	0.0163974	0.0837405	0.0155188	0.0916487	0.0181067	0.0418158	0.0423732	0.0419842	0.0451453	0.0435046	0.043445	0.0421707	0.0448035	0.0643433	0.0428007	0.0626599	0.0525011	0.0649849	0.0426099	0.0644055	0.0518976	0.0557365	0.055561	0.0719496	0.0676752	0.05885	0.0559956	0.0725739	0.0697794	0.0500193	0.0667177	0.0616907	0.0663116	0.0481857	0.0682788	0.0610812	0.0652609	0.0477861	0.0511872	0.0482596	0.0475925	0.0476337	0.0470169	0.046878	0.0454767	0.0188275
0.361502	0.0898508	0.0164394	0.0808013	0.0171598	0.0869377	0.0167879	0.0863736	0.0183157	0.042289	0.0415407	0.0442985	0.0433517	0.044372	0.0429722	0.0436763	0.0426901	0.0618786	0.0498334	0.0653059	0.0517404	0.063074	0.0475437	0.0653861	0.0478834	0.0639613	0.0651441	0.0701507	0.0675165	0.0636038	0.0683971	0.0680025	0.0630314	0.0542632	0.0685652	0.0578289	0.0651475	0.0503892	0.0707975	0.0547624	0.0660623	0.0447474	0.0498878	0.0476612	0.0483534	0.0466963	0.0469086	0.0475809	0.04721	0.0185036
0.371428	0.0888765	0.0162988	0.0899605	0.0155602	0.0867844	0.0173369	0.0895535	0.0173779	0.0393338	0.0421271	0.0398807	0.0409472	0.0418075	0.0438523	0.0418594	0.040691	0.0593316	0.0408389	0.0617526	0.0460146	0.06176	0.0425217	0.0616556	0.0444753	0.0584615	0.0614635	0.0666997	0.0663577	0.0591614	0.0635658	0.0630401	0.0667615	0.047075	0.0684541	0.054984	0.0665774	0.0470115	0.0680426	0.0530179	0.0653599	0.0457386	0.0438748	0.0450592	0.0460239	0.0450159	0.0468473	0.0455162	0.045248	0.0171324
0.368131	0.0935351	0.0161742	0.0856999	0.0174914	0.090663	0.0148865	0.0863094	0.0168623	0.0434357	0.0415354	0.0437362	0.0433938	0.0403922	0.0405918	0.0435873	0.0390524	0.0665617	0.0469864	0.0588292	0.0501248	0.065959	0.0466929	0.0613039	0.0482971	0.0698696	0.0617824	0.0624773	0.0695842	0.0706659	0.0586873	0.0617278	0.0642185	0.0513485	0.0673845	0.0592799	0.0705033	0.0504018	0.0649335	0.0556411	0.0681193	0.0466129	0.0479048	0.04681	0.046475	0.0474987	0.0485541	0.0468072	0.0477916	0.019082
0.370375	0.0874515	0.0153023	0.0889369	0.0176599	0.0889339	0.0166433	0.085249	0.0176097	0.0403701	0.0397187	0.0424979	0.0418937	0.0420512	0.040841	0.0423982	0.0404451	0.0613039	0.0439204	0.0568054	0.0467188	0.0587292	0.0423448	0.0559472	0.0472655	0.0586268	0.052229	0.0585516	0.062677	0.057412	0.052852	0.057479	0.0622786	0.0490755	0.0605184	0.0540515	0.0636417	0.0472955	0.0586917	0.0542041	0.0631523	0.0456263	0.04604	0.0454461	0.0435509	0.0468768	0.046333	0.0436008	0.0441278	0.0194546
0.365937	0.0837016	0.0169219	0.0901866	0.0175685	0.0851247	0.0166854	0.093143	0.0156895	0.0428458	0.0427796	0.0455255	0.041311	0.0440803	0.0436517	0.0441322	0.0442384	0.067975	0.0440726	0.0657048	0.05033	0.0634769	0.0425434	0.0645913	0.0475362	0.0652772	0.0631273	0.0716753	0.0735348	0.0651356	0.0655712	0.0667124	0.071907	0.0510825	0.0705143	0.0600887	0.0721267	0.0496992	0.0707018	0.058888	0.071957	0.0497164	0.0509821	0.0478334	0.048088	0.0479119	0.0481957	0.0480801	0.0481808	0.0187878
0.36988	0.084915	0.0157006	0.0901098	0.0161831	0.085792	0.0165789	0.0953718	0.0168191	0.0402088	0.043943	0.0426754	0.0432769	0.0404859	0.0411279	0.0426062	0.0442395	0.0637011	0.0418902	0.062721	0.0479104	0.0677413	0.0420266	0.0608395	0.0484412	0.0697911	0.0673939	0.0727163	0.0760465	0.0682362	0.0677248	0.0709464	0.0762987	0.0519349	0.0702926	0.0566427	0.074379	0.0527753	0.0717614	0.0575067	0.0748454	0.0490425	0.0485696	0.0469679	0.0460668	0.0465057	0.0504238	0.0477265	0.0473195	0.0184367
0.360132	0.0881422	0.0169358	0.0854903	0.0170658	0.088459	0.0174297	0.0907459	0.0178312	0.0402565	0.0411758	0.0447297	0.0431028	0.042016	0.0440985	0.0443544	0.0422466	0.064865	0.0458016	0.0671422	0.047433	0.064979	0.0455289	0.0673921	0.0473179	0.0656548	0.0634056	0.0702095	0.0714611	0.0667165	0.0687759	0.067121	0.0697441	0.0511439	0.0692819	0.0625624	0.0695919	0.0510574	0.0717859	0.0589761	0.0708783	0.0480937	0.0495575	0.0465721	0.048366	0.0479889	0.046924	0.0482247	0.0479334	0.0181147
0.366443	0.0867303	0.0167103	0.0902878	0.0169259	0.085852	0.0176316	0.0894373	0.016784	0.043135	0.0438215	0.0441576	0.0416682	0.0421804	0.0419401	0.041375	0.0402815	0.0640409	0.0431582	0.0644563	0.0482312	0.065094	0.0431499	0.0624207	0.0486742	0.0634617	0.0628128	0.073058	0.069614	0.0651189	0.065552	0.0712356	0.0676605	0.048837	0.0731448	0.0578316	0.0697715	0.0483714	0.0681743	0.0575234	0.0684082	0.0474941	0.0480641	0.0474737	0.0466758	0.0476645	0.0479307	0.049738	0.0482774	0.0185519
0.365447	0.083435	0.0144055	0.0943607	0.0181932	0.0834671	0.0147862	0.0941148	0.0167149	0.0408528	0.0416349	0.0451683	0.0418111	0.0377143	0.0404321	0.043053	0.0435875	0.0678588	0.0455446	0.0601205	0.0488168	0.0670121	0.0425583	0.0596301	0.0483731	0.0684786	0.0629608	0.0664719	0.0757746	0.063592	0.0633988	0.0657622	0.0751452	0.0492734	0.0643573	0.0539305	0.0697611	0.0466432	0.0650278	0.0555546	0.0739818	0.0497847	0.0477659	0.0440937	0.0450022	0.0459733	0.0479948	0.0439813	0.0447466	0.0177814
0.362749	0.0938689	0.0173543	0.0762824	0.0181827	0.092542	0.017914	0.075579	0.0186799	0.0447033	0.0428521	0.0448198	0.0485182	0.0439545	0.0439441	0.0489999	0.0480881	0.0684515	0.0519436	0.068831	0.0516651	0.073479	0.0518602	0.0658561	0.0491557	0.0644265	0.0651919	0.0607779	0.0648394	0.0709387	0.0691118	0.0615544	0.0661309	0.0565788	0.0660294	0.0560126	0.0689867	0.0567612	0.0642808	0.0565811	0.0654541	0.0463244	0.0532499	0.0501375	0.0474558	0.0474681	0.0520029	0.0496663	0.0468302	0.0219942
0.360653	0.0898982	0.0172101	0.0864344	0.0155884	0.0888681	0.0170177	0.0881671	0.0169494	0.0447043	0.0435326	0.0443422	0.0438987	0.0429392	0.0450162	0.0447843	0.0424755	0.0669497	0.0454423	0.0656977	0.0518742	0.0685314	0.0491153	0.069355	0.0489295	0.0690977	0.0760475	0.0758219	0.0819161	0.0728623	0.0770523	0.0761949	0.078951	0.0539173	0.0776259	0.0590606	0.0770595	0.0545717	0.0784223	0.0594715	0.075626	0.048639	0.049836	0.0494019	0.05001	0.0479742	0.0482064	0.0488378	0.0481936	0.0174426
0.372906	0.0856527	0.0180109	0.0903066	0.0166729	0.0888411	0.0145141	0.0889596	0.0159301	0.0410165	0.0418245	0.0437729	0.0401991	0.0391625	0.0413977	0.0425688	0.0401071	0.062996	0.0401841	0.0584185	0.0437047	0.0584363	0.0417423	0.0578828	0.0420163	0.060274	0.0530298	0.0599682	0.0584452	0.0600211	0.0504576	0.0606588	0.0613897	0.0465553	0.0617561	0.049345	0.0651497	0.0450631	0.0592419	0.0493194	0.0651493	0.0450489	0.0467854	0.0441615	0.045074	0.0446163	0.0439361	0.045288	0.0443861	0.0191918
0.365603	0.0855374	0.0155398	0.0921001	0.0166901	0.0841645	0.0154987	0.0879774	0.0160999	0.0405217	0.0424412	0.0434943	0.0414406	0.0409385	0.0404594	0.0389355	0.0389844	0.0632545	0.0440721	0.0589087	0.0470533	0.0615368	0.0438558	0.0547079	0.0447214	0.0623894	0.055278	0.0597974	0.0679489	0.0604907	0.0568871	0.0565669	0.0660029	0.0499111	0.0609069	0.0563655	0.062972	0.0497353	0.0576736	0.05236	0.0648248	0.0459128	0.0462117	0.0444911	0.0437196	0.0451782	0.0461058	0.0450121	0.0436835	0.020306
0.363869	0.0888304	0.0163625	0.0828497	0.0173887	0.0908496	0.0164961	0.0832386	0.0186256	0.0414064	0.0422996	0.0420031	0.0426524	0.0411441	0.0423063	0.042089	0.0426845	0.0655321	0.0441529	0.0616646	0.0485764	0.0670959	0.0450008	0.0611853	0.0463337	0.0685367	0.0644537	0.0646557	0.0733074	0.0671983	0.0619182	0.0624651	0.0719942	0.0534892	0.0638066	0.0583607	0.070747	0.0525228	0.0672494	0.0572204	0.0703525	0.0470143	0.0479168	0.0485242	0.0469902	0.0479796	0.047991	0.0477315	0.0480426	0.0202666
0.361819	0.0856119	0.018387	0.0938585	0.018245	0.0856076	0.0165897	0.0912369	0.0178445	0.0423333	0.0428556	0.0463653	0.0443481	0.0429821	0.0454137	0.0429882	0.043434	0.0667833	0.0469362	0.0661766	0.050405	0.0649368	0.044633	0.0664602	0.0489177	0.0685104	0.068678	0.0749208	0.074804	0.0670792	0.0645623	0.0750594	0.0723505	0.0525866	0.0768256	0.0602496	0.073043	0.0501663	0.0710035	0.0576624	0.0745204	0.0494881	0.0483879	0.0487604	0.0486383	0.0495674	0.0494316	0.0515482	0.0515312	0.0181573
0.349576	0.0823421	0.0157218	0.084814	0.0162763	0.0843754	0.0161395	0.0847506	0.0166387	0.0475782	0.0457009	0.0483859	0.0500736	0.0456998	0.0440999	0.0479304	0.0478872	0.0797454	0.0551988	0.0754427	0.0577913	0.0816846	0.0558772	0.077691	0.0582585	0.0801929	0.0760522	0.0837588	0.084885	0.0783648	0.0716853	0.0808341	0.0838756	0.0642349	0.0767658	0.0733394	0.0757836	0.063551	0.0754777	0.0703949	0.0784908	0.0543694	0.0543342	0.0536456	0.0494443	0.0521	0.0550026	0.0534605	0.0513858	0.0219786
0.361977	0.0808169	0.016971	0.0939	0.0170216	0.0816515	0.0179648	0.0933987	0.0162387	0.0427142	0.0449338	0.0457658	0.042676	0.0453986	0.0447617	0.0430777	0.0447743	0.0676451	0.0464717	0.0704457	0.0529599	0.0652107	0.0464744	0.0697303	0.0492859	0.0635068	0.0608794	0.0701258	0.0723974	0.0625989	0.0638863	0.0710331	0.0696994	0.0545475	0.0723297	0.0611202	0.0711362	0.0509863	0.0715782	0.0566096	0.0710306	0.0508913	0.0510553	0.049854	0.0504192	0.0491838	0.0481739	0.0470803	0.050044	0.019207
0.362457	0.0840354	0.018132	0.091372	0.0171471	0.0852206	0.0180935	0.091617	0.0170313	0.046159	0.0448359	0.0434627	0.0469665	0.0460807	0.0446374	0.0444551	0.0452613	0.0644489	0.0483855	0.0673875	0.0538431	0.0687148	0.0484197	0.0694596	0.0551795	0.0636099	0.0634992	0.0750244	0.0743253	0.0589792	0.065926	0.074419	0.0709932	0.0547099	0.0757556	0.0624547	0.0729898	0.0547987	0.0745367	0.0615216	0.0719606	0.0476546	0.049449	0.0509778	0.0511546	0.0505538	0.0506144	0.052193	0.0524791	0.0203319
0.354132	0.0883964	0.0148908	0.0842123	0.0161778	0.0877687	0.0152056	0.0878487	0.016923	0.0428183	0.0452187	0.0429783	0.044048	0.045619	0.0461655	0.0441733	0.0482024	0.0742783	0.0522793	0.0706936	0.054921	0.0756813	0.0516224	0.0727925	0.0576812	0.0782286	0.0734484	0.0762239	0.0759477	0.0735469	0.0713142	0.076222	0.0777078	0.0587051	0.0728524	0.0654395	0.0739458	0.057672	0.0748082	0.0658266	0.0736203	0.0497982	0.0500583	0.0515815	0.0501387	0.0523563	0.0527074	0.0513951	0.0484149	0.0194406
0.367192	0.0869417	0.0170051	0.0856401	0.0161044	0.0908807	0.0173817	0.0883092	0.0163965	0.0428493	0.0422442	0.041714	0.0412893	0.0415744	0.044648	0.0456532	0.0428466	0.060371	0.0393642	0.0652478	0.0489684	0.0659423	0.0428026	0.0667138	0.0487237	0.0605217	0.0636393	0.073088	0.0661004	0.0631142	0.0644591	0.0775705	0.0679607	0.0461489	0.0717786	0.0586177	0.0666502	0.0499023	0.0737595	0.0586808	0.0664988	0.045666	0.0464351	0.0481473	0.0488339	0.0492257	0.0483613	0.0491526	0.0462131	0.0162675
0.36691	0.0959295	0.0158295	0.0815539	0.0167138	0.0913969	0.0148398	0.0835763	0.0170283	0.0432724	0.0404797	0.0430966	0.0459659	0.0427843	0.0441327	0.0451963	0.0464858	0.0667738	0.0468773	0.0626371	0.0493872	0.0700092	0.0480506	0.0698611	0.0469879	0.0780512	0.0727128	0.0674757	0.0744876	0.0800984	0.0750647	0.06942	0.0733075	0.056585	0.0728039	0.0598169	0.0782354	0.0556921	0.0757177	0.0583898	0.0771016	0.0476033	0.0516824	0.0491182	0.0489192	0.0517525	0.052752	0.0500372	0.0477064	0.0203416
0.36702	0.0866123	0.0159722	0.088302	0.0158051	0.0852171	0.0172234	0.089983	0.0177223	0.0436273	0.0433527	0.0447763	0.0411553	0.0416813	0.0444205	0.0417743	0.0439252	0.0622722	0.0466842	0.0653258	0.0528403	0.0640955	0.0470777	0.0686858	0.0502533	0.0608358	0.064226	0.0697805	0.0748197	0.0617028	0.0705423	0.0738516	0.0719019	0.0502482	0.0753433	0.0615675	0.0717206	0.0507607	0.0730005	0.061102	0.0708226	0.0494503	0.0490899	0.049052	0.0470983	0.0469705	0.0491833	0.0488708	0.0475439	0.0168746
0.363933	0.0795509	0.0168924	0.0940828	0.0174261	0.0808487	0.0170456	0.0929974	0.0171222	0.0437633	0.0459392	0.0452077	0.0448469	0.0437772	0.0477849	0.046295	0.0449238	0.0647094	0.0437084	0.0687482	0.0545463	0.0692263	0.0473903	0.0687507	0.0503929	0.0594716	0.0619555	0.0723512	0.0694273	0.0603356	0.0645277	0.0682187	0.0671547	0.0541681	0.0697401	0.0624989	0.0686767	0.0552417	0.0701891	0.0613681	0.0663103	0.0500837	0.0501137	0.0508384	0.0524283	0.0490117	0.049633	0.0478834	0.0503346	0.0182785
0.353811	0.0826403	0.0163363	0.095684	0.0179773	0.0840681	0.0161049	0.093155	0.0166461	0.0403407	0.0433721	0.045412	0.0440578	0.044461	0.0428809	0.0441786	0.041638	0.0671186	0.0493638	0.0682242	0.0540028	0.0684579	0.0496787	0.0637237	0.0513789	0.0798874	0.0686077	0.0764388	0.0731478	0.0750644	0.0674847	0.0706943	0.0729971	0.0539362	0.0725114	0.0619227	0.0746199	0.0581777	0.067259	0.058152	0.0719322	0.0518588	0.0506898	0.0502174	0.0477724	0.0476465	0.0485768	0.0448547	0.0483308	0.0184984
0.37214	0.0941354	0.0157818	0.0875778	0.0161063	0.0883586	0.0166014	0.0898103	0.0166099	0.0402521	0.0390163	0.0424696	0.0408395	0.0409466	0.0433668	0.0435008	0.0438515	0.0616847	0.0431791	0.0604707	0.0470167	0.0666759	0.0459774	0.0623721	0.0460473	0.0682696	0.0620818	0.0695118	0.0653283	0.0695924	0.0654364	0.0663967	0.0649648	0.0500714	0.0668418	0.055852	0.070223	0.0521932	0.069512	0.0564098	0.0704895	0.0480236	0.0492675	0.0487341	0.0480735	0.0503208	0.0488885	0.0490429	0.0427561	0.0182118
0.369049	0.0873866	0.0159564	0.0867537	0.0160442	0.0903624	0.0170341	0.0882318	0.0172029	0.0426336	0.0435893	0.0421511	0.0413524	0.0448561	0.0424564	0.0427998	0.0422618	0.0613293	0.0386114	0.0587845	0.0463377	0.0646604	0.0405721	0.0600674	0.0436661	0.0562827	0.0499035	0.0620442	0.0664831	0.0599737	0.05621	0.0597887	0.0621399	0.0445944	0.0627774	0.0561122	0.0646752	0.047221	0.0610607	0.0545183	0.0644715	0.0462193	0.0451539	0.0491084	0.0468648	0.0450308	0.0488947	0.0471397	0.0459214	0.0178489
0.344733	0.0812838	0.0176148	0.0884122	0.0174263	0.0823935	0.0178151	0.0897572	0.0162089	0.0458943	0.0459314	0.0469626	0.044812	0.0480811	0.0497972	0.0457009	0.043458	0.0667618	0.051553	0.0731798	0.0626573	0.0744606	0.051267	0.0700773	0.0580959	0.0662333	0.0647594	0.0785836	0.075099	0.0714451	0.0661206	0.076029	0.0734866	0.054115	0.0756434	0.068921	0.0757996	0.0540206	0.0720401	0.0636869	0.071149	0.050002	0.0510992	0.0533229	0.0541686	0.0491205	0.0505505	0.0502751	0.0508318	0.0191111
0.352416	0.0835072	0.0156742	0.0905915	0.018375	0.0825883	0.0171346	0.0914109	0.0171657	0.0456974	0.0458336	0.0453716	0.0476423	0.0468188	0.0442869	0.0450256	0.0448394	0.0755023	0.0495508	0.0697143	0.0609092	0.0754955	0.048385	0.0701606	0.0589441	0.0738653	0.0657896	0.0774758	0.0952968	0.0718569	0.0690051	0.0782366	0.0885331	0.0550652	0.0723491	0.0699778	0.0847378	0.0549364	0.0764832	0.0664585	0.0839977	0.0522405	0.0558624	0.0543852	0.0522652	0.0513796	0.0522747	0.0523444	0.0500525	0.0212777
0.344357	0.0784142	0.0160324	0.0934538	0.0159816	0.081615	0.0158594	0.0938645	0.0157863	0.0400332	0.0440835	0.0470446	0.0456123	0.0451562	0.046898	0.0457424	0.0440043	0.0731206	0.0469396	0.0702228	0.059629	0.0769183	0.0487514	0.0682736	0.0543419	0.0723116	0.0696943	0.0856664	0.093407	0.0767355	0.0682066	0.0781771	0.0833195	0.0554118	0.0766443	0.070797	0.0822436	0.0550997	0.0730983	0.0630613	0.0787638	0.0521418	0.0529625	0.0523406	0.0534067	0.0494458	0.0489516	0.049262	0.0522165	0.0190485
[truncated: 201 more rows]
[truncated: 127 more columns]
