# Supplementary material for: The Framework of Quantifying Biomarkers of OCT and OCTA Images in Retinal Diseases
Source: Sensors (Basel). 2024 Aug 13;24(16):5227. doi: 10.3390/s24165227 (PMC11359948; doi:10.3390/s24165227)
Supplement: Supplementary file 1 [file sensors-24-05227-s001.zip › Supplementary Data S2_All feature with significant differences.xlsx]

## Sheet: LBP parameters of OCT
Feature parameters	Control	Retinal disease	P Value
OCT-OPL-BM LBP36	0.0464868	0.0581028	2.94685e-52
OCT-OPL-BM LBP21	0.0370641	0.0454605	2.48456e-48
OCT-OPL-BM LBP40	0.045117	0.0549172	1.95245e-47
OCT-OPL-BM LBP25	0.0358844	0.0431542	2.27446e-41
OCT-ILM-OPL LBP21	0.0335839	0.0406518	1.95995e-39
OCT-OPL-BM LBP29	0.0550162	0.0678618	1.08054e-36
OCT-ILM-OPL LBP25	0.0321635	0.0379482	5.50853e-35
OCT-ILM-OPL LBP29	0.0478092	0.0580463	1.29441e-32
OCT-OPL-BM LBP28	0.0549604	0.0666242	3.26016e-32
OCT-OPL-BM LBP33	0.0535033	0.0647396	8.59149e-32
OCT-ILM-OPL LBP28	0.047598	0.0568439	4.54268e-31
OCT-FULL LBP36	0.0451476	0.0545144	6.37501e-30
OCT-ILM-OPL LBP33	0.0458882	0.0547359	1.94448e-29
OCT-OPL-BM LBP32	0.053712	0.0641499	2.19277e-28
OCT-ILM-OPL LBP36	0.0493829	0.0567461	4.71939e-28
OCT-FULL LBP21	0.0349325	0.0407895	1.45954e-27
OCT-OPL-BM LBP1	0.369536	0.358648	2.54381e-27
OCT-ILM-OPL LBP32	0.0461684	0.0541085	7.3118e-26
OCT-FULL LBP40	0.043648	0.0505118	3.15361e-25
OCT-FULL LBP43	0.0421426	0.0450532	1.24402e-21
OCT-FULL LBP28	0.0479565	0.0564852	3.77965e-21
OCT-FULL LBP29	0.0484176	0.0575767	1.66437e-20
OCT-ILM-OPL LBP58	0.452088	0.44188	1.4084e-19
OCT-FULL LBP25	0.033641	0.0378942	4.99629e-19
OCT-ILM-OPL LBP59	0.731791	0.725532	2.05034e-18
OCT-FULL LBP1	0.370908	0.361582	2.09584e-18
OCT-FULL LBP33	0.0464989	0.0539998	7.44962e-18
OCT-OPL-BM LBP59	0.727026	0.718718	7.991e-18
OCT-ILM-OPL LBP35	0.0463096	0.0514572	8.07767e-18
OCT-ILM-OPL LBP40	0.0474996	0.0532214	4.59325e-17
OCT-FULL LBP50	0.0240437	0.0254527	6.07e-17
OCT-ILM-OPL LBP37	0.0469852	0.0523779	8.32188e-16
OCT-OPL-BM LBP55	0.0798815	0.0759937	1.37049e-15
OCT-FULL LBP32	0.0468388	0.0532929	1.50002e-15
OCT-ILM-OPL LBP41	0.0460345	0.0513812	2.05563e-15
OCT-OPL-BM LBP51	0.0801722	0.0765685	4.09806e-15
OCT-FULL LBP54	0.0243257	0.0256117	7.03805e-15
OCT-OPL-BM LBP2	0.0857353	0.0821267	1.00026e-14
OCT-ILM-OPL LBP5	0.0132166	0.0141475	1.71598e-14
OCT-FULL LBP59	0.731196	0.726008	4.21692e-14
OCT-OPL-BM LBP50	0.0229656	0.0239761	6.90101e-14
OCT-ILM-OPL LBP19	0.0311635	0.0348332	8.73226e-14
OCT-FULL LBP56	0.0240011	0.0252223	9.0241e-14
OCT-ILM-OPL LBP39	0.0464872	0.051331	1.03387e-13
OCT-FULL LBP18	0.0543355	0.0596265	1.07585e-13
OCT-FULL LBP22	0.0555943	0.0610036	1.46069e-13
OCT-FULL LBP20	0.0546665	0.0594582	6.96052e-13
OCT-OPL-BM LBP56	0.0228299	0.0237247	9.50484e-13
OCT-ILM-OPL LBP16	0.037363	0.0396157	2.09637e-12
OCT-ILM-OPL LBP23	0.031717	0.0351404	2.84444e-12
OCT-FULL LBP48	0.0421176	0.0444275	3.09281e-12
OCT-OPL-BM LBP54	0.0230519	0.0239787	5.00818e-12
OCT-ILM-OPL LBP13	0.0375469	0.0397244	6.78984e-12
OCT-ILM-OPL LBP11	0.0368548	0.0389661	1.05446e-11
OCT-ILM-OPL LBP15	0.0377495	0.0399579	1.1343e-11
OCT-ILM-OPL LBP9	0.013332	0.0141565	1.13594e-11
OCT-FULL LBP47	0.0424681	0.0447955	1.23055e-11
OCT-OPL-BM LBP22	0.0610742	0.0670823	1.73133e-11
OCT-FULL LBP42	0.0421112	0.0444558	2.00024e-11
OCT-ILM-OPL LBP53	0.0746137	0.0774339	2.02202e-11
OCT-FULL LBP44	0.0427082	0.0451154	2.80462e-11
OCT-ILM-OPL LBP57	0.0740167	0.0766384	2.86869e-11
OCT-FULL LBP49	0.0420452	0.0443067	4.14198e-11
OCT-ILM-OPL LBP17	0.0375089	0.0395259	5.56589e-11
OCT-ILM-OPL LBP26	0.0439602	0.0492953	6.93095e-11
OCT-ILM-OPL LBP30	0.0447359	0.0496689	1.21592e-10
OCT-OPL-BM LBP42	0.042973	0.0457078	1.25621e-10
OCT-ILM-OPL LBP2	0.0859904	0.0834823	1.77367e-10
OCT-ILM-OPL LBP3	0.013173	0.0139431	1.92277e-10
OCT-OPL-BM LBP20	0.060459	0.0662469	2.002e-10
OCT-ILM-OPL LBP12	0.0370409	0.0392775	2.67355e-10
OCT-ILM-OPL LBP14	0.0380108	0.0399923	4.46739e-10
OCT-FULL LBP52	0.0244153	0.0254817	7.30337e-10
OCT-OPL-BM LBP18	0.0601735	0.0657348	7.95849e-10
OCT-FULL LBP34	0.0433989	0.047061	9.26346e-10
OCT-OPL-BM LBP52	0.0231611	0.0240267	1.187e-09
OCT-FULL LBP24	0.0553482	0.05966	1.44471e-09
OCT-ILM-OPL LBP6	0.0863219	0.0839916	1.59021e-09
OCT-OPL-BM LBP6	0.0856988	0.0827612	1.6972e-09
OCT-FULL LBP13	0.0378235	0.039539	1.8251e-09
OCT-FULL LBP41	0.0452153	0.0490533	2.50281e-09
OCT-OPL-BM LBP46	0.043371	0.0458511	2.54103e-09
OCT-ILM-OPL LBP27	0.043999	0.0487026	7.23149e-09
OCT-ILM-OPL LBP10	0.0372342	0.0392251	7.28495e-09
OCT-FULL LBP37	0.046274	0.0499337	7.42028e-09
OCT-OPL-BM LBP45	0.0434378	0.0460487	7.5303e-09
OCT-FULL LBP45	0.0427383	0.0448059	9.45276e-09
OCT-OPL-BM LBP49	0.0429334	0.0454426	1.07798e-08
OCT-ILM-OPL LBP4	0.0844279	0.0867012	1.10672e-08
OCT-OPL-BM LBP8	0.0845176	0.0878906	1.13433e-08
OCT-ILM-OPL LBP7	0.0134571	0.0141914	1.16884e-08
OCT-OPL-BM LBP37	0.0502579	0.0546556	2.92478e-08
OCT-FULL LBP35	0.0453928	0.0487888	3.8772e-08
OCT-ILM-OPL LBP22	0.0574165	0.0618085	4.63472e-08
OCT-FULL LBP38	0.0441883	0.0476271	6.01504e-08
OCT-OPL-BM LBP43	0.043109	0.0455018	6.55804e-08
OCT-FULL LBP55	0.0758394	0.0742219	7.1484e-08
OCT-OPL-BM LBP12	0.0387379	0.0408792	7.29757e-08
OCT-OPL-BM LBP44	0.0434179	0.0456638	1.07403e-07
OCT-FULL LBP46	0.042709	0.0446552	1.14172e-07
OCT-OPL-BM LBP24	0.0611046	0.0660332	1.96182e-07
OCT-OPL-BM LBP41	0.0495145	0.0537355	5.1592e-07
OCT-FULL LBP51	0.0760572	0.0744498	6.58407e-07
OCT-ILM-OPL LBP8	0.0853043	0.0874141	9.60425e-07
OCT-ILM-OPL LBP18	0.0561975	0.0604349	1.12026e-06
OCT-ILM-OPL LBP31	0.0450386	0.0490544	1.2076e-06
OCT-OPL-BM LBP11	0.038764	0.0407092	2.00559e-06
OCT-ILM-OPL LBP20	0.0565113	0.0603175	2.26633e-06
OCT-OPL-BM LBP15	0.0394523	0.0412804	2.95936e-06
OCT-ILM-OPL LBP46	0.0448107	0.0466132	4.63288e-06
OCT-OPL-BM LBP34	0.0473692	0.0512505	4.72984e-06
OCT-FULL LBP12	0.0375459	0.0390899	5.57866e-06
OCT-OPL-BM LBP35	0.0498977	0.0541004	5.72801e-06
OCT-ILM-OPL LBP24	0.0566868	0.0604371	1.21648e-05
OCT-OPL-BM LBP4	0.0839596	0.0869423	1.40921e-05
OCT-ILM-OPL LBP42	0.0444019	0.0463193	1.57031e-05
OCT-OPL-BM LBP16	0.0394813	0.0411742	2.58959e-05
OCT-OPL-BM LBP48	0.0428351	0.0448379	2.61095e-05
OCT-FULL LBP10	0.0377289	0.0389929	2.66872e-05
OCT-ILM-OPL LBP45	0.0451954	0.0468218	4.75086e-05
OCT-OPL-BM LBP13	0.0394532	0.0410809	8.86958e-05
OCT-OPL-BM LBP38	0.048346	0.0517482	9.19399e-05
OCT-FULL LBP14	0.038304	0.039608	0.000122544
OCT-ILM-OPL LBP49	0.0442639	0.0460644	0.000147911
OCT-FULL LBP39	0.0462306	0.048796	0.000159777
OCT-ILM-OPL LBP56	0.0256932	0.0249958	0.000172962
OCT-OPL-BM LBP47	0.0432048	0.044991	0.000175329
OCT-FULL LBP4	0.0829427	0.0842015	0.000244788
OCT-OPL-BM LBP39	0.0502262	0.0536816	0.00033035
OCT-ILM-OPL LBP43	0.0452914	0.0468192	0.000433068
OCT-ILM-OPL LBP34	0.0454828	0.0485143	0.000465475
OCT-ILM-OPL LBP52	0.0261904	0.0254811	0.000496677
OCT-OPL-BM LBP57	0.0766286	0.0792172	0.00058342
OCT-FULL LBP9	0.0150668	0.0147136	0.000607901
OCT-FULL LBP26	0.0461412	0.0491514	0.000714092
OCT-FULL LBP7	0.0151416	0.0147547	0.000730363
OCT-ILM-OPL LBP44	0.0458895	0.0472484	0.000885198
OCT-FULL LBP11	0.03756	0.0386542	0.0010196
OCT-OPL-BM LBP14	0.0397748	0.0410349	0.00183287
OCT-ILM-OPL LBP54	0.0258929	0.0253656	0.00249098
OCT-FULL LBP15	0.0382558	0.0393363	0.00255285
OCT-FULL LBP17	0.0381781	0.0392622	0.00256329
OCT-OPL-BM LBP53	0.0774541	0.079788	0.00305123
OCT-FULL LBP30	0.0471424	0.0498018	0.00357262
OCT-FULL LBP27	0.0461588	0.048744	0.00429785
OCT-FULL LBP3	0.0148053	0.0145194	0.0058004
OCT-ILM-OPL LBP50	0.0258409	0.0252916	0.00695884
OCT-ILM-OPL LBP48	0.0448183	0.0460454	0.0100421
OCT-FULL LBP31	0.0469624	0.0490814	0.0123513
OCT-OPL-BM LBP19	0.0374086	0.0396172	0.0134739
OCT-ILM-OPL LBP38	0.0466623	0.0490808	0.0135206
OCT-FULL LBP16	0.0382931	0.039212	0.0145853
OCT-OPL-BM LBP10	0.0393214	0.0404313	0.0166554
OCT-ILM-OPL LBP55	0.0745733	0.0736204	0.0185114
OCT-OPL-BM LBP17	0.0396236	0.0406679	0.0194571
OCT-ILM-OPL LBP47	0.0454311	0.0465139	0.025348
OCT-ILM-OPL LBP51	0.0748207	0.0740503	0.0306121
OCT-FULL LBP2	0.0829881	0.0823511	0.0308995
OCT-FULL LBP8	0.0839471	0.0848349	0.0323215
OCT-OPL-BM LBP9	0.0143748	0.0141477	0.0356049
OCT-OPL-BM LBP3	0.0143259	0.0141115	0.0404221
OCT-OPL-BM LBP23	0.0379732	0.0398474	0.0419583

## Sheet: LBP parameters of OCTA
Feature parameters	Control	Retinal disease	P Value
OCTA-OPL-BM LBP1	0.36796	0.345445	1.25308e-42
OCTA-OPL-BM LBP58	0.464019	0.503136	2.97394e-41
OCTA-OPL-BM LBP50	0.0216779	0.0250334	1.1413e-39
OCTA-OPL-BM LBP54	0.021641	0.0249553	2.36547e-39
OCTA-OPL-BM LBP52	0.021474	0.0249829	3.73595e-39
OCTA-OPL-BM LBP56	0.0215853	0.0247904	4.32003e-37
OCTA-ILM-OPL LBP1	0.368777	0.346155	1.87036e-35
OCTA-OPL-BM LBP55	0.0800732	0.0739445	1.25744e-33
OCTA-ILM-OPL LBP58	0.463365	0.501401	4.53372e-33
OCTA-OPL-BM LBP7	0.0171989	0.0147574	1.93072e-31
OCTA-ILM-OPL LBP52	0.0215407	0.0249722	2.47186e-31
OCTA-ILM-OPL LBP54	0.0215934	0.0248969	7.00447e-31
OCTA-ILM-OPL LBP50	0.0216257	0.0250208	1.0405e-30
OCTA-ILM-OPL LBP56	0.0215411	0.0247549	2.62965e-29
OCTA-OPL-BM LBP9	0.0171093	0.0147573	4.03038e-29
OCTA-OPL-BM LBP3	0.0170388	0.0146283	9.89689e-29
OCTA-OPL-BM LBP51	0.079828	0.0742481	1.35661e-28
OCTA-ILM-OPL LBP55	0.0765706	0.0705433	8.3654e-27
OCTA-OPL-BM LBP57	0.0808446	0.0752793	1.06416e-26
OCTA-OPL-BM LBP53	0.0805539	0.07522	4.07275e-25
OCTA-OPL-BM LBP5	0.0170611	0.0147913	6.50274e-25
OCTA-ILM-OPL LBP51	0.0764606	0.0707735	1.07338e-24
OCTA-OPL-BM LBP59	0.720192	0.709601	8.61085e-24
OCTA-OPL-BM LBP41	0.0539992	0.0467527	1.85704e-22
OCTA-OPL-BM LBP35	0.0536635	0.0466579	4.11453e-22
OCTA-OPL-BM LBP39	0.0536064	0.0466205	1.6081e-21
OCTA-OPL-BM LBP37	0.053961	0.0470207	1.8887e-21
OCTA-ILM-OPL LBP59	0.716924	0.707612	3.51051e-21
OCTA-ILM-OPL LBP9	0.0166265	0.0147888	2.09929e-20
OCTA-ILM-OPL LBP7	0.0165888	0.014808	6.41683e-20
OCTA-ILM-OPL LBP3	0.0165794	0.0147206	2.53482e-19
OCTA-ILM-OPL LBP57	0.0803435	0.0758115	2.539e-18
OCTA-ILM-OPL LBP5	0.0165584	0.0148642	4.45294e-18
OCTA-OPL-BM LBP19	0.0378326	0.0333363	3.69953e-17
OCTA-ILM-OPL LBP53	0.0800886	0.075783	8.57646e-17
OCTA-OPL-BM LBP10	0.0356138	0.0339052	1.88937e-16
OCTA-OPL-BM LBP11	0.0359028	0.0341149	6.83016e-16
OCTA-ILM-OPL LBP36	0.0447437	0.048119	9.93118e-16
OCTA-OPL-BM LBP23	0.0375682	0.0333638	1.27102e-15
OCTA-ILM-OPL LBP37	0.0566795	0.0504869	1.81434e-15
OCTA-OPL-BM LBP25	0.0365906	0.0329056	3.24802e-15
OCTA-ILM-OPL LBP39	0.0565723	0.0498941	6.19606e-15
OCTA-ILM-OPL LBP35	0.0565783	0.0500691	1.00026e-14
OCTA-OPL-BM LBP16	0.0357409	0.0341547	1.17271e-14
OCTA-ILM-OPL LBP41	0.0568998	0.0504968	1.97978e-14
OCTA-ILM-OPL LBP10	0.033623	0.0318922	1.97978e-14
OCTA-ILM-OPL LBP11	0.0338931	0.0321399	4.177e-14
OCTA-OPL-BM LBP17	0.035485	0.0339076	1.30002e-13
OCTA-OPL-BM LBP14	0.0354921	0.0339566	1.49509e-13
OCTA-ILM-OPL LBP16	0.0339526	0.0322994	7.18462e-13
OCTA-OPL-BM LBP13	0.0356304	0.0341579	1.02603e-12
OCTA-OPL-BM LBP21	0.0362963	0.0332535	1.20599e-12
OCTA-ILM-OPL LBP40	0.0449388	0.0477813	4.49034e-12
OCTA-ILM-OPL LBP12	0.0340057	0.0325409	9.97151e-12
OCTA-ILM-OPL LBP17	0.0335308	0.0320605	1.10073e-11
OCTA-OPL-BM LBP12	0.0358469	0.0344257	1.5433e-11
OCTA-ILM-OPL LBP15	0.0340736	0.0326155	1.98335e-11
OCTA-ILM-OPL LBP14	0.0335019	0.0320923	6.93095e-11
OCTA-OPL-BM LBP15	0.035639	0.0343588	1.62918e-10
OCTA-ILM-OPL LBP19	0.0372292	0.033784	5.81821e-10
OCTA-OPL-BM LBP36	0.0413299	0.0435311	7.41624e-10
OCTA-OPL-BM LBP24	0.0472895	0.0492898	7.44747e-10
OCTA-ILM-OPL LBP13	0.0335213	0.0322729	2.05418e-09
OCTA-OPL-BM LBP20	0.0472444	0.0492368	2.15145e-09
OCTA-ILM-OPL LBP23	0.0369158	0.0338398	3.11601e-09
OCTA-OPL-BM LBP22	0.0475898	0.0496727	4.85076e-09
OCTA_FULL LBP21	0.0495822	0.0523171	8.65781e-09
OCTA-OPL-BM LBP27	0.0464871	0.0434655	1.50112e-08
OCTA-OPL-BM LBP18	0.0475022	0.0495354	5.67095e-08
OCTA-OPL-BM LBP26	0.046755	0.0437777	9.34022e-08
OCTA-OPL-BM LBP31	0.0464774	0.0434564	9.96553e-08
OCTA-ILM-OPL LBP26	0.051793	0.0487182	9.96553e-08
OCTA-ILM-OPL LBP20	0.0466714	0.0481966	1.12929e-07
OCTA-ILM-OPL LBP30	0.0516833	0.0487459	2.23346e-07
OCTA-OPL-BM LBP30	0.0466445	0.0438413	2.45054e-07
OCTA-ILM-OPL LBP46	0.042446	0.0412867	2.85212e-07
OCTA-OPL-BM LBP40	0.0413445	0.0431514	3.6442e-07
OCTA-ILM-OPL LBP42	0.0428391	0.0416343	3.7675e-07
OCTA-ILM-OPL LBP48	0.0429879	0.0418776	5.3625e-07
OCTA-ILM-OPL LBP27	0.0512497	0.0483142	6.8412e-07
OCTA_FULL LBP58	0.397288	0.401207	8.33156e-07
OCTA-ILM-OPL LBP49	0.042501	0.0413572	1.3096e-06
OCTA-ILM-OPL LBP31	0.0510935	0.0483144	1.31778e-06
OCTA-ILM-OPL LBP45	0.0425836	0.0415165	2.80284e-06
OCTA-ILM-OPL LBP18	0.046833	0.048277	3.04938e-06
OCTA_FULL LBP36	0.0585178	0.0610491	9.01203e-06
OCTA_FULL LBP50	0.0184205	0.0189376	1.36616e-05
OCTA-ILM-OPL LBP25	0.0363043	0.0349364	1.51617e-05
OCTA-ILM-OPL LBP22	0.0470407	0.0485928	1.55934e-05
OCTA_FULL LBP39	0.0764258	0.072894	2.39812e-05
OCTA-OPL-BM LBP32	0.0449704	0.0429592	2.96819e-05
OCTA-OPL-BM LBP49	0.0430777	0.0421032	3.48055e-05
OCTA-ILM-OPL LBP47	0.0428637	0.0419455	6.41547e-05
OCTA-ILM-OPL LBP24	0.0468379	0.0479449	9.05631e-05
OCTA_FULL LBP41	0.0768286	0.0735447	0.000126307
OCTA_FULL LBP35	0.0762618	0.07337	0.000223772
OCTA-ILM-OPL LBP21	0.036205	0.0351228	0.000261295
OCTA-OPL-BM LBP48	0.0432755	0.0424164	0.000265856
OCTA_FULL LBP26	0.0725538	0.0694868	0.000303206
OCTA_FULL LBP48	0.0501171	0.0491339	0.00032259
OCTA_FULL LBP37	0.0766401	0.0739486	0.000340698
OCTA_FULL LBP30	0.0726136	0.0696161	0.000399953
OCTA-OPL-BM LBP33	0.0450476	0.0433955	0.00051895
OCTA_FULL LBP54	0.0184084	0.0188379	0.000623329
OCTA_FULL LBP27	0.0718555	0.0690543	0.000671827
OCTA_FULL LBP34	0.0571557	0.0552643	0.000813368
OCTA-OPL-BM LBP46	0.0429158	0.0421318	0.000837316
OCTA-OPL-BM LBP47	0.0432164	0.0424506	0.000855594
OCTA_FULL LBP31	0.072082	0.0692616	0.00104682
OCTA_FULL LBP52	0.0183312	0.0187533	0.00173164
OCTA_FULL LBP38	0.0571212	0.0553292	0.00173896
OCTA-OPL-BM LBP28	0.0448749	0.0433403	0.00195988
OCTA_FULL LBP2	0.0867117	0.0856273	0.00229927
OCTA_FULL LBP25	0.0494782	0.0511772	0.00241558
OCTA_FULL LBP13	0.0432129	0.0438575	0.00398995
OCTA_FULL LBP14	0.0431335	0.0437355	0.00509519
OCTA-OPL-BM LBP42	0.0431633	0.0424927	0.00531652
OCTA-OPL-BM LBP43	0.0432143	0.0425918	0.00631236
OCTA_FULL LBP46	0.049916	0.0492022	0.00713557
OCTA-OPL-BM LBP29	0.0451804	0.0439181	0.00845878
OCTA-ILM-OPL LBP44	0.0427374	0.0422128	0.00989927
OCTA-OPL-BM LBP44	0.0431622	0.0425688	0.0117321
OCTA-OPL-BM LBP6	0.0797761	0.0805892	0.0118842
OCTA-OPL-BM LBP2	0.0798358	0.0805247	0.0146731
OCTA_FULL LBP42	0.0500348	0.049429	0.0162934
OCTA_FULL LBP49	0.0497797	0.0491916	0.0172261
OCTA_FULL LBP53	0.087391	0.0884601	0.0217862
OCTA_FULL LBP47	0.0500664	0.0494701	0.0226622
OCTA_FULL LBP45	0.0498709	0.0492961	0.0246866
OCTA_FULL LBP56	0.0183281	0.0186351	0.0268658
OCTA-OPL-BM LBP8	0.0791826	0.0799966	0.0294391
OCTA_FULL LBP29	0.0722302	0.0744311	0.0378912
OCTA-OPL-BM LBP45	0.0429856	0.0425071	0.0411976
OCTA_FULL LBP12	0.044022	0.0445407	0.0468666

## Sheet: Capillary Feature parameters
Capillary Feature parameters	Control	Retinal disease	P Value
VSD skewness	-1.15732	-0.513914	3.73568e-36
VAD skewness	-1.57458	-0.80361	4.36786e-36
VCI skewness	-1.11367	-0.504361	4.98439e-35
VPI skewness	-1.54099	-0.813227	6.0408e-35
VAD kurtosis	6.32483	4.02693	6.45703e-32
VPI kurtosis	6.08159	3.8286	2.12212e-31
VSD kurtosis	4.89772	3.31064	5.72383e-31
VCI kurtosis	4.48135	3.077	4.16235e-27
VSD median	0.256135	0.210251	2.80996e-26
VPI median	0.360199	0.303037	5.84722e-26
VCI median	0.0241396	0.0201933	2.76992e-25
VSD mean	0.243563	0.20265	4.27513e-25
VCI mean	0.022782	0.0193793	1.3867e-24
VPI mean	0.339212	0.288265	1.66901e-24
VAD median	0.43256	0.365934	6.82221e-24
VAD mean	0.407436	0.347843	1.00735e-22
VDI mean	1.68813	1.74868	2.42634e-20
VCP median	0.652741	0.637034	2.42855e-14
VDI std	0.344895	0.434758	8.92391e-13
VCP std	0.192791	0.235251	1.84613e-09
VDI skewness	1.02735	2.06664	4.74058e-09
VDI max	9.60602	13.8842	1.17311e-07
VDI median	1.6354	1.66568	3.51226e-07
VSD max	0.411215	0.394167	6.36674e-07
VCP max	4.09683	5.35628	2.63968e-05
VAD std	0.105249	0.111593	5.85323e-05
Capillary FD	1.51534	1.47235	8.35997e-05
VCP mean	0.675904	0.666238	0.000784773
VPI max	0.504701	0.493614	0.00169727
VCP skewness	2.31522	2.7273	0.00243548
SP std	0.82206	0.819807	0.00265909
VPI std	0.0876174	0.0910071	0.00862992
VCI std	0.00665696	0.00685038	0.009671
VAD max	0.649392	0.663926	0.00986384
SP kurtosis	1.70403	1.68027	0.0279943

## Sheet: Large Vessel Feature parameters
Large Vessel Feature parameters	Control	Retinal disease	P Value
VCI_std	0.000991829	0.00119496	9.11163e-22
VSD_std	0.00989545	0.0116508	1.34201e-20
VPI_std	0.0180404	0.0208415	7.07207e-20
VCI_max	0.00541582	0.00628466	3.24983e-17
VSD_max	0.0543084	0.0625282	5.99085e-17
VPI_max	0.0971707	0.110041	6.49222e-16
VCI_mean	0.00251158	0.00292021	3.32947e-15
VPI_median	0.0445565	0.052613	3.91989e-15
VCI_median	0.00252371	0.00295353	4.26311e-15
VSD_median	0.024789	0.02938	4.44566e-15
VSD_mean	0.0249197	0.0293521	4.96683e-15
VAD_median	0.0630827	0.0757423	5.06558e-15
VPI_mean	0.04472	0.0524367	5.58908e-15
VAD_mean	0.0657911	0.0778794	3.48536e-14
FD	1.72649	1.78458	3.66211e-13
VAD_std	0.0315071	0.03526	1.59006e-10
VAD_max	0.165596	0.185665	1.99395e-10
VDI_kurtosis	16.0712	18.875	8.24271e-10
VCP_max	3.25066	4.33395	1.99251e-09
VDI_max	8.03427	10.9988	2.40059e-09
VCI_kurtosis	2.67039	2.5092	2.9782e-09
VDI_skewness	0.768709	1.24425	1.23843e-07
VCP_mean	0.799483	0.854287	1.72224e-07
VCP_kurtosis	10.359	12.0325	1.7738e-06
VCP_skewness	1.6162	2.06241	2.82836e-06
VCP_std	0.34355	0.408031	1.11068e-05
VCP_median	0.718611	0.74518	1.65846e-05
VAD_skewness	0.397346	0.279225	9.33643e-05
VSD_kurtosis	2.69431	2.59741	0.000272867
VPI_kurtosis	2.64935	2.55558	0.000431051
VDI_mean	2.56651	2.6248	0.000513
VPI_skewness	0.0748621	0.00882077	0.00058878
VSD_skewness	0.0939732	0.0318102	0.00156761
SP_std	0.82206	0.819807	0.00265909
VAD_kurtosis	2.89848	2.71035	0.00351635
VDI_std	0.628515	0.675247	0.00741165
VDI_median	2.49616	2.52928	0.0136616
SP_kurtosis	1.70403	1.68027	0.0279943

## Sheet: FAZ feature parameters
FAZ Feature	Control	Retinal disease	P Value
FAZ CI	0.607331	0.513658	4.63039e-14
FAZ anisotropy index	1.30624	1.44554	1.41683e-12
FAZ area	0.0271446	0.0180195	7.52057e-10
FAZ flatness	0.873935	0.817285	9.40855e-10
Eccentricity	0.464674	0.546768	9.40855e-10
FAZ Convexity	0.870183	0.845049	2.2558e-07
FAZ compactness	0.633136	0.607256	2.59856e-06
Diameter	57.0961	52.0781	6.55953e-05
FAZ perimeter	0.720706	0.646079	9.9781e-05
FAZ centroid coordinates y	0.497796	0.507323	0.0047725
