# Supplementary material for: The Framework of Quantifying Biomarkers of OCT and OCTA Images in Retinal Diseases
Source: Sensors (Basel). 2024 Aug 13;24(16):5227. doi: 10.3390/s24165227 (PMC11359948; doi:10.3390/s24165227)
Supplement: Supplementary file 1 [file sensors-24-05227-s001.zip › Supplementary Data S3_all FAZ parameters.xlsx]

## Sheet: Sheet1
FAZ area	FAZ perimeter	FAZ CI	FAZ anisotropy index	FAZ centroid coordinates_x	FAZ centroid coordinates_y	FAZ flatness	FAZ angle	Eccentricity	Diameter	FAZ compactness	FAZ Convexity
0.011875	0.521953	0.547749	1.35117	0.511742	0.508118	0.95481	37.5801	0.297217	49.1849	0.618087	0.860118
0.00679375	0.430297	0.461086	1.47268	0.50181	0.481467	0.664855	-46.8437	0.746973	37.2023	0.53679	0.8118
0.00824375	0.532375	0.36551	1.65406	0.515038	0.504862	0.637701	-85.3315	0.770284	40.9805	0.554435	0.826959
0.0125875	0.48577	0.670329	1.22139	0.490585	0.511686	0.994577	75.0816	0.104003	50.639	0.716981	0.920896
0.0060375	0.329445	0.699039	1.19605	0.522521	0.474071	0.744862	-9.15352	0.667219	35.0706	0.597403	0.922636
0.02285	0.87621	0.374007	1.63516	0.509527	0.523329	0.926358	40.2987	0.376644	68.2273	0.571607	0.805286
0.003375	0.285903	0.518857	1.38828	0.499949	0.507824	0.790312	-77.358	0.612705	26.2212	0.602679	0.80597
0.009	0.430235	0.611	1.27932	0.497825	0.494224	0.854665	-87.2214	0.51918	42.819	0.64	0.836237
0.00900625	0.41632	0.652979	1.23751	0.514639	0.494072	0.828486	84.7808	0.56001	42.8338	0.706373	0.887862
0.0082625	0.411505	0.613156	1.27707	0.489005	0.494593	0.921732	-73.4313	0.387827	41.0271	0.653162	0.869737
0.00939375	0.44626	0.592752	1.29886	0.519671	0.51003	0.94663	71.9401	0.322321	43.7456	0.614975	0.876896
0.0100062	0.418637	0.717472	1.18059	0.481985	0.499194	0.946181	-58.8041	0.323638	45.1493	0.680697	0.939003
0.00586875	0.356467	0.580384	1.31263	0.488317	0.497593	0.777253	67.5716	0.629188	34.577	0.525756	0.797791
0.00656875	0.398913	0.518725	1.38845	0.492046	0.501882	0.909529	-13.7446	0.41564	36.5811	0.581949	0.814729
0.0353	1.19112	0.312662	1.78839	0.548979	0.589887	0.634824	3.6728	0.772656	84.8013	0.484557	0.728398
0.00744375	0.406525	0.566014	1.32919	0.505974	0.501942	0.710697	-77.4097	0.703498	38.9413	0.610769	0.849501
0.0100875	0.440555	0.65312	1.23738	0.503384	0.505009	0.778304	19.8364	0.627888	45.3322	0.721825	0.909808
0.00714375	0.3599	0.693063	1.2012	0.506398	0.523016	0.973842	-46.8409	0.227228	38.1486	0.618506	0.911483
0.0121688	0.52828	0.547933	1.35094	0.500457	0.525702	0.821805	-74.1386	0.569768	49.7895	0.622642	0.86265
0.011925	0.528485	0.536541	1.36521	0.502292	0.506771	0.822253	80.935	0.569123	49.2883	0.683136	0.874427
0.00955	0.440532	0.618383	1.27166	0.480596	0.478714	0.966888	-11.5005	0.2552	44.1079	0.628807	0.863765
0.00218125	0.21608	0.587065	1.30514	0.493861	0.519728	0.784959	87.7367	0.619547	21.0799	0.664762	0.861728
0.0147063	0.888883	0.233896	2.0677	0.503255	0.34878	0.795208	-2.9782	0.606336	54.7351	0.620026	0.832331
0.0114	0.562725	0.4524	1.48675	0.504234	0.525848	0.952558	36.5048	0.304358	48.1912	0.637762	0.820513
0.01815	0.571183	0.699096	1.196	0.505522	0.507328	0.808363	88.8624	0.588684	60.807	0.624516	0.920444
0.00988125	0.40278	0.765396	1.14303	0.505008	0.509356	0.865332	81.7536	0.501199	44.8664	0.675641	0.932193
0.0103687	0.639617	0.31849	1.77195	0.513446	0.509516	0.898204	-2.63535	0.439579	45.9598	0.570691	0.763812
0.0078375	0.401788	0.610091	1.28027	0.499213	0.487374	0.788144	-73.7959	0.615491	39.958	0.717391	0.894437
0.00809375	0.35899	0.789214	1.12565	0.499672	0.496373	0.941988	-60.3814	0.335648	40.606	0.684461	0.922365
0.0109	0.498715	0.550721	1.34752	0.452983	0.345205	0.879465	84.7657	0.475963	47.1225	0.67284	0.903627
0.0094125	0.605028	0.323121	1.75921	0.57631	0.66804	0.591118	-6.71723	0.806585	43.7893	0.622829	0.835738
0.0124812	0.661765	0.358146	1.67097	0.44025	0.511858	0.846828	6.67382	0.531866	50.4248	0.515222	0.742379
0.00584375	0.46274	0.342947	1.7076	0.545222	0.530243	0.821244	44.0074	0.570577	34.5033	0.483204	0.782427
0.0133563	0.525632	0.607477	1.28302	0.481831	0.508339	0.827929	-76.8327	0.560832	52.1624	0.581972	0.861694
0.0141375	0.616235	0.467832	1.46203	0.510199	0.499838	0.939497	-61.1687	0.342556	53.6663	0.734416	0.880498
0.011475	0.525945	0.521293	1.38503	0.502618	0.489359	0.87377	-52.8622	0.486339	48.3494	0.666667	0.863188
0.0137625	0.575377	0.522398	1.38356	0.496681	0.483144	0.878099	65.4325	0.478479	52.9497	0.742915	0.908791
0.01395	0.58423	0.51359	1.39538	0.511599	0.519899	0.900688	42.0812	0.434466	53.3092	0.631579	0.870175
0.0094125	0.557455	0.380623	1.62089	0.493483	0.478056	0.940596	12.1424	0.339527	43.7893	0.569161	0.85181
0.00919375	0.430403	0.623667	1.26626	0.488248	0.491392	0.845596	62.1555	0.533824	43.2774	0.613684	0.877162
0.0059375	0.35504	0.591914	1.29978	0.516242	0.476216	0.981429	42.3799	0.191824	34.779	0.595238	0.864422
0.00691875	0.31534	0.874338	1.06945	0.509162	0.495953	0.874838	13.1333	0.484415	37.543	0.771429	0.955134
0.0160563	0.594525	0.570839	1.32356	0.51793	0.516588	0.8981	-20.1816	0.439792	57.1922	0.726938	0.890159
0.0109125	0.476695	0.603466	1.28728	0.500312	0.508611	0.84748	-46.9791	0.530827	47.1495	0.64571	0.861797
0.0095	0.464	0.554495	1.34292	0.506566	0.481674	0.768111	24.01	0.640317	43.9923	0.536723	0.858272
0.0124125	0.598805	0.435009	1.51618	0.49976	0.502806	0.811348	86.9507	0.584564	50.2857	0.68696	0.851995
0.0108375	0.553133	0.445124	1.49886	0.501778	0.47973	0.950076	-56.5366	0.312017	46.9872	0.59465	0.83046
0.00985625	0.405137	0.7546	1.15118	0.492971	0.534802	0.909395	82.9166	0.415933	44.8096	0.657906	0.923302
0.0072	0.335605	0.803314	1.11573	0.508307	0.528859	0.931286	27.2141	0.364289	38.2985	0.686941	0.927536
0.0103313	0.454778	0.627718	1.26217	0.50908	0.478949	0.863909	-77.577	0.503648	45.8766	0.708834	0.893031
0.01145	0.54503	0.484367	1.43685	0.508313	0.516909	0.819723	86.3119	0.572761	48.2967	0.57938	0.845799
0.01065	0.453333	0.651217	1.23919	0.481046	0.515759	0.810751	75.0908	0.585391	46.579	0.608571	0.889353
0.0105	0.524725	0.479221	1.44455	0.487676	0.445244	0.924317	57.3497	0.381626	46.2498	0.616288	0.818713
0.0072375	0.447195	0.454783	1.48285	0.498534	0.500604	0.939513	82.8556	0.342513	38.3981	0.52517	0.77666
0.009675	0.51329	0.461461	1.47208	0.52073	0.502397	0.540931	-87.0276	0.841067	44.3957	0.645	0.8092
0.0162937	0.546227	0.686252	1.20714	0.483894	0.532128	0.949058	42.909	0.315102	57.6137	0.749138	0.916989
0.0142625	0.514408	0.677315	1.21508	0.509713	0.493144	0.89724	75.7287	0.441544	53.903	0.729773	0.908801
0.00465	0.338665	0.509474	1.401	0.513273	0.509997	0.831668	29.6325	0.555273	30.7781	0.607347	0.828508
0.010375	0.477708	0.571313	1.32301	0.498178	0.49711	0.835432	82.0323	0.549593	45.9737	0.656126	0.886279
0.00639375	0.357417	0.628947	1.26094	0.521645	0.489934	0.837315	-66.2283	0.54672	36.0905	0.594767	0.869159
0.0126313	0.755337	0.278211	1.89589	0.514354	0.511049	0.926115	47.0186	0.377241	50.7269	0.590936	0.725413
0.006025	0.455773	0.364477	1.6564	0.531665	0.493335	0.765579	-18.094	0.643342	35.0343	0.546485	0.803333
0.0108687	0.474855	0.605714	1.28489	0.506052	0.517501	0.847853	-55.1804	0.530231	47.0549	0.619302	0.878727
0.0097125	0.548852	0.405163	1.57103	0.502957	0.493523	0.804475	39.625	0.593986	44.4816	0.599537	0.775062
0.00375	0.278335	0.608283	1.28217	0.512904	0.476521	0.865743	-44.7257	0.500489	27.6395	0.645161	0.875912
0.00876875	0.418845	0.628117	1.26177	0.515549	0.517063	0.918278	-23.3741	0.395936	42.2653	0.694211	0.893631
0.0116188	0.571677	0.446753	1.49612	0.477639	0.48702	0.950814	-3.97187	0.309764	48.6513	0.60475	0.846539
0.0143	0.612285	0.479334	1.44438	0.539223	0.501509	0.899207	-65.3338	0.437523	53.9738	0.577778	0.836869
0.0120625	0.650907	0.357774	1.67184	0.525189	0.489333	0.9103	-49.7953	0.413948	49.5717	0.554598	0.842427
0.00795625	0.713947	0.196149	2.25791	0.510634	0.551601	0.674073	-25.8383	0.738665	40.2596	0.526251	0.706045
0.00493125	0.434765	0.327837	1.74651	0.487544	0.506321	0.857849	1.26132	0.513902	31.6952	0.386765	0.671489
0.00665625	0.43551	0.441005	1.50584	0.481324	0.531387	0.739898	25.5612	0.672719	36.8239	0.566489	0.79895
0.0125688	0.54902	0.523993	1.38146	0.504094	0.491077	0.908981	-37.5991	0.416837	50.6012	0.587668	0.85248
0.0119813	0.478598	0.657311	1.23343	0.466612	0.503718	0.876073	-35.5968	0.482178	49.4045	0.634558	0.895794
0.0143125	0.536717	0.624358	1.26556	0.515241	0.517616	0.899172	51.1328	0.437596	53.9974	0.568238	0.905854
0.00668125	0.352577	0.675396	1.2168	0.507439	0.495264	0.771035	-89.1123	0.636792	36.893	0.649848	0.871231
0.0168312	0.876973	0.275014	1.90688	0.501935	0.428053	0.825508	-38.504	0.564391	58.5562	0.528039	0.774296
0.0093	0.466958	0.535967	1.36594	0.511904	0.490583	0.900727	-65.4105	0.434386	43.5268	0.561086	0.868145
0.0162188	0.69048	0.427489	1.52946	0.543842	0.451983	0.802528	-29.6434	0.596614	57.4809	0.592466	0.851378
0.006925	0.39019	0.57158	1.3227	0.493933	0.51583	0.901914	-42.242	0.431916	37.5599	0.692933	0.892828
0.027725	0.890725	0.439131	1.50905	0.601457	0.471672	0.794222	6.70115	0.607628	75.1538	0.532533	0.852749
0.00873125	0.446798	0.549623	1.34886	0.506351	0.517199	0.96275	-47.162	0.270393	42.1748	0.678814	0.846667
0.0104	0.417935	0.748214	1.15608	0.484232	0.512686	0.942847	73.6561	0.333227	46.029	0.679739	0.925473
0.0139688	0.666848	0.394743	1.59163	0.521581	0.516468	0.861929	-79.1729	0.507029	53.345	0.583856	0.799356
0.00443125	0.281558	0.702428	1.19316	0.525984	0.495504	0.808892	88.9914	0.587957	30.0454	0.666353	0.890704
0.0246125	1.17658	0.22342	2.11562	0.490024	0.507039	0.947962	52.2648	0.318384	70.8097	0.52028	0.758183
0.014125	0.500742	0.707896	1.18854	0.5543	0.49389	0.867172	86.2264	0.498009	53.6425	0.662757	0.92775
0.00779375	0.548002	0.32613	1.75107	0.4983	0.493003	0.797767	23.1468	0.602966	39.8463	0.698208	0.862976
0.010875	0.61636	0.359725	1.6673	0.748241	0.548901	0.905104	-84.5628	0.425191	47.0684	0.578265	0.794521
0.0096375	0.429308	0.657109	1.23362	0.472354	0.446412	0.673459	-49.7309	0.739225	44.3095	0.605181	0.8903
0.016275	0.551292	0.672925	1.21904	0.499968	0.51067	0.925695	75.6793	0.378271	57.5805	0.679009	0.928342
0.0120375	0.472475	0.677624	1.2148	0.547229	0.510832	0.852401	89.1113	0.522889	49.5203	0.673427	0.897066
0.002625	0.279885	0.421095	1.54103	0.518452	0.520054	0.497042	84.503	0.867727	23.1249	0.6	0.8
0.007425	0.43212	0.499686	1.41466	0.498255	0.482247	0.904771	66.3699	0.425898	38.8923	0.487285	0.8331
0.0124125	0.502	0.618959	1.27107	0.514765	0.481703	0.897116	51.5143	0.441796	50.2857	0.633291	0.887796
0.00884375	0.45108	0.546184	1.3531	0.511601	0.496276	0.796923	32.1755	0.604081	42.4457	0.568045	0.848321
0.0086375	0.427158	0.59487	1.29655	0.495083	0.499157	0.874469	-63.641	0.485082	41.9478	0.702236	0.880816
0.0130375	0.5882	0.473537	1.45319	0.493471	0.503628	0.978348	29.2012	0.206966	51.5362	0.55156	0.861983
0.0144563	0.582555	0.535293	1.3668	0.498473	0.520533	0.75779	-62.6438	0.652499	54.2679	0.604232	0.834717
0.0162687	0.560555	0.65062	1.23976	0.510735	0.501629	0.893266	61.9618	0.449528	57.5695	0.667436	0.921742
0.00723125	0.410492	0.539278	1.36174	0.516597	0.505052	0.825367	3.53126	0.564597	38.3815	0.631206	0.834174
0.0084625	0.627957	0.26968	1.92564	0.505454	0.632773	0.612253	66.4493	0.790662	41.5207	0.496698	0.761102
0.00843125	0.458417	0.504173	1.40835	0.491043	0.5199	0.890356	-47.8758	0.455265	41.4439	0.652321	0.802976
0.0106938	0.543787	0.454445	1.4834	0.49743	0.330893	0.91655	72.3235	0.399921	46.6745	0.660108	0.823388
0.0028875	0.22162	0.738778	1.16344	0.52085	0.515281	0.687199	-0.911332	0.726469	24.2536	0.647966	0.885057
0.0074375	0.435157	0.493564	1.4234	0.512784	0.51034	0.882581	-30.7562	0.47016	38.925	0.614987	0.877581
0.0121187	0.523423	0.555857	1.34128	0.491282	0.485244	0.914143	-44.9322	0.405393	49.6871	0.641204	0.907347
0.00964375	0.420105	0.686657	1.20679	0.518778	0.51176	0.993913	-58.1132	0.110169	44.3239	0.729206	0.9114
0.0050875	0.343793	0.540906	1.35969	0.507856	0.498876	0.792811	-4.52654	0.609468	32.1934	0.620427	0.847917
0.0093	0.364032	0.881886	1.06486	0.526027	0.495744	0.878749	75.6277	0.477285	43.5268	0.704545	0.945362
0.0113	0.615243	0.375142	1.63268	0.518171	0.482615	0.864863	-37.8312	0.502009	47.9793	0.528346	0.795425
0.00348125	0.297872	0.493042	1.42416	0.510233	0.5118	0.811373	-17.0064	0.584529	26.6307	0.562626	0.787836
0.00848125	0.47471	0.472948	1.4541	0.492795	0.498379	0.916542	88.5865	0.39994	41.5666	0.543017	0.804864
0.018775	1.14735	0.179226	2.36211	0.541805	0.417647	0.720546	-85.5806	0.693407	61.8451	0.536429	0.700233
0.00835	0.4028	0.646722	1.24349	0.520606	0.503634	0.952407	74.129	0.304829	41.2438	0.722553	0.889481
0.0121625	0.49551	0.622484	1.26747	0.513632	0.503085	0.973969	-52.0305	0.226681	49.7767	0.679944	0.859541
0.009625	0.484202	0.515889	1.39226	0.57662	0.500925	0.788345	89.6215	0.615234	44.2808	0.648148	0.876494
0.0135937	0.57718	0.512775	1.39649	0.493523	0.495125	0.996478	-2.14845	0.0838544	52.6241	0.604167	0.855289
0.0010125	0.148492	0.577027	1.31644	0.522191	0.535278	0.634027	-76.3445	0.773311	14.3619	0.54	0.790244
0.0132375	0.539197	0.572163	1.32203	0.336008	0.398026	0.884528	87.7541	0.466487	51.93	0.622575	0.861676
0.00911875	0.46859	0.521866	1.38427	0.518119	0.511532	0.855977	-67.088	0.517014	43.1005	0.550151	0.870006
0.00806875	0.446943	0.50759	1.4036	0.489526	0.530889	0.832237	-31.1521	0.554419	40.5432	0.57276	0.844895
0.00848125	0.39666	0.677381	1.21502	0.531207	0.585792	0.84175	79.0645	0.539868	41.5666	0.740316	0.89042
0.0105562	0.400672	0.826305	1.10009	0.510916	0.507667	0.848533	3.99396	0.529142	46.3735	0.682424	0.952086
0.0311438	0.914767	0.467691	1.46225	0.540493	0.531868	0.646001	-48.9237	0.763336	79.6527	0.585271	0.82967
0.0129625	0.695775	0.336481	1.72393	0.49597	0.489496	0.964928	-18.8999	0.262516	51.3877	0.627344	0.828937
0.0115187	0.501633	0.575233	1.31849	0.516869	0.515886	0.873257	-26.795	0.48726	48.4415	0.612496	0.877619
0.0055375	0.371935	0.503025	1.40995	0.507946	0.495209	0.885371	-54.3405	0.464885	33.5871	0.479178	0.765112
0.00875	0.560515	0.34998	1.69036	0.518748	0.514077	0.699479	88.7924	0.714653	42.2201	0.58873	0.8
0.0110125	0.4959	0.56274	1.33305	0.499227	0.501703	0.902724	27.7064	0.430221	47.3651	0.657708	0.868836
0.0107	0.553588	0.438754	1.5097	0.52124	0.51297	0.715325	-60.9218	0.698792	46.6882	0.556205	0.776417
0.004875	0.35994	0.472851	1.45425	0.491933	0.500308	0.75658	53.6395	0.653902	31.5139	0.570175	0.806618
0.0102125	0.47959	0.557958	1.33875	0.468049	0.474692	0.764537	59.5859	0.64458	45.6122	0.550539	0.794361
0.00941875	0.545255	0.398111	1.58489	0.510445	0.490881	0.617734	-37.1603	0.786387	43.8038	0.56064	0.845205
0.0144063	0.585013	0.528969	1.37494	0.450221	0.470106	0.736803	-4.63172	0.676107	54.174	0.691777	0.85402
0.01225	0.494287	0.630067	1.25981	0.566218	0.433418	0.751128	-87.7021	0.660157	49.9555	0.642623	0.884876
0.0087125	0.380057	0.757974	1.14861	0.51035	0.504154	0.951537	65.2334	0.307534	42.1295	0.67343	0.927478
0.0119188	0.657275	0.346694	1.69835	0.526833	0.501349	0.870571	-22.7943	0.492042	49.2754	0.577179	0.752268
0.0091625	0.45664	0.552174	1.34574	0.492807	0.494961	0.92989	44.4043	0.367837	43.2038	0.588519	0.874702
0.0266625	0.744607	0.604305	1.28639	0.515619	0.412372	0.813722	65.3343	0.581254	73.6997	0.671705	0.891909
0.0136312	0.575503	0.517191	1.39051	0.597806	0.56589	0.691876	66.5399	0.722016	52.6966	0.561245	0.84241
0.01365	0.579535	0.51072	1.39929	0.511211	0.496582	0.777073	9.90533	0.62941	52.7329	0.537931	0.854795
0.0104563	0.585592	0.383173	1.61548	0.498655	0.49902	0.844413	-11.1315	0.535693	46.1533	0.627061	0.771323
0.010425	0.497248	0.529835	1.37382	0.496842	0.506577	0.791912	64.967	0.610635	46.0843	0.493491	0.83192
0.00845625	0.409085	0.634981	1.25493	0.500856	0.51655	0.960906	3.51281	0.276874	41.5053	0.639716	0.865643
0.0173062	0.640508	0.530108	1.37347	0.55585	0.558956	0.870658	-44.0487	0.491889	59.3768	0.565564	0.85463
0.0125625	0.516003	0.592901	1.2987	0.50143	0.494178	0.809425	38.3814	0.587224	50.5886	0.57265	0.849535
0.0056375	0.50717	0.275416	1.90548	0.466059	0.493362	0.88469	-27.8767	0.466179	33.889	0.435749	0.62379
0.024275	0.813975	0.460412	1.47376	0.639298	0.487257	0.57284	85.4299	0.819667	70.3226	0.688408	0.806478
0.0151562	0.618675	0.497596	1.41763	0.504157	0.504594	0.923484	10.0776	0.383636	55.5662	0.57519	0.839681
0.0116312	0.531258	0.517876	1.38959	0.507074	0.506609	0.712266	-22.163	0.70191	48.6775	0.584301	0.868004
0.0102625	0.50258	0.510567	1.3995	0.521005	0.513162	0.780307	40.1308	0.625396	45.7237	0.620559	0.873869
0.0131	0.484755	0.700546	1.19476	0.513242	0.505828	0.837983	-88.3155	0.545696	51.6596	0.722759	0.922535
0.0117687	0.482897	0.634206	1.2557	0.496152	0.500694	0.829287	-23.2666	0.558823	48.9644	0.636579	0.90182
0.013225	0.623408	0.427623	1.52922	0.516968	0.485097	0.729449	-74.2355	0.684035	51.9054	0.602849	0.800605
0.0091	0.43588	0.60189	1.28897	0.496087	0.464085	0.815599	89.2894	0.578617	43.0562	0.597701	0.874474
0.00808125	0.477915	0.444618	1.49971	0.515319	0.503306	0.798141	-25.5769	0.60247	40.5746	0.570106	0.786018
0.011075	0.821667	0.20614	2.20252	0.532112	0.498729	0.792955	16.9717	0.609281	47.4993	0.571613	0.774137
0.014525	0.510145	0.701356	1.19407	0.536664	0.527802	0.857998	47.4987	0.513654	54.3968	0.69105	0.905337
0.006975	0.382022	0.600587	1.29036	0.510939	0.526165	0.756434	-32.2366	0.65407	37.6953	0.58125	0.839098
0.0132875	0.535122	0.583105	1.30956	0.504808	0.505523	0.792265	-62.519	0.610177	52.0279	0.679885	0.886203
0.0138375	0.56502	0.544678	1.35497	0.490932	0.631221	0.942172	45.6487	0.33513	53.0938	0.658341	0.889514
0.0108687	0.807915	0.209246	2.1861	0.52584	0.510098	0.594967	-17.4984	0.80375	47.0549	0.50479	0.717705
0.009525	0.4114	0.707207	1.18912	0.459716	0.46268	0.912026	34.8131	0.410132	44.0502	0.690217	0.923636
0.0107812	0.496667	0.549221	1.34936	0.507194	0.519293	0.755856	-42.4521	0.654737	46.8651	0.540414	0.818311
0.0129687	0.546247	0.546172	1.35312	0.456657	0.495722	0.919853	-4.82747	0.392263	51.4001	0.58042	0.852506
0.0099125	0.498113	0.50204	1.41134	0.515159	0.517018	0.931955	68.8321	0.362574	44.9373	0.67432	0.818369
0.0081	0.413055	0.596594	1.29467	0.500201	0.530152	0.983678	-62.9892	0.179939	40.6217	0.563478	0.845401
0.0103438	0.48991	0.541571	1.35885	0.500101	0.50202	0.594319	75.337	0.804229	45.9044	0.565812	0.850462
0.01095	0.413322	0.805464	1.11424	0.524436	0.501701	0.909037	-68.8294	0.416715	47.2305	0.650093	0.924538
0.0148813	0.52636	0.674969	1.21719	0.492008	0.493541	0.856833	-62.3309	0.515594	55.0598	0.707788	0.908779
0.0110312	0.49644	0.562472	1.33337	0.514239	0.494384	0.937793	41.5284	0.347196	47.4054	0.640886	0.875931
0.0128687	0.448305	0.804635	1.11481	0.503912	0.505869	0.882837	-85.4461	0.46968	51.2016	0.668941	0.919607
0.0121063	0.466275	0.699738	1.19545	0.496737	0.49341	0.896213	-25.8982	0.443624	49.6615	0.607972	0.92282
0.0105813	0.55923	0.425173	1.53362	0.509331	0.514671	0.902394	-43.9032	0.430911	46.4284	0.651906	0.785615
0.016625	0.690295	0.438432	1.51025	0.507661	0.501209	0.766803	40.5012	0.641882	58.1964	0.567164	0.785356
0.0124937	0.65025	0.371315	1.64108	0.505729	0.526306	0.850839	64.4833	0.525427	50.45	0.504798	0.727438
0.0107125	0.453477	0.65462	1.23596	0.509511	0.495455	0.787127	69.5573	0.616791	46.7154	0.668226	0.898323
0.00710625	0.341187	0.767121	1.14174	0.495004	0.501374	0.863346	33.216	0.504613	38.0483	0.695838	0.92665
0.0122938	0.517325	0.577254	1.31618	0.507131	0.512168	0.984141	19.6192	0.177387	50.0446	0.627232	0.893279
0.0103	0.48511	0.550005	1.34839	0.527342	0.509616	0.843184	-82.9498	0.537625	45.8072	0.581921	0.869657
0.00941875	0.377348	0.831228	1.09683	0.500007	0.518261	0.864228	-76.492	0.503101	43.8038	0.780021	0.930821
0.010425	0.442082	0.670316	1.22141	0.526169	0.500502	0.914886	56.7755	0.403713	46.0843	0.695	0.879283
0.00994375	0.53682	0.433613	1.51862	0.518515	0.554266	0.725807	84.8571	0.687898	45.008	0.589259	0.776476
0.00800625	0.455462	0.484991	1.43593	0.502986	0.512619	0.773187	3.56896	0.634178	40.3859	0.55168	0.838351
0.009	0.412643	0.664209	1.22701	0.514219	0.523316	0.766592	-58.7854	0.642134	42.819	0.567376	0.877514
0.0165313	0.578483	0.620776	1.26921	0.509233	0.513304	0.834658	-55.3655	0.550768	58.032	0.627372	0.919041
0.0084375	0.482545	0.455353	1.48192	0.498852	0.490231	0.935903	53.7021	0.352258	41.4593	0.682508	0.830769
0.0166125	0.582035	0.616235	1.27387	0.506111	0.509553	0.947211	34.6146	0.32061	58.1745	0.661194	0.896761
0.00831875	0.400238	0.652578	1.23789	0.510719	0.508907	0.732393	-82.043	0.680882	41.1665	0.643928	0.924306
0.0070625	0.388245	0.588785	1.30323	0.507201	0.496586	0.891145	-82.0304	0.453719	37.931	0.658508	0.854766
0.0046	0.269547	0.795604	1.12112	0.508889	0.542955	0.794437	-72.1331	0.607347	30.6122	0.624788	0.896468
0.00896875	0.46088	0.530599	1.37283	0.554282	0.625732	0.895494	-80.8222	0.445074	42.7446	0.585714	0.842136
0.00659375	0.41775	0.474799	1.45126	0.494057	0.510059	0.80484	-75.2541	0.593491	36.6506	0.588071	0.809049
0.0213125	0.78472	0.434925	1.51633	0.534837	0.503913	0.828706	-4.38943	0.559684	65.8919	0.600352	0.86351
0.0108375	0.511907	0.519704	1.38715	0.496214	0.511808	0.73428	-32.0836	0.678847	46.9872	0.516071	0.823362
0.0101625	0.430858	0.687928	1.20567	0.501656	0.497134	0.932024	-73.6551	0.362395	45.5004	0.637647	0.87045
0.02075	0.786972	0.421026	1.54115	0.529904	0.550259	0.843604	16.873	0.536966	65.0166	0.514729	0.748253
0.0093375	0.528303	0.420412	1.54228	0.500146	0.514803	0.90597	86.5546	0.423343	43.6144	0.598558	0.789641
0.0113688	0.523818	0.52067	1.38586	0.543496	0.543469	0.887186	79.398	0.461412	48.1251	0.613698	0.849603
0.00679375	0.370422	0.622192	1.26776	0.512196	0.507654	0.853925	-72.1012	0.520397	37.2023	0.697689	0.87945
0.00348125	0.24674	0.718565	1.17969	0.495817	0.525072	0.888916	36.3659	0.45807	26.6307	0.663095	0.878549
0.0102188	0.494165	0.525852	1.37901	0.504367	0.501576	0.827849	-6.07681	0.560951	45.6262	0.660606	0.843653
0.00626875	0.484903	0.335029	1.72766	0.509484	0.506772	0.604676	74.0178	0.796471	35.736	0.434199	0.701889
0.00969375	0.449545	0.602775	1.28802	0.506053	0.488549	0.884274	86.3858	0.466968	44.4387	0.650314	0.846154
0.0135875	0.54947	0.565538	1.32975	0.498445	0.49971	0.824206	-2.30898	0.56629	52.612	0.676626	0.890619
0.00663125	0.327685	0.776054	1.13515	0.505422	0.495738	0.85044	62.8021	0.526072	36.7547	0.697567	0.921007
0.0063625	0.379063	0.556437	1.34058	0.501505	0.502905	0.723888	-58.7825	0.689917	36.0022	0.550866	0.81051
0.011375	0.794517	0.226441	2.10147	0.522402	0.615832	0.78195	88.4088	0.623341	48.1383	0.507246	0.753
0.00789375	0.422998	0.554393	1.34305	0.501803	0.527312	0.87074	64.0388	0.491744	40.1011	0.598011	0.807545
0.0122437	0.57141	0.471225	1.45675	0.506365	0.498869	0.848964	-50.4102	0.528451	49.9427	0.582516	0.790876
0.0142813	0.525262	0.650464	1.2399	0.522795	0.515534	0.891382	9.1704	0.453253	53.9384	0.615571	0.888068
0.00969375	0.451263	0.598196	1.29294	0.52029	0.504879	0.953897	-6.85335	0.300133	44.4387	0.68811	0.861188
0.0087375	0.367712	0.812045	1.10971	0.499088	0.525746	0.874304	1.15674	0.485378	42.1899	0.743617	0.932622
0.00785	0.414295	0.574725	1.31908	0.534837	0.507934	0.766055	56.1785	0.642775	39.9899	0.608527	0.843519
0.0123625	0.578975	0.463443	1.46893	0.548899	0.514895	0.553535	-80.4849	0.832826	50.1843	0.643252	0.873675
0.00853125	0.425295	0.59271	1.29891	0.401632	0.488341	0.879103	25.4161	0.476631	41.689	0.723754	0.888672
0.007675	0.380717	0.6654	1.22591	0.493113	0.487529	0.903039	-82.5856	0.429558	39.5416	0.679956	0.910304
0.00980625	0.445848	0.619926	1.27008	0.509866	0.512999	0.817726	35.2256	0.575608	44.6958	0.66766	0.924028
0.00389375	0.36114	0.375169	1.63263	0.506268	0.465807	0.878552	26.5112	0.477648	28.1643	0.628024	0.743437
0.0158125	0.538807	0.684452	1.20873	0.511958	0.506758	0.897625	-52.1963	0.440759	56.7565	0.564103	0.919666
0.00661875	0.365645	0.622109	1.26785	0.501383	0.522002	0.80995	85.4435	0.586499	36.72	0.639493	0.860976
0.006425	0.410345	0.479496	1.44413	0.524506	0.482478	0.630307	-2.50083	0.776346	36.1786	0.671895	0.827031
0.00775625	0.511038	0.373212	1.6369	0.52784	0.531483	0.760165	-8.94817	0.64973	39.7503	0.522306	0.803236
0.007775	0.420768	0.551856	1.34613	0.522271	0.467034	0.845833	33.1622	0.533447	39.7984	0.58818	0.830995
0.002575	0.216555	0.690003	1.20386	0.509072	0.518968	0.846914	42.3664	0.53173	22.9036	0.549333	0.878465
0.0080375	0.354397	0.804173	1.11513	0.514411	0.503618	0.886892	79.2604	0.461977	40.4646	0.697019	0.933237
0.0107375	0.53922	0.464067	1.46794	0.519587	0.520144	0.496918	-2.31056	0.867797	46.7699	0.627924	0.827155
0.0082	0.411212	0.609384	1.28102	0.498466	0.522062	0.85099	85.6178	0.525182	40.8716	0.731327	0.865435
0.0153375	0.558652	0.617563	1.27251	0.488077	0.501246	0.83439	14.7088	0.551175	55.8975	0.59592	0.873621
0.005125	0.312613	0.659009	1.23184	0.538256	0.512085	0.930416	-25.3617	0.366505	32.3119	0.671581	0.888407
0.0115125	0.43921	0.749955	1.15474	0.522982	0.493302	0.846277	-57.5838	0.532743	48.4284	0.659506	0.926559
0.00995	0.453313	0.608468	1.28198	0.493227	0.51081	0.915065	-70.9471	0.403306	45.0222	0.556643	0.902494
0.0176	0.534005	0.775589	1.13549	0.500319	0.501641	0.916101	41.446	0.400947	59.8786	0.756786	0.942752
0.0238375	1.17807	0.215838	2.15246	0.495301	0.521241	0.745401	-21.2058	0.666617	69.686	0.506911	0.765402
0.0141125	0.778185	0.292852	1.84789	0.506066	0.495137	0.710794	80.7877	0.703401	53.6188	0.578974	0.804704
0.0080375	0.337135	0.888634	1.06081	0.505702	0.50605	0.939313	57.6551	0.343061	40.4646	0.680423	0.939372
0.0337	0.99524	0.427547	1.52935	0.492957	0.470095	0.788889	-64.1273	0.614536	82.8572	0.592007	0.793641
0.00611875	0.3557	0.607722	1.28277	0.504808	0.518994	0.958064	71.7205	0.286556	35.3058	0.734985	0.893248
0.0077875	0.361885	0.747251	1.15682	0.511098	0.512199	0.572062	-73.6131	0.82021	39.8303	0.629293	0.93896
0.0270062	0.817488	0.507822	1.40328	0.574729	0.661868	0.818782	57.629	0.574105	74.1732	0.634881	0.834653
0.0088625	0.378053	0.779223	1.13284	0.488662	0.491601	0.927922	-51.9697	0.372774	42.4906	0.657699	0.914839
0.0073875	0.378277	0.648763	1.24153	0.497578	0.488515	0.813609	50.6207	0.581413	38.7939	0.639264	0.898176
0.0172313	0.619047	0.565039	1.33033	0.514219	0.507103	0.815011	-0.173451	0.579446	59.248	0.579445	0.891944
0.01645	0.849847	0.286216	1.86919	0.510931	0.481078	0.749899	-80.5337	0.661552	57.8893	0.621634	0.881742
0.00951875	0.544057	0.404111	1.57308	0.499243	0.498314	0.840242	76.6674	0.542212	44.0357	0.611401	0.785052
0.0182313	0.754822	0.402102	1.577	0.521248	0.500402	0.823143	53.9178	0.567834	60.9429	0.632069	0.872831
0.0139125	0.51224	0.666297	1.22508	0.530588	0.490279	0.951999	-6.42586	0.3061	53.2375	0.618505	0.906352
0.01275	0.533637	0.562636	1.33317	0.510195	0.498239	0.961702	22.26	0.274096	50.9648	0.640301	0.889664
0.0226312	0.63947	0.695469	1.19912	0.49529	0.492484	0.744976	18.465	0.667091	67.8999	0.630836	0.914625
0.00839375	0.429017	0.573081	1.32097	0.490743	0.507548	0.960252	-79.6895	0.279136	41.3517	0.572464	0.787222
0.00688125	0.451823	0.423586	1.53649	0.508179	0.459798	0.812351	87.3434	0.583169	37.4411	0.633122	0.816766
0.0100375	0.499107	0.506346	1.40532	0.488289	0.489939	0.787895	-61.8157	0.61581	45.2197	0.632782	0.889258
0.00404375	0.251103	0.80592	1.11392	0.5092	0.515298	0.847165	83.9144	0.53133	28.7017	0.72615	0.915134
0.0161687	0.695048	0.420588	1.54195	0.495579	0.50838	0.85272	-81.0232	0.522369	57.3923	0.673698	0.879334
0.0141125	0.51945	0.657244	1.23349	0.452826	0.510767	0.870482	74.9903	0.492201	53.6188	0.650346	0.844112
0.00390625	0.260987	0.72066	1.17797	0.504156	0.509816	0.913866	59.4423	0.406016	28.2095	0.672043	0.885269
0.00820625	0.51294	0.391942	1.59731	0.503561	0.498018	0.745917	-84.4482	0.666039	40.8872	0.677503	0.831013
0.0108813	0.628845	0.345781	1.70059	0.511435	0.528061	0.775951	-81.7368	0.630793	47.082	0.617376	0.847614
0.00864375	0.58212	0.320544	1.76627	0.496875	0.493698	0.887762	-15.3646	0.460304	41.963	0.614667	0.829137
0.00925625	0.429988	0.62912	1.26076	0.504961	0.493533	0.900536	-44.6202	0.434782	43.4243	0.5924	0.861047
0.0104437	0.43003	0.70969	1.18704	0.50833	0.484924	0.606848	-10.4584	0.794818	46.1257	0.69625	0.90471
0.016175	0.556087	0.657306	1.23343	0.506954	0.506775	0.929944	-57.7968	0.367701	57.4033	0.631836	0.880272
0.00778125	0.37896	0.680883	1.21189	0.50798	0.510596	0.799026	87.9065	0.601297	39.8144	0.712243	0.91142
0.0091375	0.504755	0.450688	1.48957	0.484176	0.491525	0.894886	-13.9565	0.446295	43.1448	0.435768	0.769069
0.0042625	0.25923	0.797083	1.12008	0.507834	0.489348	0.710716	-70.2116	0.70348	29.4678	0.608929	0.92663
0.0048625	0.29353	0.709193	1.18746	0.500845	0.472436	0.881343	-74.4595	0.472476	31.4735	0.639803	0.900463
0.0060375	0.398292	0.478259	1.446	0.517164	0.456079	0.794304	64.9463	0.607521	35.0706	0.636783	0.777778
0.010825	0.48968	0.5673	1.32768	0.52267	0.519649	0.805746	69.5359	0.592261	46.9601	0.60943	0.852362
0.006625	0.388842	0.550615	1.34765	0.506368	0.511458	0.904933	-25.2492	0.425554	36.7374	0.66416	0.86249
0.0109687	0.468405	0.628238	1.26165	0.590056	0.528695	0.967097	21.5642	0.254408	47.2709	0.636792	0.824718
0.011675	0.55518	0.475991	1.44944	0.497995	0.495411	0.934923	49.664	0.354852	48.769	0.678286	0.874941
0.01155	0.542502	0.493161	1.42399	0.508424	0.512197	0.988972	7.53475	0.148101	48.5072	0.696833	0.877076
0.0069875	0.346665	0.730654	1.16989	0.492106	0.495034	0.895766	-10.5708	0.444525	37.7291	0.719434	0.911909
0.0088875	0.583298	0.328253	1.7454	0.507546	0.486538	0.702499	89.5592	0.711685	42.5505	0.500352	0.783471
0.0153625	0.47074	0.871183	1.07138	0.523934	0.500484	0.893218	52.5243	0.449625	55.943	0.756773	0.94357
0.013425	0.656575	0.391341	1.59854	0.486337	0.629186	0.927749	23.3665	0.373204	52.2964	0.510335	0.752628
0.00928125	0.449093	0.578289	1.31501	0.51097	0.484914	0.855877	26.8143	0.51718	43.4829	0.533405	0.812363
0.0120687	0.43828	0.78953	1.12542	0.517402	0.482557	0.86893	-67.5891	0.494935	49.5845	0.687678	0.916469
0.0414187	0.972495	0.550341	1.34798	0.491512	0.480348	0.73521	0.747807	0.677839	91.8573	0.757545	0.907311
0.01325	0.494125	0.681949	1.21094	0.500715	0.488294	0.727181	72.5543	0.686446	51.9545	0.679487	0.890008
0.00770625	0.38196	0.663769	1.22741	0.498457	0.49767	0.91487	-24.7737	0.40375	39.622	0.622727	0.867699
0.00984375	0.473322	0.552149	1.34577	0.514235	0.503759	0.852199	-56.6073	0.523218	44.7812	0.714286	0.833774
0.0132563	0.623387	0.428661	1.52736	0.53648	0.498965	0.848913	18.1922	0.528533	51.9667	0.553064	0.825613
0.00936875	0.471048	0.530594	1.37284	0.476504	0.49498	0.782698	13.3024	0.622401	43.6874	0.54057	0.851221
0.0160437	0.79119	0.322073	1.76207	0.503374	0.488272	0.849307	-79.5396	0.527899	57.17	0.598647	0.825933
0.0140125	0.52305	0.643634	1.24647	0.497192	0.506411	0.859847	-16.3211	0.510551	53.4285	0.678161	0.872034
0.0090375	0.473782	0.505941	1.40589	0.59189	0.473605	0.905687	-39.2503	0.423947	42.9081	0.590204	0.869513
0.0168875	0.745602	0.381734	1.61853	0.489965	0.492733	0.588044	-54.4519	0.808829	58.654	0.516043	0.811655
0.0123625	0.462718	0.725578	1.17397	0.500666	0.513062	0.861291	57.075	0.508112	50.1843	0.653884	0.905263
0.00825625	0.501195	0.413028	1.556	0.495895	0.510903	0.8968	-68.9972	0.442437	41.0116	0.58555	0.81745
0.0077	0.394178	0.622755	1.26719	0.507713	0.514407	0.601785	12.663	0.798658	39.6059	0.580038	0.876868
0.00665625	0.38903	0.552679	1.34513	0.49316	0.479925	0.743377	72.9254	0.668873	36.8239	0.636962	0.845238
0.008	0.42232	0.563659	1.33196	0.541537	0.467529	0.886904	-57.9629	0.461954	40.3701	0.580499	0.830629
0.0118625	0.581665	0.440596	1.50654	0.509663	0.512517	0.827491	-89.7258	0.561479	49.159	0.546659	0.808003
0.00988125	0.437225	0.649549	1.24078	0.505602	0.505618	0.849207	-73.8005	0.52806	44.8664	0.576166	0.891709
0.0169875	0.785732	0.345772	1.70061	0.479148	0.538928	0.810222	40.5206	0.586123	58.8274	0.663736	0.856063
0.0107563	0.511842	0.515939	1.3922	0.512815	0.489112	0.688784	50.0471	0.724967	46.8107	0.579461	0.831401
0.0112687	0.625147	0.362344	1.66127	0.503281	0.511657	0.658565	-70.9244	0.752524	47.913	0.586914	0.797435
0.0118375	0.540848	0.508534	1.4023	0.52693	0.507784	0.813349	-43.0861	0.581776	49.1072	0.626945	0.791806
0.030287	0.709796	0.755437	1.15054	0.459858	0.50468	0.849251	-66.3537	0.52799	59.6976	0.654278	0.908766
0.00721736	0.417184	0.521114	1.38527	0.454697	0.534685	0.681061	-36.7697	0.732227	29.1419	0.451897	0.745251
0.0600004	1.08538	0.640029	1.24997	0.50814	0.504679	0.92802	59.7819	0.372532	84.0245	0.610011	0.90649
0.0315422	0.934645	0.453741	1.48455	0.529658	0.510344	0.838152	-51.4441	0.545437	60.922	0.525794	0.760501
0.0324403	0.756536	0.712254	1.1849	0.487158	0.475597	0.990938	-23.5855	0.134319	61.7833	0.63896	0.925023
0.0414971	1.0471	0.475612	1.45002	0.402366	0.556462	0.882537	-38.6388	0.470242	69.8776	0.709922	0.889172
0.0353077	0.888885	0.56155	1.33446	0.521345	0.51923	0.866301	37.7546	0.499522	64.456	0.596854	0.842717
0.0304385	0.879882	0.494065	1.42268	0.514822	0.49193	0.8077	50.3024	0.589594	59.8467	0.582643	0.813947
0.0372987	0.822753	0.692412	1.20176	0.468866	0.517442	0.873162	-63.5087	0.48743	66.2484	0.613236	0.897423
0.0267378	0.89422	0.420191	1.54268	0.436287	0.58851	0.723568	-0.456388	0.690253	56.0908	0.582783	0.878109
0.0423844	1.00056	0.532023	1.37099	0.546199	0.516946	0.942108	-82.1603	0.335309	70.6207	0.555209	0.833582
0.0347342	0.734826	0.808349	1.11224	0.504529	0.524705	0.910681	-29.1446	0.41311	63.9304	0.627934	0.931515
0.0333492	0.804303	0.647823	1.24243	0.556681	0.498111	0.870675	65.9589	0.491858	62.6428	0.668837	0.917262
0.0551311	1.04767	0.631182	1.2587	0.475511	0.508502	0.835748	87.9255	0.549114	80.5429	0.733938	0.898272
0.0424818	1.2757	0.32803	1.746	0.530031	0.424384	0.612672	62.1473	0.790337	70.7018	0.650539	0.883836
0.0483141	1.41516	0.303162	1.8162	0.51181	0.475399	0.881892	38.4352	0.471452	75.399	0.447216	0.699624
0.159096	3.03471	0.217088	2.14626	0.446274	0.558659	0.677115	26.7482	0.735877	136.823	0.468771	0.731893
0.0464097	1.19216	0.410347	1.56108	0.498704	0.482234	0.849647	47.0658	0.527351	73.8981	0.670575	0.815554
0.0211327	0.651931	0.62483	1.26508	0.505685	0.472128	0.764298	57.2558	0.644863	49.8662	0.622768	0.8495
0.0338902	0.83276	0.614108	1.27608	0.501304	0.486985	0.911856	-80.1078	0.410509	63.1489	0.650062	0.872666
0.0695551	1.3049	0.513317	1.39575	0.488899	0.488208	0.868579	-64.2406	0.495551	90.4676	0.663364	0.897264
0.041021	0.97175	0.545893	1.35346	0.457941	0.449014	0.957178	-44.5029	0.289501	69.4755	0.537349	0.828815
0.0381211	0.880204	0.618313	1.27173	0.540006	0.504664	0.848846	-85.6464	0.528641	66.9748	0.638225	0.897122
0.0598706	1.08876	0.63469	1.25522	0.506619	0.529106	0.929946	-77.1651	0.367696	83.9335	0.647135	0.907793
0.0268352	0.907326	0.409626	1.56245	0.413972	0.628333	0.834713	72.5508	0.550686	56.1928	0.587956	0.792079
0.0789907	1.35006	0.544606	1.35506	0.5049	0.491272	0.961198	32.3038	0.275858	96.4088	0.643966	0.900012
0.042655	0.779138	0.882979	1.0642	0.525598	0.518597	0.969938	-59.3962	0.243352	70.8457	0.740977	0.949422
0.0436721	0.99672	0.552417	1.34545	0.494581	0.502999	0.95954	-61.5331	0.281573	71.6854	0.63881	0.828407
0.0492988	1.2115	0.422082	1.53922	0.468707	0.51019	0.839496	-50.5903	0.543366	76.1635	0.528968	0.780672
0.0390733	0.765645	0.837598	1.09265	0.514039	0.494658	0.969702	15.8397	0.244292	67.8061	0.687286	0.947023
0.0257639	0.653102	0.759032	1.14781	0.490831	0.519067	0.933917	66.234	0.357491	55.0598	0.629894	0.909126
0.0410535	0.936059	0.58878	1.30324	0.49373	0.520068	0.9422	59.8083	0.335051	69.503	0.615909	0.896291
0.0185574	0.675763	0.510667	1.39937	0.496868	0.471699	0.764383	-21.2936	0.644762	46.7291	0.51194	0.781677
0.0152355	0.548197	0.637076	1.25286	0.51273	0.513029	0.875174	46.7462	0.483808	42.3405	0.71183	0.803195
0.063885	1.26694	0.500143	1.41401	0.44873	0.475846	0.885358	81.7319	0.464909	86.7018	0.623838	0.875964
0.0352861	0.777372	0.733763	1.16741	0.493399	0.511781	0.890627	-46.6484	0.454735	64.4363	0.66551	0.899338
0.0297892	1.0014	0.373295	1.63672	0.484197	0.48174	0.952056	37.9115	0.305923	59.205	0.616711	0.816187
0.0331977	0.91802	0.49501	1.42132	0.511685	0.517015	0.658951	76.4133	0.752186	62.5004	0.634409	0.786868
0.0378722	0.816355	0.714122	1.18335	0.520558	0.502025	0.944693	11.9054	0.327955	66.7558	0.757576	0.947226
0.062197	1.47376	0.359854	1.66701	0.502723	0.480062	0.822371	-85.1582	0.568951	85.5487	0.526953	0.762233
0.0359137	0.806237	0.694296	1.20013	0.502582	0.50947	0.804577	-29.964	0.593849	65.0068	0.688018	0.90832
0.0597299	1.10513	0.61457	1.2756	0.49633	0.514821	0.8902	-76.1229	0.455571	83.8349	0.649412	0.879541
0.0202346	0.726878	0.481261	1.44148	0.512303	0.515165	0.796352	53.5002	0.604833	48.7951	0.46379	0.756779
0.0296053	0.782813	0.607104	1.28342	0.505336	0.502424	0.89707	-2.85456	0.441888	59.0219	0.618305	0.843663
0.0767508	1.27873	0.589844	1.30206	0.487059	0.497172	0.885568	10.0668	0.464509	95.032	0.636943	0.876112
0.0488985	1.1146	0.494619	1.42189	0.513822	0.485264	0.902621	78.407	0.430435	75.8536	0.64631	0.86027
0.0480003	1.07643	0.52057	1.38599	0.474616	0.512422	0.902764	70.9581	0.430137	75.1538	0.643925	0.870145
0.0339119	0.812493	0.645538	1.24463	0.516804	0.458171	0.865257	-2.54	0.501328	63.1691	0.623682	0.872737
0.0601195	0.977954	0.789929	1.12514	0.4982	0.494304	0.929291	21.3615	0.369348	84.1078	0.678554	0.933938
0.032094	0.889783	0.509408	1.40109	0.511315	0.529795	0.871101	79.5444	0.491104	61.4527	0.632949	0.831511
0.0370282	0.890599	0.586649	1.3056	0.514821	0.50114	0.814693	-70.352	0.579893	66.0078	0.644202	0.892773
0.0318127	0.732727	0.744605	1.15888	0.483965	0.504039	0.847384	-75.6766	0.53098	61.1827	0.722181	0.929204
0.0575983	1.03176	0.679922	1.21275	0.496785	0.506196	0.933612	-69.0361	0.358286	82.3253	0.712584	0.915706
0.0101822	0.438809	0.664509	1.22673	0.506635	0.464962	0.704568	32.8005	0.709637	34.6138	0.562799	0.850045
0.044343	1.03957	0.515618	1.39263	0.509493	0.489888	0.885756	82.741	0.464152	72.2339	0.546036	0.838895
0.019185	0.610582	0.646671	1.24354	0.507913	0.509024	0.867655	-0.8866	0.497167	47.5127	0.551821	0.8865
0.0362167	0.812714	0.689038	1.2047	0.517055	0.509906	0.900689	88.2652	0.434465	65.2804	0.675071	0.901427
0.0361301	0.824789	0.66741	1.22406	0.483528	0.478382	0.936436	14.7395	0.350838	65.2024	0.726027	0.883567
0.0115132	0.547355	0.482909	1.43902	0.511241	0.532187	0.722511	34.1437	0.69136	36.8066	0.611846	0.84984
0.0479462	1.18734	0.427379	1.52966	0.523391	0.483188	0.963942	-59.6188	0.266111	75.1114	0.675766	0.819645
0.0500454	1.00744	0.619634	1.27038	0.498241	0.50223	0.907039	53.7325	0.421047	76.7381	0.706646	0.904734
0.0543737	0.89027	0.862096	1.07702	0.492424	0.510938	0.979344	-39.7672	0.202201	79.9877	0.687415	0.94865
0.0372122	0.787197	0.754619	1.15116	0.515339	0.502826	0.888907	5.37901	0.458087	66.1715	0.599129	0.91027
0.0540383	1.14047	0.522087	1.38398	0.466001	0.515696	0.89156	85.7704	0.452903	79.7406	0.654007	0.842443
0.0567434	1.83546	0.211658	2.17362	0.459161	0.502347	0.659358	-76.7345	0.751829	81.7121	0.540006	0.757803
0.0295295	0.891036	0.467386	1.46272	0.523166	0.464568	0.905497	75.2292	0.424353	58.9463	0.617142	0.836603
0.0314231	0.796171	0.62294	1.267	0.473997	0.486005	0.890165	-34.8589	0.455638	60.807	0.680094	0.893813
0.0208622	0.830836	0.379787	1.62267	0.445002	0.473514	0.7937	65.417	0.608309	49.546	0.52967	0.822526
0.0305142	1.00168	0.382169	1.6176	0.48999	0.477123	0.824285	-77.3908	0.566176	59.9211	0.498409	0.731707
0.0616019	1.28925	0.465725	1.46533	0.48443	0.497696	0.948009	77.8641	0.318244	85.1384	0.630873	0.821619
0.0522312	0.977842	0.68644	1.20698	0.522681	0.508167	0.942471	-15.1971	0.334287	78.396	0.717983	0.905119
0.0521879	1.06547	0.577693	1.31568	0.468821	0.508328	0.802358	80.6297	0.596843	78.3635	0.634605	0.876909
0.0401229	0.95447	0.553449	1.34419	0.46399	0.534468	0.823944	40.9123	0.566671	68.7108	0.625823	0.898038
0.0357189	0.909997	0.542037	1.35827	0.547736	0.492118	0.946257	-53.0921	0.323417	64.8303	0.674913	0.891439
0.0357081	0.931187	0.51749	1.39011	0.504487	0.50573	0.75829	80.3917	0.651917	64.8204	0.601093	0.849858
0.0316828	0.885809	0.507403	1.40386	0.471013	0.520515	0.734139	-40.8681	0.678999	61.0577	0.663946	0.869359
0.0261427	0.816168	0.493175	1.42397	0.503799	0.489309	0.877402	-61.8829	0.479756	55.463	0.555786	0.826265
0.018341	0.612349	0.61466	1.27551	0.541826	0.4581	0.798944	40.5811	0.601406	46.4558	0.553922	0.857794
0.0879501	1.74526	0.362849	1.66011	0.48346	0.539785	0.644226	85.1655	0.764835	101.729	0.568869	0.786987
0.057674	1.18664	0.514699	1.39387	0.489733	0.601936	0.706506	80.1498	0.707707	82.3794	0.606578	0.798502
0.0394953	0.823865	0.731212	1.16944	0.498917	0.484532	0.865258	82.5253	0.501327	68.1713	0.639006	0.904361
0.0190984	0.671247	0.532651	1.37018	0.516054	0.485206	0.684334	76.2114	0.729169	47.4054	0.589906	0.848966
0.0659301	1.189	0.586041	1.30628	0.494994	0.495869	0.843908	-89.0323	0.536488	88.0786	0.662931	0.896689
0.0707345	1.61318	0.341568	1.71105	0.492805	0.501319	0.948518	-76.1665	0.316722	91.2314	0.710003	0.874983
0.0255692	0.695539	0.664176	1.22704	0.512022	0.47314	0.921244	-76.2576	0.388984	54.8513	0.635215	0.897115
0.0603683	1.12084	0.603859	1.28686	0.481419	0.500739	0.879332	-66.1331	0.476209	84.2817	0.605623	0.912048
0.021414	0.764855	0.459992	1.47443	0.475885	0.469303	0.861887	-1.7781	0.5071	50.197	0.521476	0.781904
0.0186115	0.702151	0.474384	1.45189	0.497782	0.471988	0.750309	-21.2917	0.661087	46.7971	0.491429	0.763088
0.0354376	0.8095	0.67958	1.21305	0.498789	0.493897	0.826712	67.422	0.562626	64.5744	0.629808	0.894076
0.0346801	0.859882	0.589404	1.30255	0.497415	0.485055	0.962483	-16.5022	0.271341	63.8806	0.610476	0.843865
0.0467776	1.01827	0.566921	1.32812	0.519803	0.532443	0.911715	-79.3506	0.410823	74.1904	0.678118	0.87848
0.0274952	0.890895	0.435326	1.51563	0.51946	0.452096	0.825434	56.9651	0.564499	56.8797	0.625862	0.795056
0.0292915	0.775168	0.612575	1.27767	0.510608	0.530508	0.876896	76.2242	0.48068	58.7083	0.623733	0.905957
0.0292698	0.682727	0.789107	1.12572	0.477326	0.491334	0.928213	73.1023	0.372049	58.6866	0.661046	0.928277
0.0316179	0.75275	0.701199	1.19421	0.508587	0.498584	0.901364	11.0375	0.433061	60.9951	0.703418	0.925562
0.0379155	1.05388	0.428989	1.52678	0.50687	0.48961	0.880428	-54.0427	0.47418	66.7939	0.501144	0.763898
0.0376234	0.855563	0.645898	1.24428	0.498196	0.525078	0.956397	-82.0487	0.29207	66.5361	0.618133	0.905233
0.0328947	0.811382	0.627894	1.26199	0.497199	0.479216	0.775973	-89.2844	0.630766	62.2145	0.610442	0.862656
0.0433583	1.09833	0.451663	1.48796	0.517983	0.450745	0.794877	40.4629	0.606771	71.4274	0.531151	0.809495
0.0346801	0.806918	0.669317	1.22232	0.547062	0.492652	0.923269	79.2917	0.384155	63.8806	0.59462	0.886338
0.0487578	1.10013	0.506253	1.40545	0.500255	0.541311	0.848225	89.7131	0.529636	75.7444	0.583754	0.806371
0.0329164	0.730092	0.776009	1.13519	0.517215	0.502085	0.827097	88.4881	0.562059	62.235	0.672117	0.936288
0.0369092	0.778625	0.765046	1.14329	0.479524	0.494076	0.995668	77.425	0.0929794	65.9016	0.632839	0.935289
0.0449922	0.9045	0.691083	1.20292	0.477111	0.522533	0.906474	-41.5275	0.422262	72.7608	0.60436	0.888082
0.0579445	1.03228	0.683325	1.20972	0.530711	0.52488	0.947108	-59.7048	0.320914	82.5724	0.676136	0.915385
0.0589833	1.01101	0.725155	1.17431	0.441563	0.529141	0.849123	-25.6115	0.528195	83.3092	0.658174	0.917522
0.0411617	1.05837	0.461771	1.47159	0.525418	0.506195	0.965312	-50.4163	0.2611	69.5946	0.625247	0.869684
0.0390733	0.883961	0.628383	1.2615	0.551149	0.530698	0.958492	65.2706	0.285121	67.8061	0.609451	0.892707
0.0327757	0.988615	0.421413	1.54045	0.506477	0.516838	0.856902	-74.1785	0.51548	62.1019	0.54774	0.788802
0.0279822	0.787845	0.566512	1.3286	0.493483	0.478755	0.768449	41.9299	0.639911	57.3812	0.612071	0.857427
0.0411076	1.03938	0.478167	1.44614	0.521718	0.552943	0.816856	-81.0055	0.576841	69.5488	0.595081	0.849128
0.05538	0.970878	0.738301	1.16381	0.470365	0.492436	0.87431	79.9263	0.485368	80.7245	0.676984	0.921996
0.0626298	0.988342	0.805706	1.11407	0.472891	0.508437	0.89006	-63.2955	0.455843	85.8459	0.740911	0.953542
0.0544819	1.55847	0.281879	1.88351	0.46027	0.518551	0.782055	45.272	0.62321	80.0672	0.535638	0.831132
0.0509111	1.01308	0.623359	1.26657	0.534249	0.488643	0.859193	74.7007	0.511651	77.3989	0.652023	0.886899
0.0172265	0.518655	0.804728	1.11474	0.503742	0.518057	0.91944	-19.2658	0.39323	45.0222	0.678602	0.907123
0.0476108	0.817859	0.894456	1.05735	0.505804	0.478609	0.928271	0.491196	0.371904	74.8482	0.680272	0.961749
0.0285773	0.729056	0.675631	1.21659	0.518803	0.469938	0.750399	-70.445	0.660985	57.9882	0.626126	0.904452
0.023827	0.860125	0.404722	1.57189	0.50032	0.403727	0.801291	-29.882	0.598275	52.9497	0.508428	0.68834
0.0228207	0.582237	0.845941	1.08725	0.494025	0.489651	0.957462	-52.4615	0.288561	51.8195	0.637931	0.949572
0.043618	0.946421	0.611937	1.27834	0.454543	0.514295	0.862789	65.8383	0.505563	71.641	0.62226	0.853483
0.0278848	0.838885	0.497935	1.41714	0.50752	0.484779	0.942274	-16.5421	0.334842	57.2812	0.592142	0.856146
0.0383051	0.882572	0.617967	1.27209	0.505726	0.485985	0.953655	51.0836	0.300903	67.1362	0.724816	0.89079
0.0646208	1.14221	0.622426	1.26752	0.501845	0.494465	0.801863	-23.897	0.597508	87.1997	0.611572	0.90526
0.0337279	0.932329	0.487597	1.43209	0.473447	0.490049	0.832061	-82.6899	0.554685	62.9975	0.556607	0.774988
0.0159604	0.600355	0.556465	1.34054	0.48467	0.494271	0.864524	-74.6872	0.502592	43.3362	0.535585	0.787927
0.0482925	1.03003	0.571996	1.32222	0.505719	0.475163	0.805566	-84.0217	0.592506	75.3821	0.619861	0.90271
0.0264024	0.639582	0.811073	1.11038	0.477126	0.492206	0.934154	-63.1719	0.35687	55.7378	0.655914	0.938823
0.0218901	0.724352	0.524275	1.38108	0.505242	0.509381	0.929634	28.0296	0.368485	50.752	0.601367	0.86601
0.0298325	0.783737	0.610322	1.28003	0.496819	0.461963	0.933442	-89.3641	0.358727	59.248	0.642657	0.878585
0.0401987	0.919329	0.597695	1.29348	0.52006	0.532971	0.815561	-70.6053	0.578671	68.7756	0.700415	0.918872
0.0397117	1.06612	0.439049	1.50919	0.521058	0.470156	0.939812	32.6892	0.341691	68.3578	0.562452	0.805531
0.0536379	1.0581	0.602045	1.2888	0.485691	0.488133	0.894349	-38.2748	0.447371	79.4446	0.592093	0.887079
0.0121732	0.491533	0.633155	1.25674	0.501561	0.53945	0.891666	-15.8953	0.452694	37.847	0.625	0.845865
0.0157765	0.619993	0.515758	1.39244	0.516118	0.47981	0.767365	18.8995	0.64121	43.0858	0.434575	0.726457
0.0732774	2.10977	0.206875	2.1986	0.38679	0.508669	0.857934	-38.8088	0.51376	92.8568	0.530388	0.817874
0.026121	0.764967	0.560937	1.33519	0.530686	0.492118	0.743902	56.3637	0.668288	55.4401	0.608827	0.903105
0.0270083	0.721602	0.651796	1.23864	0.496775	0.510033	0.953103	85.6943	0.302645	56.3738	0.619355	0.879493
0.0219118	0.856049	0.375742	1.63138	0.525024	0.487978	0.648572	-23.5	0.761153	50.7771	0.58391	0.836777
0.0406856	0.858303	0.694016	1.20037	0.488623	0.516472	0.761979	56.1145	0.647602	69.1909	0.629183	0.903412
0.0252554	0.730691	0.594424	1.29704	0.488488	0.515092	0.815598	46.7673	0.578619	54.5137	0.580597	0.834465
0.0213708	0.582286	0.792058	1.12363	0.500978	0.512835	0.887637	26.1083	0.460544	50.1463	0.705357	0.940476
0.0486279	0.946155	0.682608	1.21036	0.508928	0.457547	0.990652	30.3441	0.136416	75.6435	0.615785	0.915648
0.0210894	0.682102	0.569608	1.32499	0.508618	0.49164	0.783563	-15.0584	0.621313	49.8151	0.579026	0.839724
0.0491365	1.06833	0.541012	1.35955	0.505397	0.505635	0.830796	16.2788	0.556577	76.038	0.615979	0.845466
0.0297351	0.743362	0.676206	1.21608	0.491535	0.500481	0.883172	60.4717	0.469049	59.1512	0.7266	0.885309
0.0743919	2.00811	0.231825	2.07692	0.507297	0.491058	0.667737	-15.006	0.744398	93.5603	0.513366	0.76355
0.0512574	1.46714	0.29924	1.82806	0.523674	0.520452	0.878668	64.5362	0.477434	77.6617	0.557294	0.774273
0.057252	1.21237	0.48947	1.42934	0.511825	0.50995	0.880932	-89.3717	0.473243	82.0775	0.489907	0.767368
0.0539084	1.05266	0.611353	1.27895	0.507596	0.473909	0.909307	-84.7927	0.416125	79.6447	0.675892	0.890916
0.0325701	0.767089	0.695565	1.19903	0.459249	0.504358	0.911493	-87.5558	0.411315	61.9068	0.723558	0.899313
0.0428822	1.00785	0.53051	1.37295	0.473575	0.49332	0.858192	77.915	0.513329	71.0341	0.555509	0.853359
0.0233834	0.760885	0.507551	1.40365	0.509109	0.478331	0.954774	-71.7929	0.297334	52.4545	0.600945	0.820114
0.0423628	1.15509	0.398994	1.58313	0.446068	0.529787	0.739792	36.4492	0.672836	70.6026	0.549242	0.788996
0.0335223	0.837632	0.600396	1.29057	0.478002	0.508147	0.801835	-9.75718	0.597545	62.8052	0.709574	0.905319
0.0274736	0.738609	0.632844	1.25705	0.522455	0.48542	0.932797	57.6564	0.360402	56.8573	0.601516	0.884053
0.0548715	1.32656	0.391837	1.59752	0.526776	0.521344	0.743587	76.4413	0.668639	80.353	0.613328	0.834595
0.0427091	1.35123	0.29395	1.84444	0.480401	0.486735	0.685141	24.4318	0.72841	70.8906	0.56775	0.759331
0.0340201	0.911112	0.514994	1.39347	0.57231	0.490043	0.870413	-63.2363	0.492322	63.2698	0.700535	0.860192
0.0354376	0.830556	0.645559	1.24461	0.491886	0.482077	0.91657	80.9449	0.399875	64.5744	0.624523	0.868931
0.0309037	0.691921	0.811162	1.11031	0.486503	0.445402	0.834437	55.1029	0.551104	60.3023	0.719758	0.955504
0.0305467	0.768424	0.650087	1.24026	0.511902	0.49387	0.86336	82.1145	0.504588	59.9529	0.64822	0.872913
0.0659951	1.10445	0.67987	1.21279	0.513664	0.472515	0.864179	77.2964	0.503184	88.122	0.69528	0.924511
0.0616993	1.77902	0.24498	2.02039	0.511594	0.47159	0.806673	17.7956	0.590998	85.2057	0.465279	0.688066
0.0351346	0.82101	0.65501	1.23559	0.501239	0.51111	0.899805	-49.0593	0.436293	64.2978	0.672257	0.933314
0.0155384	0.54197	0.664762	1.2265	0.51147	0.510551	0.866022	5.27669	0.500006	42.7595	0.559844	0.870303
0.0343772	0.935132	0.494009	1.42276	0.488016	0.495285	0.753779	13.8673	0.657128	63.601	0.610962	0.836713
0.0244222	0.733901	0.569795	1.32477	0.527903	0.504893	0.939637	-33.3406	0.342173	53.6069	0.587149	0.867076
0.0349723	0.807461	0.674049	1.21802	0.531168	0.492718	0.887934	-29.6597	0.459971	64.1491	0.606493	0.900279
0.0425143	0.906648	0.649931	1.24041	0.528146	0.502906	0.823825	-87.5333	0.566844	70.7288	0.692213	0.889316
0.0533566	1.03536	0.62548	1.26443	0.478874	0.487978	0.907386	55.8641	0.420297	79.236	0.602076	0.855779
0.0399498	0.946753	0.560081	1.33621	0.507063	0.505386	0.962435	0.329525	0.271514	68.5624	0.523911	0.86302
0.0452086	1.00192	0.565928	1.32929	0.510374	0.482803	0.910546	76.1145	0.413409	72.9356	0.614412	0.857906
0.0525991	0.930888	0.762769	1.14499	0.52268	0.553808	0.887613	79.2003	0.46059	78.6716	0.735178	0.931583
0.0438452	0.879036	0.713048	1.18424	0.490285	0.497686	0.898033	-80.3106	0.439928	71.8273	0.666447	0.913024
0.0203536	0.561286	0.811863	1.10984	0.49922	0.502648	0.88123	50.8051	0.472689	48.9384	0.723462	0.936753
0.0394088	0.919053	0.586303	1.30599	0.499148	0.496493	0.928787	-39.2251	0.370615	68.0965	0.62299	0.863033
0.0357622	0.761457	0.775074	1.13587	0.493517	0.501234	0.893681	-73.1025	0.448702	64.8695	0.749433	0.931511
0.0682566	1.42925	0.419892	1.54323	0.489194	0.482633	0.817679	80.4398	0.575674	89.6192	0.566655	0.836272
0.0257315	0.759526	0.560517	1.33569	0.506057	0.484958	0.800966	61.6496	0.59871	55.0251	0.589782	0.84476
0.0484873	0.983013	0.630549	1.25933	0.554008	0.520369	0.812427	-80.0322	0.583062	75.534	0.637411	0.909663
0.0760258	1.21248	0.649859	1.24048	0.499951	0.480747	0.904655	-85.7453	0.426144	94.5821	0.716939	0.920597
0.068895	1.26736	0.539015	1.36207	0.501935	0.508167	0.817529	27.7385	0.575888	90.0373	0.668592	0.873029
0.0224095	0.896638	0.350274	1.68965	0.533989	0.498038	0.713228	63.615	0.700932	51.3506	0.543855	0.824115
0.0385648	0.822641	0.716109	1.18171	0.500172	0.518468	0.847686	-79.4694	0.530498	67.3634	0.634615	0.924034
0.0578038	1.01963	0.698683	1.19635	0.535327	0.505134	0.964423	-69.9063	0.264362	82.4721	0.661548	0.911138
0.0140235	0.538355	0.608037	1.28243	0.513823	0.486398	0.813867	-61.1744	0.581051	40.6217	0.589091	0.863424
0.0455657	1.0464	0.522943	1.38284	0.494751	0.519045	0.870579	-88.4363	0.492028	73.223	0.642214	0.83801
0.0336305	0.825579	0.62005	1.26995	0.502924	0.525943	0.876366	-57.9993	0.481646	62.9065	0.702849	0.873524
0.0376342	0.729385	0.888953	1.06062	0.498581	0.492189	0.923382	-88.0183	0.383883	66.5457	0.743162	0.971508
0.0363141	0.826474	0.668077	1.22345	0.450864	0.53166	0.95267	19.3445	0.304007	65.3681	0.590845	0.881534
0.0342906	0.822724	0.636615	1.25332	0.509202	0.506032	0.852888	-79.7684	0.522094	63.5208	0.633167	0.908023
0.0254501	0.651711	0.752992	1.1524	0.473142	0.471963	0.860306	43.2462	0.509778	54.7235	0.664782	0.925984
0.0470698	1.05146	0.535018	1.36715	0.527288	0.511819	0.937925	26.1198	0.346837	74.4217	0.649351	0.893591
0.0355783	0.791464	0.713727	1.18368	0.492644	0.513479	0.920443	61.3005	0.390877	64.7025	0.690611	0.91232
0.0360976	1.30495	0.266379	1.93754	0.498783	0.51232	0.876702	-64.011	0.481034	65.1731	0.468539	0.725375
0.0213167	0.823161	0.395329	1.59045	0.530313	0.457522	0.763497	33.0174	0.645812	50.0828	0.432587	0.768631
0.039874	1.01938	0.482196	1.44008	0.520383	0.477235	0.898647	51.6931	0.438672	68.4974	0.59802	0.817073
0.044581	1.07566	0.484179	1.43713	0.504919	0.539743	0.767952	78.6604	0.640507	72.4275	0.557359	0.79814
0.0334574	0.702859	0.851072	1.08397	0.521429	0.511751	0.936571	79.1544	0.350477	62.7444	0.711295	0.948466
