# Supplementary material for: The Framework of Quantifying Biomarkers of OCT and OCTA Images in Retinal Diseases
Source: Sensors (Basel). 2024 Aug 13;24(16):5227. doi: 10.3390/s24165227 (PMC11359948; doi:10.3390/s24165227)
Supplement: Supplementary file 1 [file sensors-24-05227-s001.zip › Supplementary Data S4_All feature ranking data.xlsx]

## Sheet: Sheet1
Feature Parameters	Feature Rank(%)
OCT-OPL-BM LBP36	4.84651
OCT-OPL-BM LBP21	3.37703
OCT-OPL-BM LBP40	3.28205
OCT-OPL-BM LBP25	2.42083
OCTA-OPL-BM LBP1	2.21993
VSD_kurtosis	1.98586
VAD_kurtosis	1.96397
OCT-OPL-BM LBP1	1.95405
OCTA-ILM-OPL LBP1	1.87011
OCTA-OPL-BM LBP58	1.78892
OCTA-OPL-BM LBP54	1.78572
OCT-ILM-OPL LBP21	1.46064
VPI_skewness	1.45488
VAD_skewness	1.42947
OCT-OPL-BM LBP28	1.34286
OCT-OPL-BM LBP59	1.33017
VCI_skewness	1.23195
OCT-ILM-OPL LBP25	1.14638
VSD_skewness	1.08267
VPI_kurtosis	1.03152
OCTA-OPL-BM LBP52	0.954934
OCT-OPL-BM LBP33	0.953714
OCTA-ILM-OPL LBP58	0.853334
OCT-OPL-BM LBP20	0.850982
OCT-OPL-BM LBP46	0.825887
OCT-OPL-BM LBP24	0.801691
OCT-OPL-BM LBP49	0.768278
OCTA-OPL-BM LBP50	0.760645
OCTA-OPL-BM LBP56	0.747648
OCT-OPL-BM LBP29	0.684771
OCT-OPL-BM LBP32	0.676721
OCT-OPL-BM LBP11	0.657567
VCI_median	0.643424
OCT-OPL-BM LBP18	0.626249
OCTA-OPL-BM LBP7	0.615082
OCT-OPL-BM LBP45	0.598087
OCTA-OPL-BM LBP35	0.584912
OCT-OPL-BM LBP35	0.570878
VSD_mean	0.564888
Eccentricity	0.563671
VPI_mean	0.559732
OCTA-OPL-BM LBP9	0.556854
VCI_mean	0.535937
OCT-ILM-OPL LBP28	0.526685
OCT-OPL-BM LBP22	0.518922
FAZ compactness	0.517236
VCI_kurtosis	0.517197
OCT-OPL-BM LBP34	0.515524
OCT-OPL-BM LBP47	0.502176
OCT-ILM-OPL LBP16	0.499261
FAZ_shape_parameters	0.478925
OCT-OPL-BM LBP37	0.466798
OCT-OPL-BM LBP38	0.457305
OCT-OPL-BM LBP44	0.451938
OCTA-OPL-BM LBP57	0.451629
VDI_median	0.446421
OCT-ILM-OPL LBP15	0.441109
FAZ anisotropy index	0.429939
L_VSD_mean	0.425901
OCT-OPL-BM LBP39	0.424715
OCT-OPL-BM LBP54	0.419352
OCT-ILM-OPL LBP10	0.407543
FAZ_perimeter	0.397991
OCTA-OPL-BM LBP55	0.395252
OCT-OPL-BM LBP41	0.393047
OCT-ILM-OPL LBP32	0.389973
OCTA-ILM-OPL LBP9	0.386823
OCTA-ILM-OPL LBP53	0.382883
OCTA-OPL-BM LBP53	0.375035
FAZ_CI	0.372134
VPI_median	0.370545
OCTA-ILM-OPL LBP54	0.370497
OCT-OPL-BM LBP2	0.367857
OCT-ILM-OPL LBP58	0.366808
L_VCI_std	0.357473
OCT-ILM-OPL LBP36	0.355895
OCT-ILM-OPL LBP17	0.355198
OCT-FULL LBP29	0.353531
OCT-ILM-OPL LBP35	0.351063
OCT-FULL LBP40	0.350104
OCTA-ILM-OPL LBP21	0.350018
OCTA-ILM-OPL LBP57	0.349841
OCT-FULL LBP10	0.345095
OCT-FULL LBP54	0.343485
OCT-FULL LBP28	0.334483
OCT-OPL-BM LBP12	0.329552
OCT-OPL-BM LBP16	0.325198
OCTA-ILM-OPL LBP11	0.32336
OCT-FULL LBP21	0.318102
OCTA-FULL LBP48	0.315607
OCT-FULL LBP9	0.307823
OCT-ILM-OPL LBP33	0.301815
L_VCI_max	0.299282
OCTA-OPL-BM LBP5	0.29818
OCTA-FULL LBP14	0.292719
OCT-OPL-BM LBP19	0.292603
VSD_median	0.289858
OCT-OPL-BM LBP15	0.289324
OCT-ILM-OPL LBP41	0.2844
OCT-OPL-BM LBP14	0.282101
OCT-ILM-OPL LBP59	0.281926
OCT-FULL LBP48	0.279626
OCTA-FULL LBP38	0.279569
OCT-FULL LBP41	0.279403
OCT-ILM-OPL LBP46	0.27568
VAD_mean	0.275297
OCT-OPL-BM LBP17	0.273492
OCT-OPL-BM LBP51	0.269532
OCTA-ILM-OPL LBP17	0.268517
OCT-OPL-BM LBP43	0.26833
OCT-OPL-BM LBP48	0.267367
OCT-ILM-OPL LBP26	0.265237
OCT-ILM-OPL LBP19	0.263935
OCTA-ILM-OPL LBP35	0.260635
OCTA-ILM-OPL LBP13	0.260199
OCT-FULL LBP49	0.259478
OCTA-ILM-OPL LBP19	0.256309
OCTA-ILM-OPL LBP41	0.253621
OCT-ILM-OPL LBP24	0.253436
OCT-ILM-OPL LBP23	0.250236
OCTA-OPL-BM LBP25	0.247034
OCTA-OPL-BM LBP37	0.245929
OCT-ILM-OPL LBP45	0.245815
OCTA-FULL LBP25	0.245186
VDI_mean	0.243526
OCT-ILM-OPL LBP9	0.243411
OCT-FULL LBP43	0.240772
OCT-FULL LBP3	0.239791
OCTA-ILM-OPL LBP47	0.237131
OCTA-ILM-OPL LBP16	0.236292
L_VAD_mean	0.235871
OCTA-FULL LBP29	0.234824
OCTA-OPL-BM LBP44	0.229822
OCTA-FULL LBP21	0.229409
OCT-FULL LBP34	0.22879
OCT-FULL LBP1	0.228007
OCTA-OPL-BM LBP16	0.227972
OCTA-ILM-OPL LBP3	0.226919
OCTA-OPL-BM LBP10	0.222958
L_VPI_std	0.221579
OCTA-OPL-BM LBP11	0.21532
FAZ centroid coordinates y	0.214249
L_VPI_median	0.212832
OCT-OPL-BM LBP55	0.211355
OCTA-OPL-BM LBP14	0.211287
OCT-FULL LBP33	0.210248
OCTA-OPL-BM LBP17	0.209058
OCT-OPL-BM LBP52	0.205381
OCT-OPL-BM LBP9	0.20346
OCTA-FULL LBP49	0.203268
OCT-FULL LBP52	0.202264
OCT-FULL LBP50	0.202114
OCT-ILM-OPL LBP39	0.201949
L_VCP_kurtosis	0.201926
L_VSD_skewness	0.201483
OCTA-OPL-BM LBP6	0.201139
OCTA-ILM-OPL LBP23	0.200833
OCTA-OPL-BM LBP59	0.200552
L_VCI_kurtosis	0.200406
L_VCI_mean	0.199394
OCT-FULL LBP2	0.198313
OCT-OPL-BM LBP50	0.197022
OCT-ILM-OPL LBP50	0.195634
L_VSD_max	0.195414
OCT-FULL LBP8	0.195315
FAZ_area	0.194658
OCT-OPL-BM LBP4	0.193565
OCT-FULL LBP14	0.190932
L_VCP_std	0.189374
OCTA-ILM-OPL LBP46	0.189346
OCT-FULL LBP30	0.189267
SP_std	0.189157
OCTA-ILM-OPL LBP22	0.18733
Diameter	0.186409
OCT-FULL LBP18	0.184058
OCT-ILM-OPL LBP44	0.183679
OCTA-OPL-BM LBP41	0.183188
VPI_max	0.183052
L_FD	0.182905
OCT-ILM-OPL LBP11	0.182652
OCTA-FULL LBP36	0.182592
OCT-OPL-BM LBP56	0.181806
OCTA-FULL LBP13	0.181572
VAD_median	0.181509
OCT-ILM-OPL LBP30	0.181
OCT-OPL-BM LBP8	0.172638
Capillary_FD	0.172128
VDI_skewness	0.171663
OCT-FULL LBP15	0.169738
OCT-FULL LBP37	0.167543
OCT-ILM-OPL LBP22	0.166401
OCT-FULL LBP17	0.16594
OCTA-ILM-OPL LBP10	0.163322
OCTA-OPL-BM LBP15	0.161516
L_VCP_mean	0.15947
OCT-FULL LBP46	0.158935
OCT-ILM-OPL LBP40	0.157715
L_VDI_kurtosis	0.156507
OCTA-OPL-BM LBP33	0.155654
L_VAD_kurtosis	0.155273
OCT-FULL LBP55	0.151648
OCT-ILM-OPL LBP55	0.149114
OCTA-ILM-OPL LBP59	0.147026
VSD_max	0.142499
L_VAD_skewness	0.134985
OCT-FULL LBP7	0.131028
OCTA-ILM-OPL LBP12	0.130417
OCT-ILM-OPL LBP7	0.130166
OCT-ILM-OPL LBP56	0.127439
VDI_std	0.12666
OCTA-FULL LBP54	0.124595
OCTA-OPL-BM LBP43	0.124585
OCTA-OPL-BM LBP30	0.123632
OCT-FULL LBP31	0.115691
