# Supplementary material for: The Framework of Quantifying Biomarkers of OCT and OCTA Images in Retinal Diseases
Source: Sensors (Basel). 2024 Aug 13;24(16):5227. doi: 10.3390/s24165227 (PMC11359948; doi:10.3390/s24165227)
Supplement: Supplementary file 1 [file sensors-24-05227-s001.zip › Supplementary Data S5_rank of 5 types of features.xlsx]

## Sheet: Sheet1
OCT feature parameters	rank	OCTA feature parameters	rank	Capillary feature parameters	rank	Large vessel feature parameters	rank	FAZ feature parameters	rank
OCT_OPL_BM_LBP36	4.84651	OCTA_OPL_BM_LBP1	2.21993	VSD_kurtosis	1.98586	L_VSD_mean	0.425901	Eccentricity	0.563671
OCT_OPL_BM_LBP21	3.37703	OCTA_ILM_OPL_LBP1	1.87011	VAD_kurtosis	1.96397	L_VCI_std	0.357473	FAZ compactness	0.517236
OCT_OPL_BM_LBP40	3.28205	OCTA_OPL_BM_LBP58	1.78892	VPI_skewness	1.45488	L_VCI_max	0.299282	FAZ flatness	0.478925
OCT_OPL_BM_LBP25	2.42083	OCTA_OPL_BM_LBP54	1.78572	VAD_skewness	1.42947	L_VAD_mean	0.235871	FAZ anisotropy index	0.429939
OCT_OPL_BM_LBP1	1.95405	OCTA_OPL_BM_LBP52	0.954934	VCI_skewness	1.23195	L_VPI_std	0.221579	FAZ_perimeter	0.397991
OCT_ILM_OPL_LBP21	1.46064	OCTA_ILM_OPL_LBP58	0.853334	VSD_skewness	1.08267	L_VPI_median	0.212832	FAZ_CI	0.372134
OCT_OPL_BM_LBP28	1.34286	OCTA_OPL_BM_LBP50	0.760645	VPI_kurtosis	1.03152	L_VCP_kurtosis	0.201926	FAZ centroid coordinates y	0.214249
OCT_OPL_BM_LBP59	1.33017	OCTA_OPL_BM_LBP56	0.747648	VCI_median	0.643424	L_VSD_skewness	0.201483	FAZ_area	0.194658
OCT_ILM_OPL_LBP25	1.14638	OCTA_OPL_BM_LBP7	0.615082	VSD_mean	0.564888	L_VCI_kurtosis	0.200406	Diameter	0.186409
OCT_OPL_BM_LBP33	0.953714	OCTA_OPL_BM_LBP35	0.584912	VPI_mean	0.559732	L_VCI_mean	0.199394
OCT_OPL_BM_LBP20	0.850982	OCTA_OPL_BM_LBP9	0.556854	VCI_mean	0.535937	L_VSD_max	0.195414
OCT_OPL_BM_LBP46	0.825887	OCTA_OPL_BM_LBP57	0.451629	VCI_kurtosis	0.517197	L_VCP_std	0.189374
OCT_OPL_BM_LBP24	0.801691	OCTA_OPL_BM_LBP55	0.395252	VDI_median	0.446421	L_FD	0.182905
OCT_OPL_BM_LBP49	0.768278	OCTA_ILM_OPL_LBP9	0.386823	VPI_median	0.370545	L_VCP_mean	0.15947
OCT_OPL_BM_LBP29	0.684771	OCTA_ILM_OPL_LBP53	0.382883	VSD_median	0.289858	L_VDI_kurtosis	0.156507
OCT_OPL_BM_LBP32	0.676721	OCTA_OPL_BM_LBP53	0.375035	VAD_mean	0.275297	L_VAD_kurtosis	0.155273
OCT_OPL_BM_LBP11	0.657567	OCTA_ILM_OPL_LBP54	0.370497	VDI_mean	0.243526	L_VAD_skewness	0.134985
OCT_OPL_BM_LBP18	0.626249	OCTA_ILM_OPL_LBP21	0.350018	SP_std	0.189157
OCT_OPL_BM_LBP45	0.598087	OCTA_ILM_OPL_LBP57	0.349841	VPI_max	0.183052
OCT_OPL_BM_LBP35	0.570878	OCTA_ILM_OPL_LBP11	0.32336	VAD_median	0.181509
OCT_ILM_OPL_LBP28	0.526685	OCTA_FULL_LBP48	0.315607	Capillary_FD	0.172128
OCT_OPL_BM_LBP22	0.518922	OCTA_OPL_BM_LBP5	0.29818	VDI_skewness	0.171663
OCT_OPL_BM_LBP34	0.515524	OCTA_FULL_LBP14	0.292719	VSD_max	0.142499
OCT_OPL_BM_LBP47	0.502176	OCTA_FULL_LBP38	0.279569	VDI_std	0.12666
OCT_ILM_OPL_LBP16	0.499261	OCTA_ILM_OPL_LBP17	0.268517
OCT_OPL_BM_LBP37	0.466798	OCTA_ILM_OPL_LBP35	0.260635
OCT_OPL_BM_LBP38	0.457305	OCTA_ILM_OPL_LBP13	0.260199
OCT_OPL_BM_LBP44	0.451938	OCTA_ILM_OPL_LBP19	0.256309
OCT_ILM_OPL_LBP15	0.441109	OCTA_ILM_OPL_LBP41	0.253621
OCT_OPL_BM_LBP39	0.424715	OCTA_OPL_BM_LBP25	0.247034
OCT_OPL_BM_LBP54	0.419352	OCTA_OPL_BM_LBP37	0.245929
OCT_ILM_OPL_LBP10	0.407543	OCTA_FULL_LBP25	0.245186
OCT_OPL_BM_LBP41	0.393047	OCTA_ILM_OPL_LBP47	0.237131
OCT_ILM_OPL_LBP32	0.389973	OCTA_ILM_OPL_LBP16	0.236292
OCT_OPL_BM_LBP2	0.367857	OCTA_FULL_LBP29	0.234824
OCT_ILM_OPL_LBP58	0.366808	OCTA_OPL_BM_LBP44	0.229822
OCT_ILM_OPL_LBP36	0.355895	OCTA_FULL_LBP21	0.229409
OCT_ILM_OPL_LBP17	0.355198	OCTA_OPL_BM_LBP16	0.227972
OCT_FULL_LBP29	0.353531	OCTA_ILM_OPL_LBP3	0.226919
OCT_ILM_OPL_LBP35	0.351063	OCTA_OPL_BM_LBP10	0.222958
OCT_FULL_LBP40	0.350104	OCTA_OPL_BM_LBP11	0.21532
OCT_FULL_LBP10	0.345095	OCTA_OPL_BM_LBP14	0.211287
OCT_FULL_LBP54	0.343485	OCTA_OPL_BM_LBP17	0.209058
OCT_FULL_LBP28	0.334483	OCTA_FULL_LBP49	0.203268
OCT_OPL_BM_LBP12	0.329552	OCTA_OPL_BM_LBP6	0.201139
OCT_OPL_BM_LBP16	0.325198	OCTA_ILM_OPL_LBP23	0.200833
OCT_FULL_LBP21	0.318102	OCTA_OPL_BM_LBP59	0.200552
OCT_FULL_LBP9	0.307823	OCTA_ILM_OPL_LBP46	0.189346
OCT_ILM_OPL_LBP33	0.301815	OCTA_ILM_OPL_LBP22	0.18733
OCT_OPL_BM_LBP19	0.292603	OCTA_OPL_BM_LBP41	0.183188
OCT_OPL_BM_LBP15	0.289324	OCTA_FULL_LBP36	0.182592
OCT_ILM_OPL_LBP41	0.2844	OCTA_FULL_LBP13	0.181572
OCT_OPL_BM_LBP14	0.282101	OCTA_ILM_OPL_LBP10	0.163322
OCT_ILM_OPL_LBP59	0.281926	OCTA_OPL_BM_LBP15	0.161516
OCT_FULL_LBP48	0.279626	OCTA_OPL_BM_LBP33	0.155654
OCT_FULL_LBP41	0.279403	OCTA_ILM_OPL_LBP59	0.147026
OCT_ILM_OPL_LBP46	0.27568	OCTA_ILM_OPL_LBP12	0.130417
OCT_OPL_BM_LBP17	0.273492	OCTA_FULL_LBP54	0.124595
OCT_OPL_BM_LBP51	0.269532	OCTA_OPL_BM_LBP43	0.124585
OCT_OPL_BM_LBP43	0.26833	OCTA_OPL_BM_LBP30	0.123632
OCT_OPL_BM_LBP48	0.267367
OCT_ILM_OPL_LBP26	0.265237
OCT_ILM_OPL_LBP19	0.263935
OCT_FULL_LBP49	0.259478
OCT_ILM_OPL_LBP24	0.253436
OCT_ILM_OPL_LBP23	0.250236
OCT_ILM_OPL_LBP45	0.245815
OCT_ILM_OPL_LBP9	0.243411
OCT_FULL_LBP43	0.240772
OCT_FULL_LBP3	0.239791
OCT_FULL_LBP34	0.22879
OCT_FULL_LBP1	0.228007
OCT_OPL_BM_LBP55	0.211355
OCT_FULL_LBP33	0.210248
OCT_OPL_BM_LBP52	0.205381
OCT_OPL_BM_LBP9	0.20346
OCT_FULL_LBP52	0.202264
OCT_FULL_LBP50	0.202114
OCT_ILM_OPL_LBP39	0.201949
OCT_FULL_LBP2	0.198313
OCT_OPL_BM_LBP50	0.197022
OCT_ILM_OPL_LBP50	0.195634
OCT_FULL_LBP8	0.195315
OCT_OPL_BM_LBP4	0.193565
OCT_FULL_LBP14	0.190932
OCT_FULL_LBP30	0.189267
OCT_FULL_LBP18	0.184058
OCT_ILM_OPL_LBP44	0.183679
OCT_ILM_OPL_LBP11	0.182652
OCT_OPL_BM_LBP56	0.181806
OCT_ILM_OPL_LBP30	0.181
OCT_OPL_BM_LBP8	0.172638
OCT_FULL_LBP15	0.169738
OCT_FULL_LBP37	0.167543
OCT_ILM_OPL_LBP22	0.166401
OCT_FULL_LBP17	0.16594
OCT_FULL_LBP46	0.158935
OCT_ILM_OPL_LBP40	0.157715
OCT_FULL_LBP55	0.151648
OCT_ILM_OPL_LBP55	0.149114
OCT_FULL_LBP7	0.131028
OCT_ILM_OPL_LBP7	0.130166
OCT_ILM_OPL_LBP56	0.127439
OCT_FULL_LBP31	0.115691
